# Supplementary material for: A Quantitative Trait Locus with a Major Effect on Root-Lesion Nematode Resistance in Barley
Source: Plants (Basel). 2024 Jun 15;13(12):1663. doi: 10.3390/plants13121663 (PMC11207570; doi:10.3390/plants13121663)
Supplement: Supplementary file 1 [file plants-13-01663-s001.zip]

Archive with 3 entries (3 files):
- REVISED Figure S1.pdf
- REVISED Figure S2.pdf
- REVISED3 Mather Supplementary Tables.xlsx
