# Supplementary material for: A Quantitative Trait Locus with a Major Effect on Root-Lesion Nematode Resistance in Barley
Source: Plants (Basel). 2024 Jun 15;13(12):1663. doi: 10.3390/plants13121663 (PMC11207570; doi:10.3390/plants13121663)
Supplement: Supplementary file 1 [file plants-13-01663-s001.zip › REVISED3 Mather Supplementary Tables.xlsx]

## Sheet: Table S1
Table S1. Barley mapping parents and wheat varieties evaluated for Pratylenchus thornei resistance.
Line	Type	Geographic origin	Pedigree (if known)	Number of Pratylenchus thornei nematodes per g of soil and roots
				Best linear unbiased estimate	Standard error
Arapiles	Barley variety	Australia	Noyep/Proctor//CI3576/Union/4/Kenia/3/Research/2/Noyep/Proctor/5/Domen	4.04	1.22
Barque-73	Barley variety	Australia	Triumph/Galleon	5.67	1.19
Baudin	Barley variety	Australia	Stirling/Franklin	13	1.21
Buloke	Barley variety	Australia	Franklin/VB9103//VB9104	8.66	1.19
Chebec	Barley variety	Australia	Orge Martin/2*Clipper(86)/Schooner	4.82	1.18
Clipper	Barley variety	Australia	Proctor/Prior A	7.64	1.17
Commander	Barley variety	Australia	Keel/Sloop//Galaxy	6.53	1.17
Dash	Barley variety	Australia	Chad/Joline//Cask	4.35	1.2
Flagship	Barley variety	Australia	Chieftain/Barque/Manley/VB9104	6.95	1.18
Fleet Australia	Barley variety	Australia	Mundah/Keel//Barque	7.78	1.19
Franklin	Barley variety	Australia	Shannon/Triumph	10.5	1.1
Gairdner	Barley variety	Australia	Onslow/Tas 83-587	9.05	1.19
Galleon	Barley variety	Australia	Clipper/Hiprol//3*Proctor/CI3576	5.8	1.19
Hamelin	Barley variety	Australia	Stirling/Harrington	7.67	1.33
Kaputar	Barley variety	Australia	Selection from Arupo(5604/1015/3/Emir/Shabet//CM67/4/F3 Bulk HIP)	7.64	1.19
Keel	Barley variety	Australia	CPI18197/Clipper//WI2645	6.5	1.2
Mundah	Barley variety	Australia	O'Connor/Yagan	8.54	1.18
Navigator	Barley variety	Australia	Chieftain/6/Skiff//Orge Martin/2*Clipper//Schooner/4/Sahara/WI2723//Chebec/5/Dhow/Keel//Fitzgerald	7.32	1.2
Schooner	Barley variety	Australia	Proctor/Prior A//Proctor/CI3576	4.14	1.18
Sloop	Barley variety	Australia	WI2468/Norbert//Golden Promise/WI2395/3/Schooner	5.32	1.16
Stirling	Barley variety	Australia	Dampier//(A14)Prior/Ymer/3/Piroline	6.2	1.2
Tallon	Barley variety	Australia	Trumph/Grimmett	4.02	1.2
Vlamingh	Barley variety	Australia	72-0785/Tokak/5/Damier/A14//Kna/3/Sutter/4/Atlas 57/A16//Cliper/Delisa/6/TR118	9.16	1.2
VT Admiral	Barley variety	Australia	SH302/Keel//Chieftain/3/Torrent/4/Dhow/Keel//Fitzgerald	7.23	1.17
AC Metcalfe	Barley variety	Canada	Oxbow/Manley	6.72	1.2
Harrington	Barley variety	Canada	Klages/3/Gazelle/Betzes//Centennial	5.93	1.19
Amagi Nijo	Barley variety	Japan		5.44	1.22
Haruna Nijo	Barley variety	Japan	Satsuko//K-3/G-65	7.57	1.19
Denar	Barley variety	Czechia	Celechovicky Hanacky/Bavaria	5.46	1.2
Pompadour	Barley variety	France	FDO192/Patty	4.83	1.1
Alexis	Barley variety	Germany	BREUN1622/Triumph	6.2	1.19
Zavilla	Barley variety	Mexico (CIMMYT)		9.6	1.2
2ND25389	Barley breeding line	Australia		7.32	1.19
VB9104	Barley breeding line	Australia	Europa/7IBON148	7.24	1.19
WI3284	Barley breeding line	Australia		6.38	1.19
WI3580	Barley breeding line	Australia	Chebec/Harrington	8.26	1.19
WI4304	Barley breeding line	Australia	Riviera//Puffin/Chebec/3/Flagship	7.64	1.19
ND24260-1	Barley breeding line	USA	ND19869-1//ND17274/ND19119	6.77	1.19
ND24388	Barley breeding line	USA		6.21	1.19
NRB06059	Barley breeding line	USA		5.67	1.19
BR2	Barley breeding line	Brazil	FM424/TR206	5.42	1.19
TR03189	Barley breeding line	Canada		5.34	1.2
CBS95M00804T-4Y	Barley breeding line	Mexico (CIMMYT)		7.09	1.17
CLE210	Barley breeding line	Uruguay	Aphrodite/4/Atlas57//PriorA/Ymer/3/B6671	7.05	1.17
Sahara 3771	Selection from barley landrace	North Africa		7.81	1.18
CPI71284-48	Wild barley	Israel	Pavon/Condor; BD225=Millewa/Cook//TM56	6.92	1.19
Naparoo	Bread wheat variety	Australia	Maris Huntsman//Hobbit/Pitic 62/3/3AG14/3*M 3087	4.04	1.19
Mace	Bread wheat variety	Australia	Wyalkatchem/Stylet//Wyalkatchem	7.03	1.2
Chara	Bread wheat variety	Australia	Pavon/Condor; BD225=Millewa/Cook//TM56	8	1.21
Machete	Bread wheat variety	Australia	Mec-3/2*Gabo(RAC177)//Madde	8.49	1.24
EGA Gregory	Bread wheat variety	Australia	Pelsart/2*Batavia	9.83	1.17
Longreach Catalina	Bread wheat variety	Australia	VI-184/Silverstar	10.81	1.19
Estoc	Bread wheat variety	Australia	Trident/Molineu/4/VPM 1/5*Cook//3*Spear/3/Sabre/Mec 3//Insignia/5/VM931/RAC935	12.65	1.17
Yandanooka	Bread wheat variety	Australia	Calingiri/81W:1137//WAWHT2029	14.77	1.21
Tamaroi	Durum wheat variety	Australia	Altar 84/4Tam1B-17Kamilaroi/3/Wells/56111/Guillemot	4.22	1.17

## Sheet: Table S2
Table S2. Phenotypic data, genotypic data and a previously published genetic linkage map for an Arapiles/Franklin barley mapping population. A = homozygous for the allele from Arapiles. F = Homozygous for the allele from Franklin. - = missing data.
Doubled haploid line:				90-028D9*1	90-028D9*2	90-028D9*3	90-028D9*4	90-028D9*5	90-028D9*6	90-028D9*7	90-028D9*8	90-028D9*9	90-028D9*10	90-028D9*11	90-028D9*12	90-028D9*13	90-028D9*14	90-028D9*15	90-028D9*16	90-028D9*17	90-028D9*18	90-028D9*21	90-028D9*22	90-028D9*23	90-028D9*25	90-028D9*26	90-028D9*27	90-028D9*28	90-028D9*29	90-028D9*30	90-028D9*31	90-028D9*32	90-028D9*33	90-028D9*35	90-028D9*36	90-028D9*37	90-028D9*38	90-028D9*39	90-028D9*40	90-028D9*41	90-028D9*42	90-028D9*43	90-028D9*44	90-028D9*45	90-028D9*46	90-028D9*47	90-028D9*48	90-028D9*49	90-028D9*50
Best linear unbiased estimate for number of P. thornei nematodes per g of soil and roots:				-	-	8.05	6.58	-	6.92	7.58	7.95	7.18	8.12	-	7.07	6.8	7.79	7.09	6.95	6.57	8.27	6.67	6.8	7.09	6.96	6.54	6.92	7.82	6.35	8.2	6.51	7.09	-	7.46	7.8	6.53	7.08	7.91	7.8	6.75	8.19	6.86	7.12	6.71	6.87	6.47	-	-	7.56
Marker	Chromosome	Linkage group	Genetic position (centiiMorgans)	Marker genotypes
P11/M48-307	1H	1H	0	A	A	-	A	F	F	F	F	-	F	F	F	F	A	A	F	-	A	F	F	A	F	F	F	F	F	F	A	F	F	F	-	F	F	-	F	F	F	F	A	F	A	F	F	-	-
P13/M49-79	1H	1H	20.4888	A	A	A	A	F	F	F	F	F	F	F	F	F	A	A	F	A	A	-	F	A	F	F	F	F	F	F	A	-	F	F	A	F	F	A	F	F	F	F	A	F	A	F	F	A	A
P13/M62-388	1H	1H	33.6096	A	-	A	A	F	F	F	F	F	F	F	F	-	A	A	F	A	A	-	F	A	F	F	F	F	F	F	-	-	F	F	-	F	F	-	F	F	F	F	A	F	A	F	F	A	F
P11/M52-152	1H	1H	33.6096	A	A	A	A	F	F	F	F	F	F	F	-	-	A	A	F	A	A	F	F	A	F	F	F	-	F	F	A	-	F	F	A	F	F	A	F	F	F	F	A	F	A	F	F	A	F
P14/M49-70	1H	1H	35.7418	A	A	F	A	F	F	F	F	F	F	F	F	F	A	A	F	A	-	F	-	A	F	F	F	F	F	F	A	F	F	F	A	F	F	A	F	F	F	F	A	F	A	F	F	-	-
Bmac213	1H	1H	47.093	A	A	F	A	F	F	F	F	F	F	F	F	F	A	A	-	A	A	F	F	A	F	F	F	F	F	F	A	F	F	F	A	F	F	A	F	F	F	F	A	F	A	F	F	F	A
P11/M48-132	1H	1H	71.895	A	A	-	A	-	F	F	F	F	A	A	F	F	F	F	F	A	A	F	F	A	A	F	F	-	A	F	F	-	A	F	A	F	A	-	F	F	F	-	A	A	A	-	F	F	F
Bmag211	1H	1H	77.4482	A	A	F	A	F	F	F	F	F	A	A	F	F	F	F	F	A	A	F	F	A	F	F	A	A	F	F	F	F	A	F	A	F	A	A	F	F	F	F	A	A	A	F	F	A	F
EBmac501	1H	1H	80.182	A	A	F	A	F	F	F	F	F	A	A	F	F	F	F	F	A	A	F	F	A	F	F	F	A	F	F	F	F	A	F	A	F	A	A	F	F	F	F	A	A	A	F	F	A	F
P12/M50-87	1H	1H	81.1936	A	A	F	A	F	F	F	F	F	A	A	F	-	F	F	F	A	A	F	F	A	F	F	F	A	F	F	F	F	A	F	A	F	A	A	F	F	F	F	A	A	A	F	F	A	F
Bmag345	1H	1H	82.6092	-	A	F	A	-	F	F	F	F	A	A	F	F	F	F	F	A	A	F	F	A	F	F	F	A	F	F	F	F	A	F	A	F	A	A	F	F	F	F	A	A	A	F	F	-	F
P14/M47-239	1H	1H	95.6011	A	A	F	A	F	A	F	F	F	F	A	F	F	F	F	A	A	A	F	F	A	A	F	A	-	F	F	F	F	A	F	A	F	A	A	F	F	F	F	A	F	A	F	F	-	F
P14/M55-166	1H	1H	106.218	A	-	F	A	F	A	F	F	F	F	A	F	F	-	F	A	F	A	A	F	-	A	F	A	F	F	F	-	-	-	-	-	F	A	A	F	F	-	F	A	F	A	F	F	A	F
P13/M48-182	1H	1H	145.158	A	F	F	A	F	A	F	F	F	F	F	F	-	A	A	A	F	A	A	F	F	A	A	F	F	A	A	A	F	F	F	A	A	A	A	A	A	F	F	A	F	A	A	A	A	F
P13/M60-215	1H	1H	150.775	A	F	F	A	F	A	F	F	F	F	F	F	F	A	A	-	F	A	A	-	F	A	A	F	-	A	A	A	F	F	F	A	A	A	A	A	A	F	F	-	F	F	F	F	F	A
P11/M52-129	1H	1H	155.694	A	F	A	A	F	A	F	F	F	F	F	F	F	A	A	A	F	A	A	F	F	A	A	F	-	A	A	A	F	F	F	A	A	A	A	A	A	F	F	A	F	F	F	F	F	A
P14/M49-140	1H	1H	161.99	A	F	A	A	F	A	F	F	F	F	F	A	A	A	A	F	F	A	A	F	F	F	A	A	F	A	A	A	F	F	F	A	A	A	A	A	A	F	F	A	F	F	F	F	-	-
P11/M47-302	1H	1H	173.362	A	F	A	A	F	A	A	F	F	F	A	F	-	A	A	F	F	A	A	F	F	F	A	A	F	A	A	A	F	F	F	A	A	A	A	A	A	F	F	A	F	F	-	F	-	-
P14/M60-235	1H	1H	190.742	A	F	A	A	F	A	A	F	F	F	A	F	F	A	A	F	F	A	A	A	F	-	A	F	F	A	A	A	F	A	F	F	A	A	F	A	A	-	F	A	F	F	A	A	A	A
P11/M58-215	1H	1H	197.944	A	F	A	A	F	A	A	F	F	F	A	F	F	A	A	F	F	A	A	A	F	F	A	F	F	A	A	A	F	A	F	F	A	A	F	-	A	F	F	A	F	F	-	-	F	A
P13/M50-131	2H	2H.1	0	-	A	F	A	F	A	A	F	F	A	A	F	F	A	A	A	F	-	F	F	A	F	A	A	F	A	A	A	A	F	F	F	F	A	A	F	F	A	A	A	F	A	F	A	A	F
P14/M51-300	2H	2H.1	4.55382	A	A	F	A	F	A	A	F	F	A	A	-	-	A	A	A	F	A	F	F	A	F	A	F	F	A	A	A	A	F	F	F	F	A	A	F	F	A	A	A	F	A	F	A	A	F
P13/M54-318	2H	2H.1	10.352	A	A	F	A	F	A	A	-	F	A	A	-	F	A	A	A	F	A	F	F	A	F	A	A	F	A	A	A	A	F	F	F	F	A	A	F	F	A	A	A	F	A	-	-	A	F
P14/M59-288	2H	2H.1	13.7103	A	A	F	A	F	A	A	F	F	A	A	F	F	A	A	A	F	A	F	F	A	F	A	A	F	A	A	A	A	F	F	F	F	A	A	-	F	A	A	A	F	A	-	-	A	F
P11/M53-241	2H	2H.1	14.6948	A	A	F	A	F	A	A	F	F	A	A	F	F	A	A	-	F	A	F	F	A	F	A	-	F	A	A	A	A	F	F	F	F	A	A	F	F	A	A	A	F	A	F	A	-	F
P12/M52-111	2H	2H.1	16.813	A	A	F	A	F	A	A	F	F	A	A	F	F	A	A	-	F	A	F	F	A	F	A	-	F	A	A	A	A	F	F	F	F	A	A	F	F	A	A	A	F	A	F	A	F	F
P13/M49-172	2H	2H.1	18.6894	A	A	F	A	F	A	A	F	F	A	A	F	-	A	A	A	F	-	F	F	A	F	A	A	F	A	A	A	A	F	F	F	F	A	A	F	F	A	A	A	F	A	F	A	A	F
P12/M50-245	2H	2H.1	21.2109	A	A	F	A	F	A	A	F	F	A	A	-	A	A	A	A	F	A	F	F	A	F	A	A	F	A	A	A	A	F	F	F	F	A	A	F	F	A	A	A	F	A	F	A	A	F
P13/M50-308	2H	2H.1	23.4455	A	A	F	A	F	A	A	F	F	A	A	A	A	A	A	-	-	-	F	F	A	F	A	A	F	A	A	A	A	F	F	F	F	A	A	F	F	A	A	A	F	A	F	A	A	F
P12/M50-241	2H	2H.1	27.8493	A	A	F	A	F	A	A	F	F	A	A	-	A	A	A	A	F	A	F	F	A	F	A	A	F	A	A	A	A	F	F	F	F	A	A	F	F	A	A	A	F	A	F	A	A	A
P12/M52-189	2H	2H.1	32.2486	A	A	F	A	F	A	A	F	F	A	A	A	A	A	A	A	F	A	F	-	A	A	A	A	F	A	A	A	A	F	F	F	F	A	A	F	F	A	A	A	F	A	F	A	-	A
P13/M48-123	2H	2H.1	34.8637	A	A	F	A	F	A	A	F	F	A	A	A	A	A	A	A	F	A	F	F	A	A	-	-	F	A	-	A	A	F	-	-	-	A	A	F	F	-	A	-	-	A	-	A	-	A
P14/M48-94	2H	2H.1	42.6736	A	A	A	A	F	A	-	F	-	A	A	F	-	A	A	A	A	A	-	A	A	A	A	A	F	-	A	-	-	F	F	-	A	A	A	-	A	A	A	A	F	A	A	A	F	A
P12/M50-204	2H	2H.1	51.6566	A	A	A	A	F	A	A	F	F	A	A	F	-	A	A	F	A	A	F	-	-	A	-	F	F	A	A	A	-	F	F	F	F	A	A	F	A	F	A	A	F	-	A	-	F	A
P13/M47-399	2H	2H.1	55.9331	A	A	A	A	F	A	A	F	F	A	A	F	-	A	A	-	A	A	-	A	A	A	A	-	F	A	A	-	A	F	F	F	F	A	A	F	A	F	A	A	F	A	A	A	F	A
P12/M50-199	2H	2H.1	60.2063	A	A	A	A	F	A	A	F	F	A	A	A	A	A	A	F	A	A	-	A	A	A	A	-	F	A	A	A	A	F	F	F	F	A	A	F	A	F	A	A	F	A	A	A	F	A
P14/M48-332	2H	2H.1	64.3236	F	A	A	A	F	A	-	F	-	A	A	A	A	A	A	F	A	A	-	A	A	A	A	F	F	A	A	-	-	F	F	-	F	A	A	F	A	-	A	-	F	A	A	A	F	A
P14/M47-299	2H	2H.1	64.3236	F	A	A	A	F	A	A	F	F	A	A	A	A	A	A	F	A	A	F	A	A	A	A	F	F	A	A	A	A	F	F	F	F	A	A	F	A	F	A	A	F	A	A	A	-	A
EBmac521	2H	2H.2	0	F	F	A	F	F	A	F	A	F	-	A	A	-	F	F	F	A	F	F	A	F	A	F	A	A	A	A	A	A	F	F	F	F	F	A	F	F	F	F	A	A	A	A	F	-	A
P12/M52-278	2H	2H.2	2.1003	F	F	A	F	F	A	F	A	F	A	A	A	F	F	F	F	A	F	F	A	A	A	F	F	A	A	A	A	A	F	F	F	F	F	A	F	F	F	F	A	A	A	A	F	F	A
P11/M53-214	2H	2H.2	2.1003	F	F	A	F	F	A	F	A	F	A	A	-	F	F	F	F	A	F	F	A	A	A	F	F	A	A	A	A	A	F	F	F	F	F	A	F	F	F	F	A	A	A	A	F	-	A
P12/M52-303	2H	2H.2	2.81508	F	F	A	F	F	A	F	A	F	A	A	A	A	F	F	F	A	F	F	A	A	A	F	F	A	A	A	A	A	F	F	F	F	F	A	F	F	F	F	A	A	A	A	F	A	A
P13/M61-333	2H	2H.2	4.38989	F	F	A	F	F	A	F	A	F	A	A	A	A	F	F	F	A	F	F	A	A	A	F	F	A	A	A	A	A	F	F	F	F	F	A	F	F	F	F	A	A	A	A	F	A	A
EBmac640	2H	2H.2	6.36944	F	F	A	F	F	A	F	A	F	A	A	A	A	F	F	A	A	F	-	A	A	A	F	F	A	A	A	A	A	F	-	F	F	F	A	F	F	F	F	A	-	A	A	F	-	A
P14/M47-190	2H	2H.2	7.99888	F	F	A	F	F	A	F	A	F	A	A	A	A	F	F	A	A	F	F	A	A	A	F	F	A	A	A	A	A	F	F	F	F	F	A	F	F	F	F	A	A	A	A	F	A	A
P13/M62-134	2H	2H.2	8.87936	F	-	A	F	F	A	F	A	F	A	A	A	-	F	-	A	A	F	-	A	A	A	F	-	A	A	A	-	-	F	F	-	F	F	A	F	F	-	F	A	A	A	A	F	A	A
P14/M48-337	2H	2H.2	12.6655	F	F	A	F	F	A	-	A	-	A	A	A	A	F	F	A	A	F	-	A	A	A	F	A	A	A	A	-	-	F	F	-	F	F	A	F	F	F	F	A	A	A	A	F	A	A
P12/M50-110	2H	2H.2	17.1803	F	F	A	-	F	A	F	A	F	A	A	-	F	F	F	F	A	F	F	A	A	A	F	F	A	A	A	A	A	F	F	F	F	F	A	F	F	F	F	A	A	A	A	F	-	A
P14/M61-154	2H	2H.2	21.0804	F	F	A	F	F	A	F	A	F	A	A	A	A	F	F	A	A	F	F	A	A	A	F	F	A	A	A	A	A	F	F	F	F	F	A	F	F	F	F	F	A	A	A	F	A	A
P14/M59-234	2H	2H.2	26.6337	F	F	F	F	F	A	F	A	F	A	A	A	-	F	F	F	A	F	F	A	A	A	F	A	A	A	A	F	-	F	F	F	F	F	A	-	F	F	F	F	A	A	-	-	A	A
Bmag378	2H	2H.2	29.41	F	F	F	F	F	A	F	A	F	A	A	A	-	F	F	-	A	F	-	A	A	A	F	A	A	A	A	F	A	F	F	F	F	F	A	F	F	F	F	F	A	A	A	F	A	A
P13/M47-192	2H	2H.2	31.3644	F	F	F	F	F	A	F	A	F	A	A	A	-	F	F	-	A	F	-	A	A	A	F	A	A	A	A	-	A	F	F	F	F	F	A	F	F	F	F	F	A	A	A	F	-	A
P13/M54-138	2H	2H.2	32.8865	F	F	F	F	F	A	F	A	F	A	A	-	-	F	F	A	A	F	F	A	A	A	F	A	A	A	A	F	-	F	F	F	F	F	A	-	F	F	F	F	A	A	-	-	A	A
P14/M51-203	2H	2H.2	64.5555	A	A	F	F	A	A	A	A	F	A	A	F	F	A	A	A	A	F	F	A	A	A	F	A	A	A	F	F	A	A	F	F	F	A	A	F	A	F	F	F	A	F	A	A	A	A
P11/M48-384	2H	2H.2	69.9023	A	A	F	F	A	A	A	-	A	-	A	F	F	A	A	-	A	-	F	A	A	A	F	-	A	A	F	F	A	A	F	F	F	A	-	A	A	F	-	-	A	-	-	-	-	A
P13/M62-114	2H	2H.2	83.1547	-	-	F	A	A	-	A	A	A	A	A	-	-	A	A	A	A	F	-	A	A	A	F	A	A	A	F	-	-	A	-	-	F	A	A	A	A	F	F	A	A	F	A	A	A	A
P14/M47-241	2H	2H.2	84.8705	A	A	F	A	A	F	A	A	A	A	A	F	A	A	A	A	A	F	F	A	A	A	F	A	A	A	F	A	A	A	F	A	F	A	A	A	A	F	F	F	A	F	A	A	A	A
P14/M60-299	2H	2H.2	102.23	A	A	F	A	A	F	A	A	A	A	A	F	F	A	A	F	A	A	F	A	A	-	F	A	A	A	A	A	A	A	A	A	A	A	A	A	A	F	F	A	A	F	A	A	A	F
P14/M51-157	2H	2H.2	102.23	A	A	F	A	A	F	A	A	A	A	A	F	F	A	A	F	A	A	F	A	A	F	F	A	A	A	A	A	A	A	A	A	A	A	A	A	A	F	F	A	A	F	A	A	A	F
P11/M62-250	2H	2H.2	110.01	A	A	-	A	A	F	-	A	A	A	A	F	-	A	A	A	A	A	-	A	A	F	F	A	A	A	A	-	A	A	A	A	A	A	A	A	A	F	F	A	A	F	A	A	A	F
P13/M53-188	2H	2H.2	117.66	A	-	-	A	A	F	A	A	A	A	-	-	-	A	A	F	A	A	-	-	A	F	F	F	A	A	A	A	A	A	A	A	A	A	A	A	A	F	F	A	A	F	A	A	A	F
P11/M48-65	2H	2H.2	120.38	A	A	A	A	A	F	A	A	A	A	A	F	-	A	A	F	A	A	F	A	A	F	F	F	A	A	A	A	A	A	A	A	A	A	-	A	A	F	F	A	-	F	A	A	-	F
P14/M51-118	2H	2H.2	121.612	A	A	A	A	A	F	A	A	A	A	A	F	F	A	A	F	A	A	F	A	A	F	F	A	A	A	-	-	-	-	-	A	A	A	A	A	A	F	F	A	A	F	A	A	A	F
EBmac415	2H	2H.2	123.583	A	A	A	A	A	F	-	A	A	A	A	F	-	A	A	A	A	A	A	A	A	F	F	A	A	A	A	A	-	A	A	A	A	A	A	A	A	F	F	A	A	F	A	A	A	F
HVM54	2H	2H.2	123.583	A	A	A	A	A	F	-	A	A	A	A	-	-	A	A	A	A	A	-	A	A	F	F	A	A	A	A	A	-	A	A	A	A	A	A	A	A	F	F	A	A	F	A	A	A	F
P13/M50-203	2H	2H.2	127.753	A	A	A	A	A	F	A	A	A	A	A	F	F	A	A	A	A	-	F	A	A	F	A	A	A	A	A	A	A	A	A	A	A	A	A	A	F	F	F	A	A	F	A	A	-	F
P11/M48-208	2H	2H.2	135.752	A	A	A	A	A	F	F	A	A	A	A	F	F	A	A	A	A	A	-	A	A	F	A	A	A	A	A	A	F	A	A	A	A	A	-	F	F	F	-	A	A	F	A	A	A	F
P11/M47-128	2H	2H.2	139.029	A	A	A	A	A	F	F	A	A	A	A	F	F	A	A	A	A	A	F	A	A	F	A	A	A	A	A	A	F	A	A	A	A	A	A	F	F	F	A	A	A	F	-	A	-	F
P14/M60-94	2H	2H.2	140.56	A	A	A	A	A	F	F	A	A	A	A	F	F	A	A	A	A	A	F	A	A	-	A	A	A	A	A	A	F	A	A	A	A	A	A	F	F	F	A	A	A	F	A	A	A	F
P12/M52-270	2H	2H.2	140.56	A	A	A	A	A	F	F	A	A	A	A	F	-	A	A	-	A	A	F	A	A	F	A	A	A	A	A	A	F	A	A	A	A	A	A	F	F	F	A	A	A	F	A	A	A	F
P11/M47-344	2H	2H.2	143.826	A	A	A	A	A	F	F	A	A	A	A	F	F	A	A	A	A	A	F	A	A	F	A	A	A	A	A	A	F	A	A	A	A	A	A	F	F	F	A	A	A	F	-	A	-	F
P14/M59-134	2H	2H.2	146.967	A	A	A	A	A	F	F	A	A	A	A	F	-	A	A	F	A	A	-	A	A	F	A	F	A	A	A	A	-	A	A	A	A	A	A	-	F	F	A	A	A	F	-	-	A	F
P14/M55-156	2H	2H.2	164.855	A	-	A	-	-	F	F	-	F	-	A	F	F	-	A	A	-	F	F	-	A	F	A	A	A	A	A	A	F	A	F	-	A	A	F	F	F	F	A	A	A	F	F	-	F	F
P11/M62-160	2H	2H.2	171.513	A	A	A	A	F	F	-	A	F	A	A	-	-	A	A	A	A	F	-	A	A	F	A	-	A	A	A	-	-	A	A	A	A	A	F	F	F	F	A	A	A	F	F	A	A	F
P14/M60-429	2H	2H.2	173.471	A	A	A	A	F	F	F	A	F	A	A	F	-	A	A	A	A	-	-	A	A	-	A	A	A	A	A	A	F	A	A	A	A	A	F	F	F	F	A	A	A	F	F	A	A	F
P12/M52-265	2H	2H.2	174.721	A	A	A	A	F	F	F	A	F	A	A	F	F	A	A	A	A	F	A	A	A	F	A	A	A	A	A	A	F	A	A	A	A	A	F	F	F	F	A	A	A	F	F	A	A	F
P11/M47-212	2H	2H.2	174.721	A	A	A	A	F	F	F	A	F	A	A	F	-	A	A	-	A	F	A	A	A	F	A	A	A	A	A	A	F	A	A	A	A	A	F	F	F	F	A	A	A	F	-	A	-	F
P14/M50-23	2H	2H.2	176.631	A	A	A	A	F	F	F	A	F	A	A	F	F	A	A	F	A	F	A	A	A	F	A	A	-	A	A	A	F	A	A	A	A	A	F	F	F	F	A	A	A	F	F	A	-	F
P13/M60-145	2H	2H.2	179.203	A	A	A	A	F	F	F	A	F	A	A	F	F	A	A	A	A	F	A	-	A	F	A	A	-	A	A	A	F	A	A	A	A	A	F	F	F	F	A	-	A	F	F	A	A	F
P11/M53-300	3H	3H.1	0	F	F	A	A	F	F	A	F	A	A	F	A	A	F	F	A	A	A	A	A	A	F	F	A	A	A	F	F	A	F	F	A	F	F	A	F	A	A	F	F	F	A	A	A	-	F
P11/M53-309	3H	3H.1	6.04445	F	F	A	A	F	F	A	F	A	A	F	A	-	F	F	A	A	A	A	A	A	F	F	A	A	A	F	F	A	F	F	A	F	F	A	F	A	A	F	F	F	A	A	A	-	F
P13/M53-123	3H	3H.1	9.50248	F	-	A	A	F	F	A	F	A	A	F	-	F	F	F	-	A	A	A	A	A	F	F	A	A	A	F	F	A	F	F	A	F	F	A	F	A	A	F	F	F	A	A	A	F	F
P14/M55-154	3H	3H.1	10.4962	F	-	A	A	F	F	A	F	A	A	F	A	-	F	F	A	A	A	A	A	A	F	F	F	A	A	F	F	-	F	F	A	F	F	A	F	A	A	F	F	F	A	A	A	F	F
P13/M49-228	3H	3H.1	10.4962	F	F	A	A	F	F	A	F	A	A	F	-	F	F	F	-	A	A	A	A	A	F	F	F	A	A	F	F	A	F	F	A	F	F	A	F	A	A	F	F	F	A	A	A	F	F
P13/M53-57	3H	3H.1	11.8409	F	-	A	A	F	F	A	F	A	A	F	A	A	F	F	A	A	A	A	A	A	F	F	A	A	A	F	F	A	F	F	A	F	F	A	F	A	A	F	F	F	A	A	A	A	F
Bmac209	3H	3H.1	11.8409	F	-	A	A	F	F	A	F	A	A	F	A	-	F	F	A	A	A	-	A	A	F	F	-	A	A	F	F	A	F	F	A	F	F	A	F	A	A	F	F	F	-	A	A	-	F
P14/M47-200	3H	3H.1	13.7837	F	F	A	A	F	F	A	F	A	A	F	A	A	F	F	F	A	A	-	A	A	F	F	F	A	A	F	F	-	F	F	A	-	F	A	F	A	A	-	-	F	-	A	-	A	F
EBmac871	3H	3H.1	15.2444	F	F	A	A	F	F	A	-	A	A	F	A	-	F	F	-	A	A	A	A	A	F	F	-	A	A	F	F	A	F	F	A	F	F	A	F	-	A	F	F	F	A	A	A	-	F
P14/M48-320	3H	3H.1	15.2444	F	F	A	A	F	F	-	F	-	A	F	A	A	F	F	A	A	A	-	A	A	F	F	-	A	A	F	-	-	F	F	-	F	F	A	F	A	A	F	F	F	A	A	A	F	F
P13/M53-212	3H	3H.1	15.2444	F	-	A	A	F	F	A	F	A	A	F	A	A	F	F	A	A	A	A	A	A	F	F	F	A	A	F	F	A	F	F	A	F	F	A	F	A	A	F	F	F	A	A	A	-	F
P12/M50-333	3H	3H.1	18.9308	F	F	A	A	F	F	A	F	A	A	F	A	A	F	F	-	A	A	A	A	-	F	F	-	A	A	F	F	-	F	F	A	F	F	A	F	A	A	F	F	F	A	A	A	-	F
P13/M62-299	3H	3H.1	23.2346	F	-	A	A	F	F	-	F	A	A	F	A	-	F	F	A	A	A	-	A	A	F	F	F	A	A	F	-	-	F	F	-	F	F	A	F	-	A	F	F	F	A	A	A	-	F
P11/M53-167	3H	3H.1	26.6554	F	F	A	A	F	F	A	F	A	A	F	A	A	F	F	A	A	A	A	A	A	F	F	-	A	F	F	F	A	F	F	A	F	F	A	F	A	A	F	F	F	A	A	A	-	F
P13/M53-286	3H	3H.1	36.0407	F	-	A	A	F	F	A	F	A	A	F	-	F	F	F	F	A	A	A	A	A	F	F	-	A	F	F	-	-	F	F	A	F	F	F	F	A	A	F	F	F	F	A	A	-	-
P11/M62-261	3H	3H.1	38.9531	F	F	A	A	F	F	-	F	A	A	F	-	-	F	F	F	A	A	-	A	A	F	F	F	A	F	F	-	-	F	F	A	F	F	F	F	A	A	F	F	F	F	A	A	-	F
P13/M53-112	3H	3H.1	49.2732	F	-	A	A	F	F	A	A	-	A	F	A	-	F	F	F	A	A	A	A	A	F	F	-	A	F	F	A	A	F	A	A	F	F	F	F	A	A	F	F	F	F	A	A	F	F
P14/M55-265	3H	3H.1	59.068	F	-	A	A	A	F	F	A	A	A	F	A	A	A	A	-	A	A	A	A	A	F	F	-	A	F	F	A	A	F	A	A	F	F	F	F	A	A	F	F	F	F	A	A	-	-
P14/M50-99	3H	3H.1	71.1453	A	F	A	-	-	-	F	A	A	-	F	A	A	-	-	F	A	A	A	A	A	F	F	F	-	F	F	A	F	F	-	A	-	F	F	F	A	A	F	F	-	F	A	F	F	F
HvLTTB	3H	3H.1	88.6322	A	F	A	A	A	F	F	-	A	F	F	A	A	A	A	A	A	A	A	A	A	-	F	A	F	F	F	A	F	F	A	A	A	-	F	F	A	A	F	F	A	F	A	F	-	F
P13/M53-228	3H	3H.1	98.6776	A	-	A	A	A	F	F	A	A	F	F	A	A	A	A	A	A	-	A	A	A	F	F	-	F	F	F	-	F	A	A	A	A	F	F	F	A	F	F	F	A	F	A	F	F	-
P13/M47-425	3H	3H.1	111.258	A	F	A	A	A	F	F	A	A	F	A	A	A	A	A	-	A	F	-	A	A	F	F	F	A	F	F	-	F	A	A	A	A	F	F	F	A	A	F	F	A	F	A	F	F	A
P14/M47-64	3H	3H.1	117.565	A	A	A	A	A	F	F	A	A	F	A	A	A	A	A	A	A	F	A	F	A	F	F	F	F	F	F	A	F	A	A	A	A	F	F	F	A	A	F	F	A	F	A	F	F	A
P11/M47-328	3H	3H.1	120.479	A	A	A	A	A	A	F	A	A	F	A	A	A	A	A	F	A	F	A	F	A	F	F	F	F	F	F	A	F	A	A	A	A	F	F	F	A	A	F	F	A	F	-	F	-	A
P14/M61-208	3H	3H.1	121.239	A	A	A	A	A	A	F	A	A	F	A	A	A	A	A	F	A	F	A	F	A	F	F	F	F	F	F	A	F	A	A	A	A	F	F	F	A	A	F	F	A	F	A	F	F	A
P14/M48-460	3H	3H.1	123.552	A	A	A	A	A	A	-	A	-	F	A	A	A	A	A	F	A	F	-	F	A	F	F	F	F	F	F	-	-	A	A	-	A	F	F	F	A	A	F	F	A	F	A	F	F	A
P13/M49-156	3H	3H.1	128.965	A	A	A	A	A	A	F	A	A	F	A	A	A	A	A	F	A	F	F	F	A	F	F	F	F	F	F	A	A	A	A	A	F	F	F	F	A	A	F	F	A	F	A	F	F	A
P13/M50-211	3H	3H.2	0	F	F	A	A	F	F	A	F	A	A	F	A	A	F	F	A	A	-	A	A	A	F	F	A	A	A	F	F	A	F	F	A	F	F	A	F	A	A	F	F	F	A	A	A	F	F
P14/M61-307	3H	3H.2	6.47926	F	F	A	A	F	F	A	F	-	A	F	-	F	F	F	A	-	-	A	A	A	F	F	A	A	A	F	F	A	F	F	A	F	F	A	F	A	A	F	F	F	A	A	A	F	F
P14/M50-155	3H	3H.2	11.2199	F	F	A	A	F	F	A	F	A	A	F	-	-	F	F	A	A	A	A	A	A	F	F	-	-	A	F	F	A	F	F	A	F	F	A	F	A	A	F	F	F	A	A	A	F	F
P13/M48-356	3H	3H.2	30.9994	F	F	A	A	F	F	A	F	A	A	F	A	A	F	F	A	A	A	A	A	A	A	F	F	A	A	F	F	A	A	F	F	F	F	A	F	A	A	F	F	F	A	A	A	A	F
Bmag225	3H	3H.2	39.6723	-	F	A	A	-	F	A	A	A	A	F	F	F	F	F	-	-	A	A	A	A	A	A	F	A	F	F	F	A	A	F	F	F	F	A	F	A	A	F	F	F	A	A	A	F	A
P14/M49-210	3H	3H.3	0	A	F	A	F	F	A	A	A	F	A	F	F	F	F	F	-	F	A	F	F	A	F	A	A	A	F	F	A	F	A	A	F	A	F	F	F	A	F	F	F	F	F	F	A	-	-
P11/M58-109	3H	3H.3	1.86964	A	F	A	F	F	A	A	A	F	A	F	F	F	F	F	A	F	A	F	F	A	F	A	-	A	F	F	A	F	A	A	-	A	F	-	-	A	F	F	F	F	F	-	-	-	A
P11/M53-152	3H	3H.3	1.86964	A	F	A	F	F	A	A	A	F	A	F	F	F	F	F	-	F	A	F	F	A	F	A	-	A	F	F	A	F	A	A	F	A	F	F	F	A	F	F	F	F	F	F	A	-	A
P13/M50-331	3H	3H.3	3.74041	A	F	A	F	F	A	A	A	F	A	F	F	F	F	F	F	-	-	F	F	A	F	A	-	A	F	F	A	F	A	A	F	A	F	F	F	A	F	F	A	F	F	F	A	A	A
P14/M50-178	3H	3H.3	22.292	A	F	A	F	A	A	A	A	F	A	A	F	F	F	F	A	A	A	F	F	A	F	A	F	-	F	A	A	F	A	A	A	A	F	F	F	A	F	A	A	F	F	F	F	A	A
P11/M48-94	3H	3H.3	25.235	A	F	A	F	A	A	A	A	F	A	A	F	F	F	F	-	A	A	F	F	A	F	A	A	A	F	A	A	F	A	A	A	A	F	-	F	A	F	-	A	F	F	F	F	-	-
P11/M62-212	3H	3H.3	37.679	A	F	A	F	A	A	-	A	A	A	A	F	F	F	F	F	A	F	-	F	A	F	A	-	A	F	A	-	F	A	A	A	A	F	F	F	A	F	A	A	F	F	F	F	A	F
EBmac708	3H	3H.3	43.4471	-	F	A	F	A	A	A	A	A	A	A	F	F	F	F	-	A	F	F	F	A	F	-	-	A	F	A	F	F	A	A	A	A	F	F	F	A	F	A	A	F	F	F	F	A	F
P13/M60-185	3H	3H.3	47.4123	A	F	A	F	A	A	A	A	A	A	A	F	F	F	F	A	A	F	F	-	A	F	A	F	-	F	A	A	F	A	A	A	A	F	F	F	A	F	A	-	F	F	F	F	A	F
P13/M48-336	3H	3H.3	51.4402	A	F	A	F	A	A	A	A	A	A	A	F	F	F	F	F	A	F	F	F	A	F	A	F	A	F	A	F	F	A	A	A	A	F	F	F	A	F	A	A	F	F	F	F	-	-
P11/M53-301	3H	3H.3	53.5762	A	F	A	F	A	A	A	A	A	A	A	A	-	F	F	-	A	F	F	F	A	F	A	F	A	F	A	F	F	A	A	A	A	F	F	F	A	F	A	A	F	F	F	F	-	F
P13/M48-174	3H	3H.3	55.8532	A	F	A	F	A	A	A	A	A	A	A	A	F	F	F	F	A	F	F	-	A	F	A	A	A	F	A	F	F	F	A	A	A	F	F	F	A	F	A	A	F	F	F	F	A	F
P14/M47-166	3H	3H.3	58.4335	A	F	A	F	A	A	A	A	A	A	A	A	A	F	F	-	A	F	F	F	A	F	F	A	A	F	A	F	F	F	A	A	A	F	F	F	A	F	A	A	F	F	F	F	A	F
P11/M52-406	3H	3H.3	67.9071	F	A	A	F	A	A	-	A	A	A	A	A	A	F	F	F	A	F	F	F	A	F	F	-	-	F	A	F	F	F	A	A	A	F	F	F	A	F	A	A	F	F	F	F	A	F
P13/M48-312	3H	3H.3	69.328	F	A	A	F	A	A	A	A	A	A	A	A	A	F	F	F	A	F	F	F	A	F	F	F	A	F	A	F	F	F	A	A	A	F	F	F	A	F	A	A	F	F	F	F	A	F
P14/M47-372	3H	3H.3	70.5612	F	-	A	F	A	A	A	A	A	A	A	A	A	F	F	F	A	F	F	F	A	F	F	F	A	F	A	F	F	F	A	A	A	F	F	F	A	F	A	A	F	F	F	F	A	F
P12/M52-170	3H	3H.3	75.4515	F	A	A	F	F	A	A	-	-	-	F	A	F	F	F	F	F	F	F	F	A	F	F	F	A	F	A	F	F	F	A	A	F	F	F	F	A	F	A	A	F	F	F	F	-	F
P14/M55-294	4H	4H.1	0	F	-	F	A	A	A	A	F	A	A	A	F	F	F	-	A	F	F	A	A	A	A	A	A	F	F	F	A	A	A	F	A	F	F	A	A	A	A	F	F	F	A	A	A	A	F
HVM40	4H	4H.1	7.13132	F	A	F	A	A	-	A	F	A	A	F	F	F	F	F	A	F	F	A	A	A	A	A	-	F	F	F	A	A	A	F	A	F	F	A	A	A	A	F	F	F	A	A	A	A	A
P14/M51-233	4H	4H.1	8.95576	F	A	F	A	F	A	A	F	F	-	F	F	F	F	F	A	F	F	F	-	A	-	F	A	F	F	F	A	A	A	F	-	F	F	A	A	A	A	F	F	F	A	A	A	A	A
Bmag375	4H	4H.2	0	A	A	A	A	A	A	A	F	F	F	F	A	A	A	A	-	A	A	-	A	A	A	F	F	A	F	A	A	A	F	F	A	F	F	A	F	A	A	A	A	F	F	A	F	A	F
P13/M47-454	4H	4H.2	20.883	A	A	A	A	A	F	A	F	F	A	F	A	A	A	A	-	A	A	-	A	A	A	F	F	A	A	A	-	A	F	F	A	F	F	F	F	A	A	A	A	A	F	A	F	A	F
EBmac788	4H	4H.2	36.2132	A	A	A	A	A	F	F	F	A	A	F	A	A	-	A	-	A	A	F	A	F	A	A	-	A	A	A	F	A	F	F	A	A	-	F	F	A	F	A	A	A	F	A	F	-	F
P11/M48-119	4H	4H.2	45.8093	A	A	A	A	A	F	F	F	A	A	F	A	A	A	A	F	A	A	F	F	F	A	F	F	A	A	A	F	A	F	F	A	A	A	-	F	A	F	A	A	A	F	A	F	A	F
P14/M49-213	4H	4H.2	76.0688	A	F	A	A	A	F	F	F	A	A	F	F	F	F	F	A	F	A	F	F	F	F	F	F	A	F	A	F	A	F	F	A	F	A	F	A	A	F	F	A	A	F	A	F	-	-
P13/M47-368	4H	4H.2	76.0688	A	F	A	A	A	F	F	F	A	A	F	F	F	F	F	-	F	A	F	F	F	F	F	F	A	F	A	-	A	F	F	A	F	A	F	A	A	F	F	A	A	F	A	F	A	F
P11/M62-162	4H	4H.2	76.0688	-	F	A	A	A	F	-	F	A	A	F	F	F	F	F	A	F	A	-	F	F	F	F	F	A	F	A	-	A	F	F	A	F	A	F	A	A	F	F	A	A	F	A	F	A	F
P11/M53-255	4H	4H.2	95.3866	A	F	A	A	A	F	F	F	A	A	F	F	F	F	F	-	F	A	F	F	F	F	F	F	A	F	A	F	F	F	F	A	F	A	F	F	F	F	-	A	A	F	A	-	-	F
Bmag337	5H	5H.1	0	A	A	F	A	A	F	F	A	A	A	F	A	A	A	A	-	A	A	A	A	A	A	F	F	A	F	F	A	F	F	F	F	A	F	F	A	F	F	F	A	F	F	F	F	F	F
Bmac96	5H	5H.1	2.22369	A	A	F	A	A	F	F	A	A	A	F	A	A	A	A	A	A	A	A	A	A	A	F	-	A	F	F	A	F	F	F	F	A	F	F	A	F	F	F	A	F	F	F	F	F	-
P11/M62-248	5H	5H.1	5.46347	A	A	F	A	A	F	-	A	A	A	F	A	A	A	A	A	A	A	-	A	A	A	F	F	A	F	F	-	F	F	F	-	A	F	F	A	F	F	F	A	F	F	F	F	-	F
P14/M51-134	5H	5H.2	0	A	F	F	F	A	F	F	F	F	A	A	F	F	F	F	A	A	F	F	A	F	F	F	A	A	F	A	F	F	F	F	F	F	F	F	F	A	F	F	A	A	F	F	F	F	F
P11/M52-246	5H	5H.2	2.15078	A	F	F	F	A	F	F	F	F	A	A	F	F	F	F	F	A	F	F	A	F	F	F	A	-	F	A	F	F	F	F	F	F	F	F	F	A	F	F	A	A	F	F	F	F	F
P14/M48-259	5H	5H.2	2.91028	A	F	F	F	A	F	-	F	-	A	A	F	F	F	F	-	A	F	-	A	F	F	F	A	A	F	A	-	-	F	F	-	F	F	F	F	A	F	F	A	A	F	F	F	F	F
P11/M53-282	5H	5H.2	11.3474	A	F	F	F	A	F	F	F	F	A	A	A	A	F	F	F	A	F	F	A	F	F	F	A	F	F	A	F	F	F	A	F	F	F	F	F	F	F	F	A	A	F	F	F	-	F
gms61	5H	5H.2	17.5198	F	F	F	F	A	F	F	F	F	A	A	A	-	F	F	F	A	F	F	A	A	F	F	A	F	A	A	F	F	A	A	F	F	F	F	F	F	F	F	A	A	F	F	F	F	F
P14/M49-172	5H	5H.2	19.6625	F	F	F	F	A	F	F	F	F	A	A	A	-	F	F	A	A	F	F	A	A	F	F	A	F	A	A	F	F	A	A	F	F	F	F	F	F	F	F	A	A	F	F	F	-	-
P13/M61-198	5H	5H.2	21.8804	F	F	A	F	A	F	F	F	F	A	A	A	A	F	F	F	A	F	F	A	A	F	F	-	F	A	A	F	F	A	A	F	F	F	F	F	F	F	F	F	A	F	F	F	F	F
P13/M62-226	5H	5H.2	23.8619	F	-	F	F	A	F	F	F	F	A	A	A	-	F	F	-	A	F	-	A	A	F	F	A	F	A	A	-	-	A	A	-	A	-	-	F	F	F	F	F	A	F	F	F	F	F
P11/M52-175	5H	5H.2	27.6756	F	F	F	F	A	F	-	F	F	A	A	A	A	F	F	-	A	F	-	A	-	F	F	A	-	A	A	F	F	A	A	F	F	F	F	F	F	F	F	F	A	F	F	F	F	F
P11/M52-303	5H	5H.2	36.1239	F	F	F	F	A	F	F	F	F	A	A	A	A	F	F	F	A	F	F	A	A	F	F	F	-	A	A	F	F	A	A	F	F	F	F	F	F	F	F	F	A	F	F	F	F	F
P14/M48-134	5H	5H.2	45.968	F	A	F	F	A	F	-	A	-	A	A	A	A	F	F	F	F	F	-	A	A	F	F	F	F	A	A	-	-	A	A	-	F	F	F	F	F	F	F	F	A	F	F	F	F	F
P11/M47-307	5H	5H.2	67.2013	F	A	F	F	A	F	F	A	F	A	A	-	F	F	F	F	A	F	F	A	A	A	F	-	F	A	F	A	F	A	A	F	F	F	F	F	F	A	F	F	F	F	-	F	-	F
P14/M48-197	5H	5H.2	70.8533	F	A	F	F	A	F	-	A	-	A	A	-	-	F	F	F	A	F	-	A	A	F	F	-	F	A	F	-	-	A	A	-	A	F	F	F	F	A	F	F	F	F	F	F	F	F
P14/M47-88	5H	5H.2	71.8785	F	A	A	F	A	F	F	A	F	A	A	A	A	F	F	-	A	F	F	A	A	F	F	F	F	A	F	A	F	A	A	A	A	F	F	F	F	A	F	F	F	F	F	F	F	F
P14/M50-210	5H	5H.2	76.4034	F	A	A	F	A	F	F	A	F	A	A	A	A	F	F	F	A	F	F	A	A	F	F	-	-	A	F	A	F	A	A	F	-	F	F	F	F	A	F	F	F	F	F	F	F	F
P12/M50-372	5H	5H.2	83.1198	F	A	A	F	A	F	F	A	-	A	A	A	A	F	F	F	A	F	-	A	A	F	F	F	F	A	F	A	F	A	A	F	A	F	A	F	F	A	F	F	F	F	F	F	-	F
P14/M50-150	5H	5H.2	90.0882	F	A	A	-	A	F	F	A	-	A	A	A	A	A	A	-	A	A	-	A	A	-	F	A	-	A	F	A	-	A	A	F	A	-	A	-	F	A	A	F	-	-	-	-	F	F
P13/M49-244	5H	5H.2	92.1576	F	A	A	F	A	F	F	A	F	A	A	A	A	A	A	F	A	A	F	A	A	F	F	A	F	A	F	A	-	A	A	F	A	F	A	F	F	A	A	F	F	F	F	F	F	F
P12/M50-298	5H	5H.2	94.2755	F	A	A	F	A	F	F	A	F	A	A	A	A	A	A	F	A	A	-	A	A	F	F	A	F	A	F	A	F	A	A	F	A	F	A	F	F	A	A	F	F	F	F	F	-	F
P13/M60-368	5H	5H.2	96.6465	F	A	A	F	A	F	F	A	F	A	A	A	A	A	A	F	A	A	F	-	A	F	F	A	-	A	F	A	F	A	A	F	A	F	A	F	F	A	A	-	F	F	F	F	F	F
P11/M47-114	6H	6H	0	A	A	F	A	F	F	A	A	A	A	A	F	F	F	F	F	A	F	A	-	F	F	A	F	F	F	A	F	F	F	F	F	A	F	F	A	A	F	A	F	F	A	-	F	-	F
P13/M62-92	6H	6H	2.14795	A	-	F	A	F	F	A	A	A	A	A	F	F	F	F	F	A	F	-	A	F	F	A	F	-	F	A	-	-	F	F	-	A	F	F	A	A	F	A	F	F	A	F	F	F	F
Bmac316	6H	6H	5.96508	A	A	F	A	F	F	-	A	A	A	A	F	F	F	F	A	A	F	A	A	A	F	A	A	F	F	A	F	F	F	F	F	A	F	F	A	A	-	A	F	F	A	F	F	-	F
P13/M60-110	6H	6H	8.00343	A	A	F	A	F	F	A	A	A	A	A	F	F	F	F	A	A	F	A	-	A	F	A	A	-	F	A	F	F	F	F	F	A	F	F	A	A	F	A	-	F	F	F	F	F	F
P13/M48-254	6H	6H	8.87232	A	A	F	A	F	F	A	A	A	A	A	F	F	F	F	A	A	F	A	A	A	F	A	A	F	F	A	F	F	F	F	F	A	F	F	A	A	F	A	F	F	F	F	F	F	F
P13/M50-120	6H	6H	9.79766	A	A	F	A	A	-	A	A	A	A	A	F	-	-	F	A	A	-	A	A	A	F	A	A	F	F	A	F	F	F	F	F	A	F	F	A	A	F	A	F	F	F	F	F	F	F
P11/M62-51	6H	6H	12.2046	A	A	F	A	F	A	-	A	A	A	A	F	F	F	F	A	A	F	-	A	A	F	A	A	-	F	A	-	F	F	F	F	A	F	F	A	F	F	A	F	F	F	F	F	F	F
P13/M62-277	6H	6H	13.5908	A	-	F	A	F	A	A	A	A	A	A	F	F	F	F	A	A	F	-	A	A	F	A	A	F	F	A	-	-	F	F	-	A	F	F	A	F	F	A	F	F	F	F	F	F	F
P14/M61-62	6H	6H	16.9939	A	A	F	F	F	A	A	A	A	A	A	F	F	F	F	A	A	A	A	A	A	F	A	A	F	F	A	F	F	F	F	F	A	F	F	A	F	F	A	F	F	F	F	F	F	F
P11/M48-366	6H	6H	30.7654	A	A	F	F	F	A	A	A	A	A	A	F	F	F	F	A	A	-	A	F	A	F	F	A	F	F	A	F	F	F	F	F	A	F	-	A	F	F	-	A	A	F	F	F	-	F
P11/M47-253	6H	6H	32.4053	A	A	F	F	F	A	A	A	A	A	A	F	F	F	F	A	A	F	A	F	A	F	F	A	F	F	A	F	F	F	F	F	A	F	F	A	F	F	A	A	A	F	-	F	-	F
P11/M48-246	6H	6H	49.4008	A	A	F	F	F	A	A	A	F	A	A	F	F	F	F	A	A	F	A	F	A	F	F	F	F	F	A	F	F	F	F	F	A	F	-	A	F	F	A	A	A	F	F	F	F	A
P14/M55-175	6H	6H	73.7048	F	-	A	-	F	A	F	F	F	A	F	F	F	F	F	A	F	A	A	F	A	F	F	F	F	A	F	F	F	F	F	A	A	F	F	F	F	F	F	A	A	F	F	F	F	A
P14/M59-194	6H	6H	106.259	F	A	A	A	F	F	F	F	F	A	F	F	F	F	F	A	F	A	-	F	F	A	A	F	F	A	F	A	F	A	F	A	A	F	F	-	F	F	F	F	A	F	-	-	F	F
P11/M48-306	6H	6H	115.438	F	A	A	A	F	F	F	F	-	-	F	F	F	F	F	-	F	A	A	F	F	-	F	F	F	F	F	A	F	F	F	A	-	F	-	F	F	F	F	F	A	F	F	F	F	F
P13/M48-60	7H	7H	0	F	F	A	F	A	A	A	F	A	A	A	A	A	A	A	A	A	F	A	A	F	F	A	F	F	A	A	F	A	A	A	A	A	F	F	F	F	A	F	A	A	F	A	F	-	A
P13/M48-98	7H	7H	0.972272	F	F	A	F	A	A	A	F	A	A	A	A	A	A	A	A	A	F	A	A	F	F	A	F	F	A	A	F	A	A	A	A	A	F	F	F	F	A	F	A	A	F	A	F	A	A
P14/M47-273	7H	7H	4.10839	F	-	A	-	A	A	A	F	A	A	A	A	A	A	A	A	A	F	A	A	F	F	A	F	F	A	A	F	A	A	A	A	A	F	F	F	F	A	F	A	A	F	A	F	A	A
P13/M47-215	7H	7H	6.53188	F	F	A	F	A	A	A	F	A	A	A	A	A	A	A	-	A	F	-	A	F	F	A	-	F	A	A	-	A	A	A	A	A	F	F	F	F	A	F	A	A	F	A	F	-	A
P14/M47-357	7H	7H	7.47045	F	F	A	F	A	A	A	F	A	A	A	A	A	A	A	A	A	F	A	A	F	F	A	A	F	A	A	F	A	A	A	A	A	F	F	F	F	A	F	A	A	F	A	F	A	A
P13/M49-100	7H	7H	8.56243	F	F	A	F	A	A	A	F	A	A	A	A	A	A	A	A	A	F	A	A	F	F	A	A	F	A	A	F	A	A	A	A	A	F	F	F	F	A	F	A	A	-	A	F	-	A
P11/M53-65	7H	7H	8.56243	F	F	A	F	A	A	A	F	A	A	A	A	A	A	A	-	A	F	A	A	F	F	A	-	F	A	A	F	-	A	A	A	A	F	F	F	F	A	F	A	A	F	A	F	-	A
P14/M61-81	7H	7H	9.75559	F	F	A	F	A	A	A	F	A	A	A	A	A	A	A	-	A	-	A	A	F	F	A	A	F	A	A	F	A	A	A	A	A	F	F	F	F	A	F	A	A	F	A	F	A	A
P11/M62-141	7H	7H	9.75559	F	F	A	F	A	A	-	F	A	A	A	A	A	A	A	A	A	F	-	A	F	F	A	A	F	A	A	-	-	A	A	A	A	F	F	F	F	A	F	A	A	F	A	F	-	A
P14/M47-283	7H	7H	10.9268	F	F	A	F	A	A	A	F	A	A	A	A	A	A	A	A	A	F	A	A	F	F	A	-	F	A	A	F	A	A	A	A	A	F	F	F	F	A	F	A	A	F	A	F	A	A
P14/M60-193	7H	7H	13.0608	F	F	A	F	A	A	A	F	A	A	A	A	A	A	A	A	A	F	A	F	F	-	A	A	F	A	A	F	F	A	A	A	A	F	F	F	F	A	F	A	A	F	A	F	A	A
P12/M50-92	7H	7H	14.0062	F	F	A	F	A	A	A	F	A	A	A	A	A	A	A	A	A	F	A	F	F	F	A	A	F	A	A	F	-	A	A	A	A	F	F	F	F	A	F	A	A	F	A	F	A	A
P14/M47-315	7H	7H	14.0062	F	F	A	F	A	A	A	F	A	A	A	A	A	A	A	A	A	F	A	F	F	F	A	A	F	A	A	F	A	A	A	A	A	F	F	F	F	A	F	A	A	F	A	F	A	A
P11/M53-272	7H	7H	14.0062	F	F	A	F	A	A	A	F	A	A	A	A	A	A	A	A	A	F	A	F	F	F	A	A	F	A	A	F	A	A	A	A	A	F	F	F	F	A	F	A	A	F	A	-	-	A
P14/M61-138	7H	7H	17.0174	F	F	A	F	A	A	A	F	A	A	A	A	A	A	A	A	A	-	A	F	F	F	A	A	F	F	A	F	-	A	A	A	A	F	F	F	F	A	F	A	A	F	A	F	F	A
P14/M59-297	7H	7H	18.5934	F	F	A	F	A	A	A	F	A	A	A	A	A	A	A	A	A	F	-	F	F	F	A	A	F	F	A	F	A	A	A	A	A	F	F	-	F	A	F	A	A	F	-	-	A	A
P14/M48-56	7H	7H	18.5934	F	F	A	-	A	A	-	F	-	A	A	A	-	-	A	A	A	F	-	F	F	F	A	A	F	-	A	-	-	A	A	-	A	F	F	F	F	A	F	A	A	F	A	F	A	A
P11/M62-353	7H	7H	18.5934	F	F	A	F	A	A	-	F	A	A	A	A	A	A	A	A	A	F	-	F	F	F	A	A	F	F	A	-	-	A	A	-	A	F	F	F	F	A	F	A	A	F	A	F	F	A
P11/M58-122	7H	7H	18.5934	F	F	A	F	A	A	A	F	A	A	A	A	A	A	A	A	A	F	A	F	F	F	A	A	F	F	A	F	A	A	A	-	A	F	F	-	F	A	F	A	A	F	-	-	A	A
P11/M47-208	7H	7H	18.5934	F	F	A	F	-	A	A	F	-	A	-	A	-	A	A	A	A	-	-	F	F	F	A	A	F	F	-	F	A	-	A	A	A	F	F	F	F	A	F	A	-	F	-	F	-	A
P13/M60-112	7H	7H	20.0446	F	F	A	F	A	A	A	F	A	A	A	A	A	A	A	F	A	F	A	-	F	F	A	-	-	F	A	F	-	A	A	A	A	F	F	F	F	A	F	-	A	F	A	F	F	A
P13/M48-208	7H	7H	21.1672	F	F	A	F	A	A	A	F	A	A	A	A	A	A	A	A	A	F	A	F	F	F	A	A	F	F	A	F	A	A	A	A	A	F	F	F	F	A	F	A	A	F	A	F	F	A
P14/M55-319	7H	7H	22.6715	F	-	A	F	A	A	A	F	A	A	A	A	A	A	A	A	A	F	A	F	-	F	A	A	F	F	A	F	A	A	A	A	A	F	F	F	F	A	F	A	A	F	A	F	F	A
P14/M50-137	7H	7H	23.2566	F	F	A	F	A	A	A	F	A	A	A	A	A	-	A	A	A	F	-	F	F	F	A	A	-	F	A	F	A	A	A	A	A	F	F	F	F	A	F	A	A	F	A	F	F	A
P13/M50-249	7H	7H	26.0684	F	F	A	F	A	A	A	F	A	A	A	A	A	A	A	A	A	-	-	F	F	F	A	A	F	F	A	F	F	A	A	A	A	F	F	F	F	A	F	A	A	F	A	F	F	A
P11/M52-145	7H	7H	53.6741	F	F	F	F	A	F	A	F	A	A	A	A	A	A	A	-	A	F	-	F	A	F	A	F	-	F	F	F	F	F	A	A	A	F	F	F	F	A	F	A	A	F	A	F	F	A
P13/M60-134	7H	7H	59.2533	F	F	F	F	A	F	-	F	A	A	F	A	A	F	A	A	A	F	A	-	A	F	A	F	-	F	F	F	-	F	A	A	A	F	F	F	F	F	F	-	A	F	A	F	F	A
P14/M60-134	7H	7H	62.587	F	F	F	F	A	F	A	F	A	A	A	A	A	A	A	A	A	F	-	F	A	-	A	F	F	F	F	F	A	F	A	A	A	F	F	F	F	A	F	A	A	F	A	F	F	A
P11/M62-249	7H	7H	82.3622	F	A	F	F	F	F	-	F	A	A	A	A	A	A	A	A	A	A	-	-	A	F	A	-	F	F	F	-	A	F	A	-	F	A	F	F	-	A	F	A	A	F	A	A	-	A
P13/M50-76	7H	7H	90.8368	F	A	F	F	F	F	A	F	A	A	A	A	A	A	A	F	A	-	A	F	A	F	A	-	F	F	F	F	A	F	A	F	F	A	F	F	F	A	F	A	A	F	A	A	F	F
P11/M47-231	7H	7H	95.8664	F	A	F	F	F	F	A	F	A	F	A	A	A	A	A	F	A	A	A	F	A	F	A	A	F	F	F	F	A	F	A	F	F	A	F	F	F	A	F	A	F	F	-	A	-	F
P14/M50-145	7H	7H	98.2987	F	A	F	F	F	F	A	F	A	F	A	A	A	A	A	A	A	A	A	F	A	F	A	-	-	F	F	F	A	F	A	F	F	A	F	F	F	A	F	A	F	F	A	A	-	F
P14/M48-150	7H	7H	101.643	F	A	A	F	F	F	-	F	-	F	A	A	A	A	A	F	A	A	-	F	A	F	A	A	F	F	F	-	-	F	A	-	F	A	F	F	F	A	F	A	F	F	A	A	F	F
P11/M47-264	7H	7H	104.243	F	A	A	F	F	F	A	F	A	F	A	A	-	-	A	F	A	A	A	F	A	F	A	F	F	F	F	F	A	F	A	F	F	A	F	F	F	A	F	A	F	F	-	A	-	F
P13/M62-317	7H	7H	112.037	F	-	A	F	F	-	A	F	A	F	A	A	A	A	A	-	A	A	-	F	A	F	A	A	F	F	F	-	-	F	A	-	F	-	F	F	F	A	F	A	F	F	A	A	F	F
P11/M48-367	7H	7H	119.482	F	A	-	-	-	F	A	F	A	F	A	A	A	A	A	F	A	-	A	F	A	F	A	-	F	F	F	F	A	F	A	F	F	A	-	F	F	A	-	A	F	F	A	A	-	-
P14/M59-216	7H	7H	122.635	F	A	A	F	F	F	A	F	A	F	A	A	A	A	A	F	A	A	A	F	A	F	A	A	F	F	F	F	A	F	A	-	F	A	F	-	F	A	F	A	F	F	-	-	-	F
Bmag110	7H	7H	125.944	F	A	A	F	F	F	A	F	A	F	A	A	A	A	A	F	A	A	A	F	A	F	A	-	F	F	F	F	A	F	A	F	F	A	F	F	F	A	F	A	F	F	A	A	F	F
Bmac167	7H	7H	125.944	F	A	A	F	F	F	A	F	A	F	A	A	A	A	A	F	A	A	A	F	A	F	A	A	F	F	F	F	A	F	A	F	F	A	F	F	F	A	F	A	F	F	A	A	-	F
P11/M52-112	7H	7H	129.281	F	A	A	F	F	F	A	F	A	F	A	A	A	A	A	F	A	A	A	F	A	F	A	-	-	F	F	F	A	F	A	F	F	A	F	F	F	A	F	A	F	F	A	A	F	F
P14/M59-146	7H	7H	141.309	F	F	A	F	F	F	F	F	A	F	F	A	A	A	A	-	A	A	A	F	A	A	A	A	F	F	F	F	-	F	A	F	F	-	-	-	F	-	F	A	F	F	-	-	F	F
P13/M53-61	7H	7H	155.778	A	-	A	F	F	F	F	F	A	F	F	A	A	A	A	A	F	A	A	A	A	F	A	-	F	F	F	F	A	F	A	F	F	F	F	F	F	A	F	A	A	F	F	A	F	F
P14/M50-187	7H	7H	166.569	A	F	A	F	F	F	F	F	A	F	F	A	A	A	A	F	A	A	A	A	F	F	A	A	-	F	F	F	A	F	A	F	F	F	F	F	F	A	F	A	A	F	F	A	F	F
P13/M53-345	7H	7H	176.494	A	-	F	F	F	F	F	F	A	F	F	A	A	A	A	F	A	A	A	A	A	A	A	-	-	F	F	-	A	F	A	F	F	F	F	F	A	F	F	A	A	A	F	A	-	-
P14/M60-154	7H	7H	177.475	A	F	F	F	F	F	F	F	A	F	F	A	A	-	A	-	A	A	A	A	A	-	A	A	F	F	F	F	A	F	A	F	F	F	F	F	A	F	F	A	A	A	F	A	A	F
P12/M52-66	7H	7H	191.664	A	A	F	A	F	A	F	F	F	F	F	F	F	F	F	F	A	F	A	A	A	A	A	A	F	F	F	A	A	F	F	F	F	F	F	F	A	F	A	A	A	A	F	A	F	F
P12/M50-225	7H	7H	194.087	A	A	F	A	F	A	F	F	F	F	F	-	F	F	F	A	A	F	A	A	A	A	A	A	F	F	F	A	A	F	F	F	F	F	F	F	A	F	A	A	A	A	F	A	-	F
P14/M47-356	7H	7H	199.318	A	A	F	A	F	A	F	F	F	F	F	A	A	F	F	A	A	F	A	A	A	A	A	A	F	A	F	A	A	F	F	F	A	F	F	F	A	F	A	A	A	A	F	F	F	F
P13/M53-83	7H	7H	199.318	A	-	F	A	F	A	F	F	F	F	F	-	-	F	F	A	A	F	A	A	A	A	A	A	F	A	F	A	A	F	F	F	A	F	F	F	A	F	A	A	A	A	F	F	-	F
P14/M49-447	7H	7H	201.451	-	-	-	-	-	-	-	-	-	-	-	-	-	-	-	-	-	-	-	-	-	-	-	-	-	-	-	-	-	-	-	-	-	-	-	-	-	-	-	-	-	-	-	-	-	-
P13/M49-124	7H	7H	213.156	F	-	-	A	F	F	F	F	F	F	F	A	F	F	F	A	A	-	A	A	-	F	F	-	F	A	F	F	A	F	F	A	A	F	F	F	A	F	F	F	F	A	F	F	F	F
P13/M47-300	7H	7H	226.283	A	A	F	A	F	A	F	F	F	F	F	-	-	F	F	-	A	F	A	A	A	A	A	A	F	A	F	-	A	F	A	F	A	A	F	F	A	F	A	A	A	A	A	F	-	F
P11/M47-133	7H	7H	226.283	A	A	F	A	F	A	F	F	F	F	F	A	-	F	F	A	A	F	A	A	A	A	A	A	F	A	F	A	A	F	A	F	A	A	F	F	A	F	A	A	A	A	-	F	-	F
P11/M58-146	7H	7H	227.648	A	A	F	A	F	A	F	F	F	F	F	A	A	F	F	A	A	F	A	A	A	A	A	A	F	A	F	A	A	F	A	A	A	A	F	-	A	F	A	A	A	A	-	-	-	F
P14/M51-228	7H	7H	229.344	A	A	F	A	F	A	F	F	F	F	F	-	-	F	F	A	A	F	A	A	A	A	A	A	F	A	F	A	A	F	A	A	A	A	F	F	A	F	A	A	A	A	A	F	-	F
P13/M54-282	7H	7H	233.115	A	A	F	A	F	A	F	F	F	F	F	A	A	F	F	A	A	F	A	A	A	A	A	A	F	A	F	A	A	F	A	A	A	A	F	F	A	F	A	A	A	A	-	-	F	F
P12/M50-286	7H	7H	233.115	A	A	F	A	F	A	F	F	F	F	F	A	A	F	F	A	A	F	-	A	A	A	A	A	F	A	F	A	A	F	A	A	A	A	F	F	A	F	A	A	A	A	A	F	-	F
P14/M48-372	7H	7H	237.029	A	A	F	A	F	A	-	F	-	F	F	-	-	F	F	-	A	F	-	A	A	A	A	A	F	A	F	-	-	F	A	-	A	A	F	A	F	F	A	A	A	A	A	F	F	F
P11/M47-179	7H	7H	241.899	A	A	F	A	F	A	F	F	F	F	F	A	A	F	F	A	A	F	-	A	A	A	A	A	F	A	F	A	A	F	A	A	A	A	F	A	F	F	A	A	A	A	-	F	-	F
P14/M55-344	7H	7H	245.07	A	-	F	A	F	A	F	F	F	F	F	A	A	F	F	A	A	F	A	A	A	A	A	A	F	A	F	A	A	F	A	A	A	A	F	A	F	F	A	A	A	A	A	F	F	F
[truncated: 179 more columns]

## Sheet: Table S3
Table S3. Phenotypic data for Pratylenchus thornei resistance, genotypic data for single nucleotide polymorphisms (SNPs) and a genetic linkage map of SNPs on chromosome 7H for an Arapiles/Franklin barley mapping population. A = homozygous for the allele from Arapiles. F = Homozygous for the allele from Franklin. - = missing data.
Doubled haploid line:			90-028D9*3	90-028D9*4	90-028D9*6	90-028D9*7	90-028D9*8	90-028D9*9	90-028D9*10	90-028D9*12	90-028D9*13	90-028D9*14	90-028D9*15	90-028D9*17	90-028D9*18	90-028D9*21	90-028D9*22	90-028D9*23	90-028D9*25	90-028D9*26	90-028D9*27	90-028D9*28	90-028D9*29	90-028D9*30	90-028D9*32	90-028D9*35	90-028D9*36	90-028D9*37	90-028D9*38	90-028D9*39	90-028D9*40	90-028D9*41	90-028D9*42	90-028D9*43	90-028D9*44	90-028D9*45	90-028D9*46	90-028D9*47	90-028D9*50	90-028D9*51	90-028D9*52	90-028D9*53	90-028D9*54	90-028D9*55	90-028D9*56	90-028D9*58	90-028D9*59	90-028D9*60	90-028D9*61
Best linear unbiased estimate for number of Pratylenchus thornei nematodes per g of soil and roots:			8.05	6.58	6.92	7.58	7.95	7.18	8.12	7.07	6.8	7.79	7.09	6.57	8.27	6.67	6.8	7.09	6.96	6.54	6.92	7.82	6.35	8.2	7.09	7.46	7.8	6.53	7.08	7.91	7.8	6.75	8.19	6.86	7.12	6.71	6.87	6.47	7.56	7.1	7.78	7.92	6.47	6.92	7.97	7.34	6.67	6.94	7.77
SNP marker	Chromosome	Genetic position (centiMorgans)	Marker genotypes
wri871	7H	0	A	F	A	A	F	A	A	A	A	A	A	A	F	A	A	F	F	A	F	F	A	A	F	A	A	A	F	F	F	F	A	F	-	A	F	A	-	A	A	A	A	A	F	F	F	F	F
wri912	7H	1.22777	A	F	A	A	F	A	A	A	A	A	A	A	F	A	A	F	F	A	F	F	A	A	F	A	A	A	F	F	F	F	A	F	A	A	F	A	A	A	A	A	A	A	F	F	F	F	F
wri862	7H	1.8413	A	F	A	A	F	A	A	A	A	A	A	A	F	A	A	F	F	A	F	F	A	A	F	A	A	A	F	F	F	F	A	F	A	A	F	A	A	A	A	A	A	A	F	F	F	F	F
wri535	7H	4.91264	A	F	A	A	F	A	A	A	A	A	A	A	F	A	A	F	F	A	F	F	F	A	F	A	A	A	F	F	F	F	A	F	A	A	F	A	A	A	A	A	A	A	F	F	A	A	F
wri931	7H	5.52617	A	F	A	A	F	A	A	A	A	A	A	A	F	A	A	F	F	A	F	F	F	A	F	A	A	A	F	F	F	F	A	F	A	A	F	A	A	A	A	A	A	A	F	F	A	A	F
wri866	7H	6.75341	A	F	A	A	F	A	A	A	A	A	A	A	F	A	A	F	F	A	F	F	F	A	F	A	A	A	F	F	F	F	A	F	A	A	F	A	A	A	A	A	A	A	F	F	A	A	F
wri481	7H	7.36694	A	F	A	A	F	A	A	A	A	A	A	A	F	A	A	F	F	A	F	F	F	A	F	A	A	A	F	F	F	F	A	F	A	A	F	A	A	A	A	A	A	A	F	F	A	A	F
wri526	7H	41.1791	F	F	F	A	F	A	A	A	A	A	A	A	F	A	A	A	F	A	A	F	F	F	F	A	A	A	F	F	F	F	A	F	A	A	F	A	A	F	A	F	A	A	A	A	A	A	F
wri557	7H	54.3317	F	F	F	A	F	A	A	A	A	A	A	A	A	A	A	A	F	A	A	F	F	F	F	A	F	F	A	F	F	F	A	F	A	A	F	A	A	F	A	F	A	A	A	A	A	F	F
wri506	7H	54.9452	F	F	F	-	F	A	A	A	A	A	A	A	A	A	A	A	F	A	A	F	F	F	F	A	F	F	A	F	F	F	A	F	A	A	F	A	A	F	A	F	A	A	A	A	A	F	F
wri915	7H	55.5587	F	F	F	A	F	A	A	A	A	A	A	A	A	A	A	A	F	A	A	F	F	F	F	A	F	F	A	F	F	F	A	F	A	A	F	A	A	F	A	F	A	A	A	A	A	F	F
wri916	7H	59.3336	F	F	F	A	F	A	A	A	A	A	A	A	A	A	A	A	F	A	A	F	F	F	F	A	F	F	A	F	F	F	A	F	A	A	F	A	F	F	A	F	A	A	A	A	A	F	F
wri911	7H	60.0678	F	F	F	A	F	A	A	A	A	A	A	A	A	A	A	A	F	A	A	F	F	F	F	A	F	F	A	F	F	F	A	F	A	F	F	A	-	F	A	F	A	A	A	A	A	F	F
wri558	7H	63.1733	F	F	F	A	F	A	F	A	A	A	A	A	A	A	A	A	F	A	A	F	F	F	F	A	F	F	A	F	F	F	A	F	A	F	F	A	F	F	A	F	A	A	A	A	A	F	F
wri917	7H	63.7868	F	F	F	A	F	A	F	A	A	A	A	A	A	A	A	A	F	A	A	F	F	F	F	A	F	F	A	F	F	F	A	F	A	F	F	A	F	F	A	F	A	A	A	A	A	F	F
wri528	7H	65.6281	A	F	F	A	F	A	F	A	A	A	A	A	A	A	A	A	F	A	A	F	F	F	F	A	F	F	A	F	F	F	A	F	A	F	F	A	F	F	A	F	A	A	A	A	A	F	F
wri910	7H	68.6995	A	F	F	A	F	A	F	A	A	A	A	A	A	A	A	A	F	A	A	F	F	F	F	A	F	F	A	F	F	F	A	F	A	F	F	A	F	F	A	F	A	A	A	A	A	F	F
wri560	7H	70.3544	A	F	F	A	F	A	F	A	A	A	A	A	A	A	A	A	F	A	A	F	F	F	F	A	F	F	A	F	F	F	A	F	A	F	F	A	F	F	A	F	A	A	A	A	A	F	F
wri908	7H	71.4836	A	F	F	A	F	A	F	A	A	A	A	A	A	A	A	A	F	A	A	F	F	F	F	A	F	F	A	F	F	F	A	F	A	F	F	A	F	F	A	F	A	A	A	A	A	F	F
wri918	7H	72.4365	A	F	F	A	F	A	F	A	A	A	A	A	A	A	A	A	F	A	A	F	F	F	F	A	F	F	A	F	F	F	A	F	A	F	F	A	F	F	A	F	A	-	A	A	A	F	F
wri919	7H	77.5904	A	F	F	A	F	A	F	A	A	A	A	A	A	A	A	A	F	A	A	F	F	F	F	A	F	F	A	F	F	-	A	F	A	F	F	A	-	F	A	F	A	A	A	A	A	F	F
wri531	7H	80.1611	A	F	F	A	F	A	F	A	A	A	A	A	A	A	A	A	F	A	A	F	F	F	F	A	F	F	A	F	F	F	A	F	A	F	F	A	F	F	A	F	A	A	A	A	A	F	F
wri925	7H	91.3942	A	F	F	F	F	A	F	A	A	A	A	F	A	A	A	A	F	A	A	F	F	F	F	A	F	F	F	F	F	F	A	F	A	F	F	A	F	F	A	F	A	A	A	A	F	F	F
wri934	7H	96.9432	A	F	F	F	F	A	F	A	A	A	A	F	A	A	A	A	F	A	A	F	F	F	F	A	F	F	F	F	F	F	A	F	A	A	F	A	F	F	A	F	A	A	A	A	F	F	F
wri921	7H	98.1765	A	F	F	F	F	A	F	A	A	A	A	F	A	A	A	A	F	A	A	F	F	F	F	A	F	F	F	F	F	-	A	F	A	A	F	F	F	F	A	F	A	A	A	A	F	F	F
wri940	7H	99.4098	A	F	F	F	F	A	F	A	A	A	A	F	A	A	A	A	F	A	A	F	F	F	F	A	F	F	F	F	F	F	A	F	A	A	F	F	F	F	A	F	A	A	A	A	F	F	F
wri941	7H	100.637	A	F	F	F	F	A	F	A	A	A	A	F	A	A	A	A	F	A	A	F	F	F	F	A	F	F	F	F	F	F	A	F	A	A	F	F	F	F	A	F	A	A	A	A	F	F	F
wri935	7H	106.187	A	F	F	F	F	A	F	A	A	A	A	A	A	A	A	F	F	A	A	F	F	F	F	A	F	F	F	F	F	F	A	F	A	A	F	F	F	F	A	F	A	A	F	F	F	F	F
wri859	7H	106.805	A	F	F	F	F	A	F	A	A	A	A	A	A	A	A	F	F	A	A	F	F	-	F	A	F	F	F	F	F	F	A	F	A	A	F	F	F	F	A	-	A	A	F	F	F	F	F
wri488	7H	108.033	A	F	F	F	F	A	F	A	A	A	A	A	A	A	A	F	F	A	A	F	F	F	F	A	F	F	F	F	F	F	F	F	A	A	F	F	F	F	A	F	A	A	F	F	F	F	F
wri475	7H	114.823	F	F	F	F	F	A	F	A	A	A	A	A	A	A	A	A	A	A	A	F	F	F	F	A	F	F	F	F	F	A	F	F	A	A	A	F	F	F	A	F	A	A	F	F	F	F	F
wri883	7H	120.989	F	F	A	F	F	F	F	A	A	A	A	A	F	A	A	A	A	A	A	F	F	F	A	F	F	F	F	F	F	A	F	A	A	A	A	F	F	F	F	F	A	A	F	F	F	F	F
wri860	7H	124.06	F	A	A	F	F	F	F	A	A	A	A	A	F	A	A	A	A	A	A	F	F	F	A	F	F	F	F	F	F	A	F	A	A	A	A	F	F	F	F	F	A	A	F	F	F	A	F
wri936	7H	124.674	F	A	A	F	F	F	F	A	A	A	A	A	F	A	A	A	A	A	A	F	F	F	A	F	F	F	F	F	F	A	F	A	A	A	A	F	F	F	F	F	A	A	F	F	F	A	F
wri938	7H	125.289	F	A	A	F	F	F	F	A	A	A	A	A	F	A	A	A	A	A	A	F	F	F	A	F	F	F	F	F	F	A	F	A	A	A	A	F	F	F	F	F	A	A	F	A	F	A	F
wri937	7H	126.523	F	A	A	F	F	F	F	A	A	A	A	A	F	A	A	A	A	A	A	F	F	F	A	F	F	F	F	F	F	A	F	A	-	A	A	F	F	F	F	F	A	A	F	F	F	A	F
wri477	7H	129.022	F	A	A	F	F	F	F	F	F	F	F	A	F	A	A	A	A	A	A	F	F	F	A	F	F	F	F	F	F	A	F	A	A	A	A	F	F	F	F	F	A	A	F	F	F	A	F
wri545	7H	129.022	F	A	A	F	F	F	F	F	F	F	F	A	F	A	A	A	A	A	A	F	F	F	A	F	F	F	F	F	F	A	F	A	A	A	A	F	F	F	F	F	A	A	F	F	F	A	F
wri895	7H	130.291	F	A	A	F	F	F	F	F	F	F	F	A	F	A	A	A	A	A	A	F	F	F	A	F	F	F	F	F	F	A	F	A	A	A	A	F	F	F	F	F	A	A	F	F	A	A	F
wri888	7H	130.908	F	A	A	F	F	F	F	F	F	F	F	A	F	A	A	A	A	A	A	F	F	F	A	F	F	F	F	F	F	A	F	A	A	A	A	F	F	F	F	F	A	A	F	F	A	A	F
wri889	7H	131.522	F	A	A	F	F	F	F	F	F	F	F	A	F	A	A	A	A	A	A	F	F	F	A	F	F	A	F	F	F	A	F	A	A	A	A	F	F	F	F	F	A	A	F	F	A	A	F
wri503	7H	131.522	F	A	A	F	F	F	F	F	F	F	F	A	F	A	A	A	A	A	A	F	F	F	A	F	F	A	F	F	F	A	F	A	A	A	A	F	F	F	F	F	A	A	F	F	A	A	F
wri546	7H	131.522	F	A	A	F	F	F	F	F	F	F	F	A	F	A	A	A	A	A	A	F	F	F	A	F	F	A	F	F	F	A	F	A	A	A	A	F	F	F	F	F	A	A	F	F	A	A	F
wri885	7H	132.136	F	A	A	F	F	F	F	F	F	F	F	A	F	A	A	A	A	A	A	F	A	F	A	F	F	A	F	F	F	A	F	A	A	A	A	F	F	F	F	F	A	A	F	F	A	A	F
wri945	7H	132.136	F	A	A	F	F	F	F	F	F	F	F	A	F	A	A	A	A	A	A	F	A	F	A	F	F	A	F	F	F	A	F	A	A	A	A	F	F	F	F	F	A	A	F	F	A	A	F
wri504	7H	132.136	F	A	A	F	F	F	F	F	F	F	F	A	-	A	A	A	A	A	A	F	A	F	A	F	F	A	F	F	F	A	F	A	A	A	A	F	F	F	F	F	A	A	F	F	A	A	F
wri491	7H	132.136	F	A	A	F	F	F	F	F	F	F	F	A	F	A	A	A	A	A	A	F	A	F	A	F	F	A	F	F	F	A	F	A	A	A	A	F	F	F	F	F	A	A	F	F	A	A	F
wri906	7H	133.363	F	A	A	F	F	-	F	F	F	F	F	A	F	A	A	A	A	A	A	F	A	F	A	F	F	A	F	F	F	A	F	A	A	A	A	F	F	F	F	F	A	A	F	F	A	A	F
wri894	7H	133.363	F	A	A	F	F	F	F	F	F	F	F	A	F	A	A	A	A	A	A	F	A	F	A	F	F	A	F	F	F	A	F	A	A	A	A	F	F	F	F	F	A	A	F	F	A	A	F
wri493	7H	133.363	F	A	A	F	F	F	F	F	F	F	F	A	F	A	A	A	A	A	A	F	A	F	-	F	F	A	F	F	F	A	F	A	A	A	A	F	F	F	F	F	A	A	F	F	A	A	F
wri492	7H	133.363	F	A	A	F	F	F	F	F	F	F	F	A	F	A	A	A	A	A	A	F	A	F	A	F	F	A	F	F	F	A	F	A	A	A	A	F	F	F	F	F	A	A	F	F	A	A	F
wri887	7H	133.363	F	A	A	F	F	F	F	F	F	F	F	A	F	A	A	A	A	A	A	F	A	F	A	F	F	A	F	F	F	A	F	A	A	A	A	F	F	F	F	F	A	A	F	F	A	A	F
wri892	7H	133.976	F	A	A	F	F	F	F	F	F	F	F	A	F	A	A	A	A	A	A	F	A	F	A	F	F	A	F	F	F	A	F	A	A	A	A	F	F	F	F	F	A	A	F	F	A	A	F
wri529	7H	134.59	F	A	A	F	F	F	F	F	F	F	F	A	F	A	A	A	A	A	A	F	A	F	A	F	F	A	A	F	F	A	F	A	A	A	A	F	F	F	F	F	A	A	F	F	A	A	F
wri539	7H	138.277	F	A	A	F	F	F	F	F	F	F	F	A	F	A	A	A	A	A	A	F	A	F	A	F	F	A	A	F	F	A	F	A	-	A	A	F	F	F	F	F	A	A	F	F	A	A	F
wri532	7H	138.277	F	A	A	F	F	F	F	F	F	F	F	A	F	A	A	A	A	A	A	F	A	F	A	F	F	A	A	F	F	A	F	A	A	A	A	F	F	F	F	F	A	A	F	F	A	A	F
wri524	7H	138.277	F	A	A	F	F	F	F	F	F	F	F	A	F	A	A	A	A	A	A	F	A	F	A	F	F	A	A	F	F	A	F	A	A	A	A	F	F	F	F	F	A	A	F	F	A	A	F
wri907	7H	138.891	F	A	A	F	F	F	F	F	F	F	F	A	F	A	A	A	A	A	A	F	A	F	A	F	F	A	A	F	F	A	F	A	A	A	A	A	F	F	F	F	A	A	F	F	A	A	F
wri507	7H	139.505	F	A	A	F	F	F	F	F	F	F	F	A	F	A	A	A	A	A	A	F	A	F	A	F	F	A	A	F	F	A	F	A	A	A	A	A	F	F	F	F	A	A	F	F	A	A	F
wri494	7H	140.732	F	A	A	F	F	F	F	F	F	F	F	A	F	A	A	A	A	A	A	F	-	F	A	A	F	A	A	F	F	A	F	A	A	A	A	A	F	F	F	F	A	A	F	F	A	-	F
wri549	7H	141.345	F	A	A	F	F	F	F	F	F	F	F	A	F	A	A	A	A	A	A	F	A	F	A	A	F	A	A	F	F	A	F	A	A	A	A	A	F	F	F	F	A	A	F	F	A	A	F
wri512	7H	141.345	F	A	A	F	F	F	F	F	F	F	F	A	F	A	A	A	A	A	A	F	A	F	A	A	F	A	A	F	F	A	F	A	A	A	A	A	F	F	F	F	A	A	F	F	A	A	F
wri511	7H	141.345	F	A	A	F	F	F	F	F	F	F	F	A	F	A	A	A	A	A	A	F	A	F	A	A	F	A	A	F	F	A	F	A	A	A	A	A	F	F	F	F	A	A	F	F	A	A	F
wri509	7H	141.345	F	A	A	F	F	F	F	F	F	F	F	A	F	A	A	A	A	A	A	F	A	F	A	A	F	A	A	F	F	A	F	A	A	A	A	A	F	F	F	F	A	A	F	F	A	A	F
wri551	7H	141.345	F	A	A	F	F	F	F	-	F	F	F	A	F	A	A	A	A	A	A	F	A	-	A	A	F	A	A	F	F	A	F	A	A	A	A	A	F	F	F	F	A	A	F	F	A	A	F
wri513	7H	141.345	F	A	A	F	F	F	F	F	F	F	F	A	F	A	A	A	A	A	A	F	A	F	A	A	F	A	A	F	F	A	F	A	A	A	A	A	F	F	F	F	A	A	F	F	A	A	F
wri508	7H	141.345	F	A	A	F	F	F	F	F	F	F	F	A	F	A	A	A	A	A	A	F	A	F	A	A	F	A	A	F	F	A	F	A	A	A	A	A	F	F	F	F	A	A	F	F	A	A	F
wri902	7H	141.963	F	A	A	F	F	F	F	F	F	F	F	A	F	A	A	A	A	A	A	F	A	F	A	A	A	A	A	F	F	A	F	A	A	A	A	A	F	F	F	F	A	A	F	F	A	A	F
wri877	7H	141.963	F	A	A	F	F	F	F	F	F	F	F	A	F	A	A	A	A	A	A	F	A	F	A	A	A	A	A	F	F	A	F	A	A	A	A	A	F	F	F	F	A	A	F	F	A	A	F
wri518	7H	141.963	F	A	A	F	F	F	F	F	F	F	F	A	F	A	A	-	A	A	A	F	A	F	A	A	A	A	A	F	F	A	F	A	A	A	A	A	F	F	F	F	A	A	F	F	A	A	F
wri495	7H	141.963	F	A	A	F	F	F	F	F	F	F	F	A	F	A	A	A	A	A	A	F	A	F	A	A	A	A	A	F	F	A	F	A	A	A	A	A	F	F	F	F	A	A	F	F	A	A	F
wri498	7H	141.963	F	A	A	F	F	F	F	F	F	F	-	A	-	A	A	A	A	A	A	F	A	F	A	A	A	A	A	F	F	A	F	A	A	A	A	A	F	F	F	F	A	A	F	F	A	A	F
wri550	7H	142.58	F	A	A	F	F	F	F	F	F	F	F	A	F	A	A	A	A	A	A	F	A	F	A	A	A	A	A	F	F	A	F	A	A	A	A	A	F	F	F	F	A	A	F	F	A	A	F
wri496	7H	143.233	F	A	A	F	F	F	F	F	F	F	F	A	F	A	A	A	A	A	A	F	A	F	A	A	A	A	A	F	F	A	F	A	A	A	A	A	F	F	F	F	A	A	F	F	A	A	-
wri903	7H	143.233	F	A	A	F	F	F	F	F	F	F	F	A	F	A	A	A	A	A	A	F	A	F	A	A	A	A	A	F	F	A	F	A	A	A	A	A	F	F	F	F	A	A	F	F	A	A	F
wri878	7H	143.233	F	A	A	F	F	F	F	F	F	F	F	A	F	A	A	A	A	A	A	F	A	F	A	A	A	A	A	F	F	A	F	A	A	A	A	A	F	F	F	F	A	A	F	F	A	A	F
wri517	7H	143.233	F	A	A	F	F	F	F	F	F	F	F	A	F	A	A	A	A	A	A	F	A	F	A	A	A	A	A	F	F	A	F	A	A	A	A	A	F	F	F	F	A	A	F	F	-	A	F
wri515	7H	143.233	-	A	A	F	F	F	F	F	F	F	F	A	F	A	A	A	A	A	A	F	A	F	A	A	A	A	A	F	F	A	F	A	A	A	A	A	F	F	F	F	A	A	F	F	A	A	F
wri514	7H	143.233	F	A	A	F	F	F	F	F	F	F	F	A	F	A	A	A	A	A	A	F	A	F	A	A	A	A	A	F	F	A	F	A	A	A	A	A	F	F	F	F	A	A	F	F	A	A	F
wri499	7H	143.233	F	A	A	F	F	F	F	F	F	F	F	A	F	A	A	A	A	A	A	F	A	F	A	A	A	A	A	F	F	A	F	A	A	A	A	A	F	F	F	F	A	A	F	F	A	A	F
wri497	7H	143.233	F	A	A	F	F	F	F	F	F	F	-	A	F	A	A	A	A	A	A	F	A	F	A	A	A	A	A	F	F	A	-	A	A	A	A	A	F	F	F	F	A	A	F	F	A	A	F
wri946	7H	147.578	F	A	A	F	F	F	F	F	F	F	F	A	F	A	A	A	A	A	A	F	A	F	A	A	A	A	-	F	F	A	F	A	A	A	A	A	F	F	F	F	F	A	F	F	A	A	F
wri553	7H	147.578	F	A	A	F	F	F	F	F	F	F	F	A	F	A	A	A	A	A	A	F	A	F	A	A	A	A	A	F	F	A	F	A	A	A	A	A	F	F	F	F	F	A	F	F	A	A	F
wri552	7H	147.578	F	A	A	F	F	F	F	F	F	F	F	A	F	A	A	A	A	A	A	F	A	F	A	A	A	A	A	F	F	A	F	A	A	A	A	A	F	F	F	F	F	A	F	F	A	A	F
wri533	7H	147.578	F	A	A	F	F	F	F	F	F	F	F	A	F	A	A	A	A	A	A	F	A	F	A	A	A	A	A	F	F	A	F	A	A	A	A	A	F	F	F	F	F	A	F	F	A	A	F
wri923	7H	147.578	F	A	A	F	F	F	F	F	F	F	F	A	F	A	A	A	A	A	A	F	A	F	A	A	A	A	A	F	F	A	F	A	A	A	A	A	F	F	F	F	F	A	F	F	A	A	F
wri947	7H	147.578	F	A	A	F	F	F	F	F	F	F	F	A	F	A	A	A	A	A	A	F	A	F	A	A	A	A	A	F	F	A	F	A	A	A	A	A	F	F	F	F	F	A	F	F	A	A	F
wri880	7H	147.578	F	A	A	F	F	F	F	F	F	F	F	A	F	A	A	A	A	A	A	F	A	F	A	A	A	A	A	F	F	A	F	A	A	A	A	A	F	F	F	F	F	A	F	F	A	A	F
wri879	7H	147.578	F	A	A	F	F	F	F	F	F	F	F	A	F	A	A	A	A	A	A	F	A	F	A	A	A	A	A	F	F	A	F	A	A	A	A	A	F	F	F	F	F	A	F	F	A	A	F
wri501	7H	150.034	F	A	A	F	F	F	F	F	-	F	F	A	F	A	A	A	A	A	A	F	A	F	A	A	A	A	A	F	F	F	F	A	A	A	A	A	F	A	F	F	F	A	F	F	A	A	F
wri924	7H	150.034	F	A	A	F	F	F	F	F	F	F	F	A	F	A	A	A	A	A	A	F	A	F	A	A	A	A	A	F	F	F	F	A	A	A	A	A	F	A	F	F	F	A	F	F	A	A	F
wri500	7H	151.875	F	A	A	F	F	F	F	F	F	F	F	A	F	F	A	A	A	A	A	F	A	F	A	A	A	A	A	F	A	F	F	A	A	-	A	A	F	A	F	F	F	A	F	F	A	A	F
wri538	7H	155.563	-	A	A	F	F	F	F	F	F	F	F	A	F	F	A	A	A	A	A	F	A	F	A	A	A	A	A	F	A	F	F	A	A	A	A	A	F	A	F	F	F	A	F	F	A	A	F
wri904	7H	156.176	F	A	A	F	F	F	F	F	F	F	F	A	F	F	A	A	A	A	A	F	A	F	A	A	A	A	A	F	A	F	F	A	A	A	A	A	F	A	F	F	A	A	F	F	A	A	F
wri939	7H	156.79	F	A	A	F	F	F	F	F	F	F	F	A	F	F	A	A	A	A	A	F	A	F	A	A	A	A	A	F	A	F	F	A	A	A	A	A	F	A	F	F	A	A	F	F	A	A	F
wri882	7H	157.403	F	A	A	F	F	F	F	F	F	F	F	A	F	F	A	A	A	A	A	F	A	F	A	A	A	A	A	F	A	F	F	A	A	A	A	A	F	A	F	F	A	A	F	F	A	A	F
[truncated: 116 more columns]

## Sheet: Table S4
Table S4. Phenotypic data for Pratylenchus thornei resistance, genotypic data and a previously published genetic linkage map for a Denar/Baudin barley mapping population. D = homozygous for the allele from Denar. B = Homozygous for the allele from Baudin. - = missing data.
Doubled haploid line:					WADH86720	WADH86722	WADH86723	WADH86724	WADH86725	WADH86726	WADH86727	WADH86728	WADH86729	WADH86730	WADH86731	WADH86732	WADH86733	WADH86734	WADH86735	WADH86736	WADH86737	WADH86738	WADH86739	WADH86740	WADH86741	WADH86742	WADH86743	WADH86744	WADH86745	WADH86746	WADH86747	WADH86748	WADH86749	WADH86750	WADH86751	WADH86752	WADH86753	WADH86754	WADH86755	WADH86756	WADH86757	WADH86758	WADH86759	WADH86760	WADH86761	WADH86762	WADH86763	WADH86764	WADH86765
Ln(number of Pratylenchus thornei nematodes per kg of soil + 1):			First experiment:		9.44	9.03	10.09	10.06	8.18	8.89	9.83	10.59	10.21	11.56	9.85	9.24	9.98	10.46	10.94	10.14	8.79	10.06	11.04	10.21	9.52	10.42	9.57	10.41	10.21	10.25	10.45	11.08	9.73	10.06	9.37	11.79	11.12	10.75	10.83	8.57	10.85	8.38	9.34	10.71	12.06	10.68	10.72	10.55	9.95
			Second experiment:		10.74	10	10.96	11.81	11.56	10.97	12.17	10.37	11.83	12.1	10.61	10.43	11.25	11.24	12.05	10.78	10.44	11.36	12.25	11.17	11.56	11.96	11.1	10.21	11.07	12.74	11.82	12.19	11.93	10.67	11.16	11.45	11.79	10.73	11.53	10.74	10.05	10.86	11.41	11.7	12.28	11.76	12.7	11.54	9.99
Marker	Marker type	DArTseq tag sequence	Chromosome	Genetic position (centiMorgans)	Marker genotypes
100024038|F|0	DArTseq presence-absence polymorphism	TGCAGCACTGTAGCAGGATAGTGACTAAGTGAAAATATAGCACCCACTATCCCGCCGCACGGGAGATTT	1H	0	D	D	B	B	D	B	B	D	D	D	B	B	B	B	D	B	D	B	B	D	B	B	D	D	B	B	B	-	B	B	D	-	D	D	D	B	B	B	B	B	D	B	B	D	D
100046430|F|0	DArTseq presence-absence polymorphism	TGCAGATCTCACCTGGATGGTGGCGCTTCACCACCACTGCCGCCTCAGGGTGGACACGGTTCGAGCCGG	1H	3.67	D	D	B	B	D	B	B	D	D	D	B	B	B	B	D	B	D	B	B	-	B	B	D	D	B	B	B	D	B	B	D	D	D	-	D	B	B	B	B	B	D	B	B	D	D
100039149|F|0	DArTseq presence-absence polymorphism	TGCAGTAATTTATGTAGCAATTTGTTGACGAAAGATGTGAAATATGAACTGCTAAGCTGTAACAACTTA	1H	5.28	D	D	B	B	D	B	B	D	D	D	B	B	B	B	D	B	D	B	B	D	B	B	-	D	B	B	B	D	B	B	D	D	D	D	D	B	B	B	B	B	D	B	B	D	D
100064846|F|0--36:C>A	DArTseq single nucleotide polymorphism	TGCAGCCCAGCACACATTTCCATCATTCAATGACCACAAAAAAAAAAGCAGTGGGGATCGGAAGGGGAT	1H	5.91	D	D	B	B	D	B	B	D	D	D	B	B	B	B	D	B	D	B	B	D	B	B	D	D	B	B	B	D	B	B	D	D	D	D	D	B	B	B	B	B	D	B	B	D	D
100028763|F|0--20:G>C	DArTseq single nucleotide polymorphism	TGCAGCTCCAATACTTGATTGAAGCAAAAAAAGGTTTGCTGGTTCCAGGCAGGTCACCATGGTTGCAAC	1H	6.77	D	D	B	B	D	B	B	D	D	D	B	B	B	B	D	B	D	B	B	D	B	B	D	D	B	B	B	D	B	B	D	D	D	D	D	B	B	B	B	B	D	B	B	D	D
100022288|F|0--18:C>A	DArTseq single nucleotide polymorphism	TGCAGTCTGCACACATATCATTTGTCCGAGTCGGCATCTTTCTTTCTTTAATGGAAGTCACAGACGGCA	1H	6.77	D	D	B	B	-	B	B	D	-	D	B	B	B	B	D	B	D	B	B	-	B	B	D	D	B	B	B	D	B	B	D	D	D	D	D	B	B	B	B	B	D	B	B	D	D
100013587|F|0--28:C>G	DArTseq single nucleotide polymorphism	TGCAGCAGCGAGTTGTGGTGCATCCCCACCTCGTTGTAAGCTTTCAGACAACCAGTTTTGGAGTCGTAT	1H	8.96	D	D	B	B	D	B	B	B	D	D	B	B	B	B	D	B	D	B	-	D	B	B	D	D	B	B	B	D	B	B	D	D	D	D	D	B	B	B	B	B	D	B	B	D	D
100031788|F|0--14:C>G	DArTseq single nucleotide polymorphism	TGCAGGCTGAGCTGCACAAACTCCAGGCCAAGCACCGAGATCGGAAGAGCGGTTCAGCAGGAATGCCGA	1H	8.96	D	D	-	B	D	B	B	B	D	D	B	B	B	B	D	B	D	B	-	D	B	B	D	D	B	B	B	D	B	B	D	D	D	D	D	B	B	B	B	B	D	B	B	D	D
100008926|F|0--23:G>A	DArTseq single nucleotide polymorphism	TGCAGAACCTACCCGCCTTGCACGCACTCCCACGTCCACATGGATCTTCATGTACCCCGCCGAGATCGG	1H	8.96	D	D	B	B	D	B	B	B	D	D	B	B	B	B	D	-	D	B	B	D	B	B	D	D	B	B	B	D	-	B	D	D	D	D	D	B	B	B	B	B	D	B	B	D	D
100022953|F|0--62:A>G	DArTseq single nucleotide polymorphism	TGCAGCTATGTATATTTTTCGTGCTAACATTTCATGATTTTGACTTCACTTATTAGGTTTAAAGGGTCC	1H	8.96	D	D	B	B	D	-	B	B	D	D	B	B	B	B	D	B	D	-	B	D	B	B	D	D	B	B	B	D	B	B	D	D	-	D	D	B	B	B	B	B	D	B	B	D	D
100025670|F|0--52:A>G	DArTseq single nucleotide polymorphism	TGCAGGATGCATGTGCGTCTCCGAATCTATCCATGGAATCCACACATGGCTAACTCAGCCATTTGTCTG	1H	8.96	D	D	B	B	D	B	B	B	-	D	B	B	B	B	D	B	D	B	B	-	B	B	-	D	B	B	B	D	B	B	D	D	D	D	D	B	B	B	B	B	D	B	B	D	-
100052976|F|0--14:G>A	DArTseq single nucleotide polymorphism	TGCAGATCCTCCACGCCAAGAGGAACCCCGACGTGGCTCCGAGATCGGAAGAGCGGTTCAGCAGGAATG	1H	8.96	D	D	-	B	D	B	B	B	D	D	B	B	B	B	D	B	D	B	B	D	B	B	D	D	B	B	B	D	B	B	D	D	D	D	D	B	B	B	B	B	D	B	B	D	D
100024444|F|0--54:A>G	DArTseq single nucleotide polymorphism	TGCAGCTAGCGCTCAACTAAACCACCTGGGAAAGGAACCCTCGCTGGTCCTTAGAGCGCCTTAGCCTAC	1H	8.96	D	D	-	B	D	B	B	B	D	D	B	B	B	B	D	B	D	B	B	D	B	B	D	-	B	B	B	D	B	B	D	D	D	-	D	B	B	B	B	B	D	B	B	D	D
100033858|F|0--35:C>G	DArTseq single nucleotide polymorphism	TGCAGAACATACAAAATACTCCTTGCTCGACTGTGCTGCTCACATGAGTGTCGGTAGAACAAGACGCGC	1H	8.96	D	D	B	B	D	B	B	B	D	D	B	B	B	B	D	B	D	-	B	D	B	B	D	D	B	-	B	-	B	B	D	D	D	D	D	B	B	B	B	B	D	B	B	D	-
100031536|F|0--65:T>A	DArTseq single nucleotide polymorphism	TGCAGCTTTGCCTCTAGCTAGCTAGGTCAACTCCCCCCAGCTCTCATTCACGCATGGCGCCCAGCTGCT	1H	11.48	D	D	B	B	D	B	B	B	D	D	B	B	B	B	D	B	D	D	B	D	B	B	D	D	B	B	B	D	B	D	-	D	D	D	D	B	B	B	B	B	D	B	B	D	-
100042246|F|0--22:C>G	DArTseq single nucleotide polymorphism	TGCAGGCACGTCCGCGTGCACTCTGTATCTAGTTTATTCCTGAGTAGGCGAGCAGTGCTGGTGCTGTAG	1H	17.49	D	D	B	B	D	B	B	B	D	B	B	B	D	B	D	B	D	D	-	D	B	B	D	D	B	B	B	D	B	D	D	D	D	D	D	B	-	B	B	B	D	B	B	D	D
100013139|F|0--67:G>A	DArTseq single nucleotide polymorphism	TGCAGCCCGCAGTCTATGCTGATGAAACCTGCACACATGCATATGCAATCTAAAATTAGGCACCATGGT	1H	19.11	D	D	B	B	D	B	-	B	D	B	B	B	D	B	D	B	D	D	B	D	B	B	D	D	B	B	B	D	B	D	D	D	D	B	D	B	B	B	B	B	D	B	B	D	D
100038279|F|0--38:C>A	DArTseq single nucleotide polymorphism	TGCAGGAAGCTACGAGTATATTTTTGTGCTATTTCCTTCTGGGCTGGCCGAGATCGGAAGAGCGGTTCA	1H	20.47	D	D	B	B	D	B	B	B	-	B	B	B	D	B	D	B	D	D	B	D	B	B	D	D	B	B	B	D	B	D	D	D	D	B	D	B	B	B	B	B	D	B	B	D	D
100017957|F|0--18:T>G	DArTseq single nucleotide polymorphism	TGCAGCTATTTGATCAGTTGCTGCCCAAGCTTCCGCAAAGATTGAGTGTGGTGAACCAGACACGTCGGG	1H	22.62	D	D	B	B	D	B	B	B	D	-	B	B	D	B	D	B	D	D	B	D	B	B	B	D	B	B	B	D	B	D	D	D	D	B	D	B	B	B	B	B	D	B	B	D	D
100032872|F|0--31:G>A	DArTseq single nucleotide polymorphism	TGCAGCATATATATATGTAACAAAGAGAATGGTTACAGTTGTGTGATCACTCCTAGATACTCTGTTGTG	1H	22.62	D	D	B	B	-	B	B	B	-	-	B	B	D	B	D	B	D	-	-	D	B	B	B	D	-	B	-	-	-	D	D	D	D	B	-	B	B	-	B	B	-	B	-	D	-
100021787|F|0--18:C>A	DArTseq single nucleotide polymorphism	TGCAGGAGCCGCGCTGCACAACTGCTCCAACATCTTCATCAAATAGCCCGAGATCGGAAGAGCGGTTCA	1H	29.42	D	-	-	B	D	B	B	B	-	B	B	B	D	B	D	-	D	D	B	D	B	B	-	D	B	-	-	D	-	D	D	D	D	-	D	D	B	B	D	B	D	B	D	-	D
100027022|F|0	DArTseq presence-absence polymorphism	TGCAGCAGTTCGCCTCCCCGCGCCTGCCACTGTCCTTGCCATGTTCTCCTCCTCCTCGTCGCTCGTCCT	1H	36.55	D	D	B	B	D	B	B	B	D	B	D	B	D	D	D	B	D	D	B	D	B	B	-	D	B	B	D	B	B	D	D	-	D	B	D	D	B	D	D	B	D	B	D	B	D
100046746|F|0--32:C>T	DArTseq single nucleotide polymorphism	TGCAGATACACAAACAGCTTGGCTGGTTTAAACTGATTTAGATGAAGTGAGAGTGTGAAATACAGAAGG	1H	40.47	D	D	B	D	D	B	D	B	D	B	D	B	D	D	D	B	D	D	B	B	B	-	-	D	B	B	D	B	B	D	D	D	D	-	D	D	-	D	D	-	D	B	D	B	D
100026367|F|0--12:T>C	DArTseq single nucleotide polymorphism	TGCAGCCCGCTCTAGAACTTCATCACGTGTCCATCCCCGCATGCACCACAATACTTCTATCCCTACTTA	1H	41.83	D	D	-	D	D	B	D	B	D	B	D	B	D	D	D	B	D	D	B	B	B	B	B	-	B	B	D	B	B	D	D	D	D	B	D	D	B	D	D	B	D	B	D	B	D
100036752|F|0--12:G>A	DArTseq single nucleotide polymorphism	TGCAGGTTGAGAGAGATAGGAGAGTAGAGAGGGAAGAAGGCACATAGAGAGTGAGAGGGAGAGACGTAC	1H	43.41	D	-	B	D	D	B	D	B	-	B	D	B	D	D	D	B	D	D	B	B	B	B	B	D	B	B	D	B	B	D	D	D	D	B	D	D	-	-	D	B	D	B	D	B	D
100032888|F|0--28:G>A	DArTseq single nucleotide polymorphism	TGCAGGAAGAGCGTGGCCGCACAACTGCGAGGCCTCTGGGCCCGCCAGCGTCGCAGAAACAGCTGCCTC	1H	56.71	D	D	D	D	B	B	B	B	D	B	D	B	D	-	D	B	D	D	-	B	B	B	B	D	B	B	D	B	B	D	D	D	D	B	D	D	B	D	D	D	D	B	D	B	D
100018160|F|0--27:C>T	DArTseq single nucleotide polymorphism	TGCAGATATACGAACATACTACCAGATCTGCGTTTATGAAAAATGGACATATCACCATATTCTTATCCT	1H	58.34	D	D	D	D	B	B	B	B	D	B	D	B	D	D	D	B	D	D	B	B	B	B	B	D	B	B	D	B	-	D	D	D	D	B	D	D	B	D	D	D	D	B	D	B	D
100045726|F|0--20:T>A	DArTseq single nucleotide polymorphism	TGCAGCAGGTCCAGCTTCGGTGCTTCGCAAGGACACGAAGAGTGCCTGGCCGGCCAGGGCACTGACCTT	1H	58.34	D	D	D	D	B	B	B	B	D	B	D	B	D	D	D	B	D	D	B	B	B	B	B	D	-	B	D	B	B	D	D	D	D	B	D	D	B	D	D	-	D	B	D	-	D
100055370|F|0--9:G>A	DArTseq single nucleotide polymorphism	TGCAGCGGAGAACATATACGGGCTCGACAGTTTGTGCCGAAGAAGAAGAAATAAACTGAAGTGTGATGA	1H	58.34	D	D	D	D	-	B	B	B	D	B	D	B	D	D	D	B	D	D	B	B	B	B	B	D	B	B	D	B	B	D	D	D	D	B	D	D	B	D	D	D	D	B	D	B	D
100031726|F|0--15:A>G	DArTseq single nucleotide polymorphism	TGCAGCTTATTCTAGAAGCTTAAAAAAGCCAGCAAAAGAACTGGCACTAAGAGATTGTTGACCCGGTTA	1H	58.34	D	D	D	D	B	B	B	B	D	B	D	B	D	-	D	B	D	D	B	-	B	-	B	D	B	B	-	B	-	-	-	-	D	B	D	D	B	-	-	D	-	B	-	B	D
100004641|F|0--23:C>T	DArTseq single nucleotide polymorphism	TGCAGCTGACACACGTAGCAGAACGGATCTCAAAGCAAGAGGCAGTCTGAAATCCCGTTTTCTTGTCCG	1H	59.46	D	D	D	-	B	B	B	B	D	B	D	B	D	D	D	B	D	D	B	B	B	B	B	D	B	B	D	B	B	D	D	D	D	B	D	D	B	D	D	D	D	B	D	B	D
100020298|F|0--45:G>C	DArTseq single nucleotide polymorphism	TGCAGACAGTAAAAAAAACACACCACGCGAATTAATCCCACGAATGGATGACATGGAGAGATCTGGTCC	1H	65.98	D	D	D	D	-	B	B	D	D	B	D	B	D	D	B	B	D	D	B	B	D	B	B	D	B	B	D	B	B	D	D	D	D	B	D	D	B	D	D	D	B	D	D	B	D
100007121|F|0--8:C>T	DArTseq single nucleotide polymorphism	TGCAGATACCAAATGCTGATGCAAGTAAAACCGCTGGTACGTGCTCTGCTCACCTAGTATGAACGGCAT	1H	73.34	D	D	D	D	B	B	B	D	-	B	D	D	D	D	B	B	D	D	B	B	D	B	B	D	B	B	D	B	B	D	D	B	D	B	D	D	D	D	D	D	B	D	B	B	B
100018363|F|0--14:A>G	DArTseq single nucleotide polymorphism	TGCAGATTGATTCTAAATAATCCGAGGAAACAAGCGAGCATTGTAGCCTCCTACAGTTCGATTTGGGCC	1H	73.34	D	D	D	D	B	B	B	D	D	B	D	D	D	D	B	B	D	D	B	B	D	B	B	-	B	B	D	B	B	D	D	B	D	B	D	D	D	D	D	D	B	-	B	B	B
100037019|F|0--61:A>G	DArTseq single nucleotide polymorphism	TGCAGGGTGCCCACGAAGCAGATGAGCGTCGTCAGGGTCAGCGGCGCGTTGTACCTCGTCAACGTCGGG	1H	73.34	D	D	D	D	B	B	B	D	D	B	D	D	D	D	B	B	D	D	B	B	D	B	B	D	B	B	D	B	B	-	D	B	D	B	D	D	D	-	D	D	B	D	B	B	B
100032073|F|0--64:C>G	DArTseq single nucleotide polymorphism	TGCAGCCTGCATCGGGATTCAGAAATCCACTGAGACGGGAAGGAACTGAATCGAGACCAACGGACCGAA	1H	76.5	D	D	D	D	B	B	B	D	D	-	D	D	D	B	B	B	D	D	B	B	D	D	B	D	B	B	D	B	B	D	D	B	B	B	D	D	-	D	D	D	B	-	B	B	B
100010229|F|0	DArTseq presence-absence polymorphism	TGCAGCGACATGGAGGGCATAAGCAAAAACCTAAATAAAAAACATGAAAATGTAGCTGAATGAAATAAA	1H	84.25	D	D	B	D	B	B	B	D	B	B	D	D	D	B	B	B	D	D	B	B	D	D	-	B	B	B	D	-	B	D	-	-	B	B	D	D	D	D	D	D	B	D	B	B	B
100004543|F|0	DArTseq presence-absence polymorphism	TGCAGGTGGACATGGGCTGCCCGTGCCCGCGGTACCCACAACCAAGCCCACAAAAATTGCCGAGATCGG	1H	86.93	D	D	D	D	B	B	B	D	B	B	D	D	D	B	B	B	-	D	B	B	D	D	B	-	B	B	D	B	B	D	B	B	B	B	D	D	D	D	D	D	B	D	B	B	B
100041462|F|0--14:T>C	DArTseq single nucleotide polymorphism	TGCAGGTTCCAGCATTGGCCATTGACCGACCTCTTGCAACGCGAGGAGCGCGTGAGGAGTCCATGGCAT	1H	88.84	D	D	D	D	B	D	B	D	B	B	D	D	D	B	B	B	D	D	B	B	D	D	B	D	B	-	D	B	B	D	B	B	B	B	D	D	D	D	D	D	-	D	B	B	B
100031405|F|0--50:G>T	DArTseq single nucleotide polymorphism	TGCAGCTATACTGGGAGTAGATTATACTTTTATTTTTAATCAAATTTACGGCTACGTGTTGGACTGTGG	1H	102.76	-	B	D	-	B	D	B	D	B	B	B	D	D	B	B	-	D	D	B	-	D	D	B	-	B	B	-	B	-	D	B	B	B	B	D	B	D	-	B	-	D	B	B	B	B
100006342|F|0	DArTseq presence-absence polymorphism	TGCAGAGCAGAGAAACGCTGATGAGAATGATAGCGGTGAGTAAACCAGTGCACATGGCGCCTTCGTTTC	1H	103.22	D	B	D	D	B	D	B	D	B	B	B	D	D	B	B	D	D	D	B	D	D	D	B	D	B	B	D	B	D	D	B	B	B	B	D	B	D	D	B	D	D	B	B	B	B
100046522|F|0	DArTseq presence-absence polymorphism	TGCAGGTGCCAATTCCCTTGCGCGACGCTGAAGGCACAACGCGCAATAGGAGGTCCCGAGATCGGAAGA	1H	103.68	D	B	D	D	B	D	B	D	B	B	B	D	D	B	B	D	D	D	B	D	D	D	B	-	B	B	D	B	D	D	B	B	B	B	D	B	D	D	B	D	D	B	B	B	B
100017775|F|0	DArTseq presence-absence polymorphism	TGCAGTTTTTCAGATGGTGAATCAGTAATGCGTGCTTTTTTTAAACAAAGACAAAAGATTTGCCACGCT	1H	104.16	D	B	D	D	B	D	B	D	B	B	B	D	D	B	B	D	D	D	B	D	D	D	B	-	B	B	D	B	D	D	B	B	B	B	D	B	D	D	B	D	D	B	B	-	B
100018019|F|0	DArTseq presence-absence polymorphism	TGCAGAACATTTGGCGTAGCTCGAAGTATTACCAGGTAGCACGCCGGACACGTCCACCCCTTTCGAAGA	1H	117.79	D	B	D	D	B	B	B	D	B	-	B	D	D	B	B	D	D	B	B	D	-	D	D	D	D	D	D	-	D	D	-	-	D	B	D	B	D	D	-	D	D	B	B	B	B
100018674|F|0	DArTseq presence-absence polymorphism	TGCAGGACAGATAGATGAATGTCACATTTGGCCGCCCCAGTGGTCTCGGCACCGAGGGGCGTCCAGGGG	1H	140.6	D	B	D	D	B	B	B	D	B	D	B	D	D	B	B	B	D	B	D	D	B	D	B	B	B	B	D	D	B	D	-	D	D	B	D	-	D	D	-	D	D	B	B	B	-
100019737|F|0	DArTseq presence-absence polymorphism	TGCAGGTGCGCTCCCGTCAACTCTGCGGAATTGAGCTCTACTGCTGTGTGTACATGTACGGGCGGCTGC	1H	144.86	D	B	D	D	B	B	B	D	B	D	B	D	D	B	B	B	D	B	B	D	B	D	B	B	B	B	D	D	B	-	B	D	D	B	D	B	D	D	B	D	D	B	B	B	B
100035256|F|0	DArTseq presence-absence polymorphism	TGCAGTCCGAGCAAATTGGGCGATTCATGGCAGCGGTTCACAAGATTATGATTCCCGAGATCGGAAGAG	1H	152.34	D	B	B	D	B	B	B	D	B	D	B	D	D	B	B	B	D	B	B	B	B	B	B	B	B	B	D	D	B	D	B	D	D	B	B	B	D	D	B	D	D	B	B	B	B
100012439|F|0	DArTseq presence-absence polymorphism	TGCAGAAGCTCTGCATCCTTGTCGATTGGTCATCTCAGCTCCCTTGTATCATTATCACTATGCAGTCTA	1H	160.06	D	B	B	D	B	B	B	D	B	D	B	D	D	B	B	B	D	D	B	B	-	B	-	B	-	D	D	D	-	D	B	D	D	B	B	B	B	D	B	D	D	B	B	B	B
100041488|F|0	DArTseq presence-absence polymorphism	TGCAGATCATCTTCGATGGCGAGGTGGATGTATGTGATCTGTTCAAGTCCACAGAACATGTCGCCGAGA	1H	167.29	D	B	B	D	B	B	B	D	B	D	B	D	D	B	B	B	D	B	B	B	B	B	B	D	B	D	D	D	B	D	B	D	D	B	B	B	B	B	B	D	D	D	B	B	B
100045949|F|0	DArTseq presence-absence polymorphism	TGCAGGCGGCATTTGAATGTGTCTAAGCACACATAAAATTTTGTCTTGATTTTTTTCATTTCAAAAAAC	1H	170.78	D	B	B	D	B	B	B	D	B	D	B	D	D	B	B	B	D	B	B	B	B	B	B	D	B	D	D	D	B	D	B	D	-	B	B	B	B	B	B	D	D	-	B	B	B
100014972|F|0	DArTseq presence-absence polymorphism	TGCAGACACGTCGCTGTCGCGCCCTATCCCTTGGTTCGTTTCAGTCCTTTGCTGGGGCCGAGATCGGAA	1H	171.68	D	B	B	D	B	B	B	D	B	D	B	D	D	B	B	B	D	B	B	B	B	B	B	D	B	D	D	D	B	-	B	D	D	B	B	B	B	B	B	D	D	D	B	B	B
100025586|F|0--22:A>G	DArTseq single nucleotide polymorphism	TGCAGATAAAAGACAAGGACACATTTTTACATGACACTGCTCCATAGGTACACAATGGCCCAACGTGAT	1H	172.13	D	B	B	D	B	B	B	D	B	D	D	D	D	B	B	B	D	B	B	B	-	B	B	D	B	D	D	D	B	D	B	D	D	B	B	B	B	B	B	D	D	D	B	B	B
100023253|F|0--26:A>G	DArTseq single nucleotide polymorphism	TGCAGGGACCAGTCTTTTTCTTCCAAACAGTAGCATTGATGCTTGTCTATCAAATCTTCCCTCAGCAGG	1H	174.33	D	B	B	D	B	B	B	D	B	D	D	D	D	B	B	-	D	B	B	B	B	B	B	D	B	D	D	D	B	D	B	D	D	B	B	B	B	B	B	D	D	D	B	B	B
100011541|F|0	DArTseq presence-absence polymorphism	TGCAGTACCTTCCAGAACCTTTTTTTCCTTAACAAATCTCACAAGGATCTCCAGCGAAATAGCAGTGCT	1H	188.17	D	B	D	D	B	B	B	D	B	D	D	D	D	D	-	B	B	B	B	B	B	B	-	D	B	D	D	D	B	D	B	D	D	B	-	B	B	B	D	D	D	D	D	B	-
100041691|F|0	DArTseq presence-absence polymorphism	TGCAGAATAGAATCCTCCTTCTTCTTGGAATTAAATTAAATCGTATATATATATATATAAACACCCACT	1H	190.13	D	B	D	-	B	B	B	D	B	D	D	D	D	D	B	B	B	B	B	B	B	B	B	D	B	D	B	D	B	D	B	D	-	B	B	B	B	B	D	D	D	D	D	B	B
100020864|F|0--18:G>C	DArTseq single nucleotide polymorphism	TGCAGTGCATGAAGTCAAGAAGTTAAGGCTGCCTCTGTTGTCGTGAGCCTTGTCCAGTTGACCTAGCTA	1H	191.51	D	B	D	D	B	B	B	D	B	D	D	D	D	D	B	B	B	B	B	B	B	B	B	D	B	D	D	D	B	D	B	D	D	B	B	B	B	B	D	D	D	D	D	B	B
100033124|F|0--29:A>G	DArTseq single nucleotide polymorphism	TGCAGAAGCTGGTTACAGGAGCTGCACACAACGAACGGCGCGCCGCCCTTTGCCGAGATCGGAAGAGCG	1H	191.51	D	B	D	D	B	B	B	D	B	D	D	D	D	D	B	-	B	B	B	B	B	B	B	D	B	D	D	D	B	D	B	D	D	B	B	B	B	B	D	D	D	D	D	B	B
100047267|F|0--53:A>G	DArTseq single nucleotide polymorphism	TGCAGGCAGCTGATGGCGCTCGTGTTCGACTTGGTGGCGCTCAAAGCTGCTCGATTCGTACGTAAAAAA	1H	191.51	D	B	D	D	B	B	B	D	B	D	D	D	D	D	B	B	B	B	B	B	B	B	B	D	B	D	D	D	B	D	B	D	D	B	B	B	B	B	D	D	-	-	D	B	B
100034177|F|0--29:G>A	DArTseq single nucleotide polymorphism	TGCAGAAGCTGGTTACAGGAGCTGCACACGACGAACGGCGCGCCGCCCTTTGCCGGCCGGCAGAAGCTG	1H	191.51	D	B	D	D	B	B	B	D	B	D	D	D	D	D	B	B	B	B	B	B	B	B	B	D	B	D	D	-	B	D	B	D	-	B	B	B	B	B	D	D	D	D	D	B	B
100030797|F|0--19:G>T	DArTseq single nucleotide polymorphism	TGCAGAACCCCGCGAGTGAGTGCAGTGACCATGAACTACAAAGAGACTGAACTCAAGAGCAATGTGCCC	1H	191.51	D	B	D	D	B	B	B	D	B	D	D	D	D	D	B	B	B	B	B	-	-	-	B	D	B	D	D	D	B	D	B	D	D	B	B	-	B	B	D	D	D	D	D	-	B
100029845|F|0--25:A>C	DArTseq single nucleotide polymorphism	TGCAGGAATGCTTTGTAGTGACTGGAGCAAAATGCCCAACAATGACGGGCCTAGTTCTCAGGGGCGTCC	1H	191.51	D	-	D	D	B	B	B	D	B	D	D	D	D	D	B	B	B	B	B	B	-	B	B	D	B	D	D	D	B	D	B	D	D	B	B	B	B	B	D	D	D	D	D	B	B
100039910|F|0--50:A>G	DArTseq single nucleotide polymorphism	TGCAGCACTTGGAGGGTGAGACCAGCCATGAAATCTTGGGCGTTTTGTGGAGTTCCCACGCCTTTGTGG	1H	191.51	D	B	D	D	B	B	B	D	B	D	D	D	D	D	-	B	B	B	B	B	B	B	B	D	B	D	D	-	B	D	B	D	-	B	B	B	B	B	-	-	D	-	D	B	B
100027661|F|0--68:C>G	DArTseq single nucleotide polymorphism	TGCAGGAGCATGTCACTCTCAAACCTGAAGAAAGAACAGCGCAGTGAATCATCTTCAAAACAACAGGGC	1H	192.4	D	B	D	D	B	B	B	D	B	D	D	D	D	D	B	B	B	B	B	B	B	B	B	D	B	D	D	D	B	D	B	D	D	B	B	B	B	B	D	D	D	D	D	B	B
100023468|F|0--65:G>A	DArTseq single nucleotide polymorphism	TGCAGTGTGCTGAATATTGCGATTTTTCAGCAACTGCGGTCAAACTGATTGGAACAGAGAAGAAAGGAG	1H	193.16	D	B	D	D	B	B	B	D	-	D	D	D	D	D	B	B	D	B	-	-	B	B	B	D	-	D	D	D	-	D	-	D	D	-	B	B	-	-	D	D	D	D	D	B	B
100034043|F|0--5:T>C	DArTseq single nucleotide polymorphism	TGCAGTAGTGAGGGGCGTCCACTCATGCTATGCCACCCGTCACCATTGCAGTGCAGTTTTGTTTTTTAT	1H	193.8	D	B	D	D	B	B	B	D	-	-	D	D	D	D	B	B	B	B	B	B	B	B	B	D	B	D	D	D	B	D	B	D	D	B	B	B	B	B	D	D	D	D	D	B	B
100038204|F|0--25:G>A	DArTseq single nucleotide polymorphism	TGCAGGCGTCACTGTCACCTCCTCGGTCAGCTCCTCGATCTCTGGGTAGGTGGCATGGTAGTCGATGGA	1H	193.8	D	-	D	D	B	B	B	D	B	D	-	D	D	D	B	B	B	B	B	B	B	B	B	D	B	D	D	D	B	D	B	D	D	B	B	B	B	B	D	D	D	D	D	B	B
100029540|F|0--6:C>G	DArTseq single nucleotide polymorphism	TGCAGTCTTAATTATCTGGTTTATCAGACTTGTTACATTCATAGTGCTGAGAATTTGTATTGTTTGGGA	1H	193.8	D	B	D	-	B	B	B	-	B	D	D	D	D	D	B	B	B	B	B	B	B	-	-	D	B	D	D	D	B	D	B	D	D	B	-	B	-	B	D	-	D	-	D	-	B
100041471|F|0--67:A>C	DArTseq single nucleotide polymorphism	TGCAGCTGCTCCTCCAGGGCTTCCGCGTCGTCGTCGTCGACAGCCTCGACAACGCGTCCGAGGAGGCAA	1H	195.14	D	B	D	D	B	B	B	D	B	D	D	D	D	D	B	B	B	B	B	B	B	B	B	D	B	D	D	D	B	-	B	D	-	B	B	B	B	B	D	D	D	D	D	B	B
100023037|F|0--10:G>T	DArTseq single nucleotide polymorphism	TGCAGTCTCGGTAACCTTGTTATGTATAGTAGCAAGTTGGCGCGATACTGAATCTTGTCCTCGGAGAGC	1H	196.03	D	-	D	D	B	B	B	-	B	D	D	D	D	D	B	B	B	B	B	B	B	B	B	D	B	D	D	D	B	D	B	D	D	B	B	B	B	B	D	D	D	D	D	B	B
100011746|F|0--15:T>G	DArTseq single nucleotide polymorphism	TGCAGCATACACTTATGATTAATTACAAGCATTGGAAGATGCATTAGGCTGGGAAAACATGCGCACTAA	1H	196.03	D	-	D	D	B	-	B	D	B	D	D	D	D	D	B	B	B	B	B	B	B	B	B	D	B	D	D	D	B	D	B	D	D	B	B	B	B	B	D	D	D	D	D	B	B
100011273|F|0--19:C>T	DArTseq single nucleotide polymorphism	TGCAGATACATGATACCGACACATATAGCCTGCAATTCTATTCTTGATTCCTTGATGTATATATGTATT	1H	196.03	D	B	D	D	B	B	B	-	B	D	-	D	D	D	B	B	B	B	B	B	B	B	B	D	B	D	D	D	B	D	B	D	D	B	B	B	B	B	D	D	D	D	D	B	B
100016999|F|0--5:A>C	DArTseq single nucleotide polymorphism	TGCAGAGCACCCCTTCGCCATCATCGATGCGTCCCCTGCTAGCCAAGGCGATGGCCGACCCTGTGCAGG	1H	196.03	D	B	D	D	B	B	B	D	B	D	D	D	D	D	B	B	B	B	B	B	B	B	B	D	B	D	D	D	B	D	B	D	D	B	B	B	B	B	D	D	D	D	D	B	B
100022787|F|0--41:C>A	DArTseq single nucleotide polymorphism	TGCAGCATGAATACAGTAAACTCCAAACAAAAACTGTAATGCAATGTTTCGAGCCAAACCCTACGCAGA	1H	196.03	D	B	D	D	B	B	B	D	-	D	D	D	D	D	B	B	B	B	B	B	B	B	B	D	B	D	D	D	B	D	B	D	D	B	B	B	-	B	D	D	D	D	D	-	B
100017935|F|0--29:G>C	DArTseq single nucleotide polymorphism	TGCAGTTTTTCACGCAGCACAAAACCACTGGAGTCCTTCTCCATCGCTCTCGGTCTAACATGCTACTAA	1H	196.03	D	B	D	D	B	B	B	D	B	D	D	D	D	D	B	B	B	B	B	B	B	B	B	D	B	D	D	D	B	D	B	D	D	B	B	B	B	B	D	D	D	D	D	B	B
100014641|F|0	DArTseq presence-absence polymorphism	TGCAGATCAGACCAAGCAGATGGACATGGTCTGTATTTTTCAAATAGTACCGAGATCGGAAGAGCGGTT	1H	196.96	D	B	D	D	B	B	B	D	B	D	D	D	D	D	B	B	B	B	B	B	B	B	B	D	B	D	D	D	B	D	B	D	D	B	B	B	B	B	D	D	D	D	D	B	B
100035601|F|0	DArTseq presence-absence polymorphism	TGCAGGGTTTTCAGAGAAGAACTGATCTCACCTTCCAGGGAAGACCGGATGTACCGTGCATGAAGGTCA	1H	206.61	D	-	D	D	B	B	B	D	B	D	B	D	D	D	B	B	B	B	B	B	B	B	B	D	B	D	B	D	B	D	B	-	D	B	B	B	B	B	D	D	D	-	D	B	B
100033970|F|0	DArTseq presence-absence polymorphism	TGCAGTCCTTGCGAGAATTGAGCAACAGCAGGCACATGAGGACGATTTTGAGAACTTGCTGAAGAACTC	2H	0	D	B	D	D	D	B	D	D	D	B	D	D	B	D	D	D	D	B	D	-	D	B	B	D	D	D	B	D	B	B	D	D	D	B	B	B	D	D	D	D	D	D	D	D	D
100070450|F|0	DArTseq presence-absence polymorphism	TGCAGTGTTACTAAGATGGTGGTACAGGAGGAGGCCGAGATCGGAAGAGCGGTTCAGCAGGAATGCCGG	2H	10.97	D	B	D	D	D	B	D	D	D	B	D	D	B	D	D	D	D	B	D	B	D	B	-	-	B	D	B	D	B	B	D	D	D	B	B	B	B	D	D	D	D	D	D	D	B
100087353|F|0	DArTseq presence-absence polymorphism	TGCAGTGTTACTAAGATGGTGGTACAGGAGGAGGCCGAGATCGGAAGAGCGGTTCAGCAGGAATGCCAA	2H	11.73	D	B	D	D	D	B	D	D	D	B	D	D	B	D	D	D	D	B	D	B	D	B	-	-	B	D	B	D	B	B	D	D	D	B	B	B	B	D	D	D	D	D	D	D	B
100020134|F|0	DArTseq presence-absence polymorphism	TGCAGGGTTACAATCATCGATAGTTTCTTTGTTCGTACACACATGCAGTGTCCTAACATTACAAGAAAA	2H	13.48	D	B	D	D	D	B	D	D	D	B	D	D	B	D	D	D	D	B	D	B	D	B	B	D	B	D	B	D	-	B	D	D	D	B	B	B	B	D	D	D	D	D	D	D	B
100027877|F|0	DArTseq presence-absence polymorphism	TGCAGGTAAATTGATCGTGTTGCTCCCTGACACGGTGTTACCGACCTACACGCTCTCACTGCTCATTTA	2H	14.76	D	B	D	D	D	B	D	D	D	B	D	D	B	D	D	D	D	B	D	B	D	D	B	D	B	D	-	D	B	B	D	D	D	B	-	B	B	D	D	D	D	D	D	D	B
100042868|F|0	DArTseq presence-absence polymorphism	TGCAGCAGTCGAACTGTAGACGACGGTCGACCGCTGGTAGATTCCTCTGGGACAAGGACGTTGTAGATT	2H	16.46	D	B	D	D	D	B	D	D	D	B	D	D	B	D	D	D	D	B	B	B	-	B	B	D	B	D	B	D	B	B	D	D	D	B	B	B	B	D	D	-	D	B	D	D	B
100060011|F|0--11:C>T	DArTseq single nucleotide polymorphism	TGCAGGTACGCCAGCGCGCTGGCGATCTCGATGGCGATGTTGACGCGGTGGTACCAGCCGAGCGTGGCG	2H	17.77	D	-	D	D	D	B	D	D	D	B	D	D	B	D	D	D	D	B	D	B	D	B	B	D	B	D	B	D	B	B	D	D	D	B	B	B	B	D	D	D	D	D	D	D	B
100020783|F|0--12:G>C	DArTseq single nucleotide polymorphism	TGCAGCAGCCTTGCAAACAACATCATTGTGATAGAGGTACCAAGAGAAATCCCAGGACAAGCCCTTCTC	2H	17.77	D	B	D	D	D	B	D	D	D	B	D	D	B	D	D	D	D	B	D	B	D	B	B	D	B	D	B	D	B	B	D	D	D	B	B	B	-	D	D	D	D	D	D	D	B
100037049|F|0--14:T>C	DArTseq single nucleotide polymorphism	TGCAGAAACTAGATTGGATCCTGCACCCTGCATCCAACCGCTGCCGAAGCCTTCCGACAAACTCGACGC	2H	17.77	D	-	D	D	D	-	D	D	D	B	D	D	B	D	D	D	D	B	D	B	D	B	B	D	B	D	B	D	B	B	D	D	D	B	B	-	-	D	D	D	D	D	D	D	B
100018891|F|0	DArTseq presence-absence polymorphism	TGCAGGCACGAGCCAGGTTTAGTTGACGAGCCATGTCTGTGGCCCTTTCTCAAAAATGTTGAAGACTGA	2H	18.23	D	B	D	D	D	B	D	D	D	B	D	D	B	D	D	D	D	B	D	B	D	B	B	D	B	D	B	D	-	B	D	D	D	B	-	B	B	D	D	D	D	D	D	D	B
100046506|F|0--19:C>G	DArTseq single nucleotide polymorphism	TGCAGAATGGTGGTACGGGCCGAGACTGCTTAAATAGAGGGAAGATGAGGTGGTTCCGTGCATGATCTA	2H	19.07	D	B	D	D	D	B	D	D	D	B	D	D	B	D	D	D	D	D	D	B	D	B	B	-	B	D	-	D	B	B	D	D	D	-	B	B	B	D	D	D	D	D	-	D	B
100009318|F|0--43:C>T	DArTseq single nucleotide polymorphism	TGCAGGCCTGATGACAATATTGTCGAGATTGTACCTTGCACGCCTTTCAGCAACCTCTTGGACTTGCTT	2H	21.24	D	-	D	D	D	-	D	D	D	B	D	D	B	D	D	D	D	B	D	B	D	B	B	D	B	D	B	D	B	B	-	D	D	B	B	B	B	D	D	D	D	D	B	D	B
100035747|F|0--47:A>G	DArTseq single nucleotide polymorphism	TGCAGCAGAGAGCAGATGTACAATACAGCATCACACATCAGTTCAGCAGTAAGATACAGAGCAGAAGCA	2H	21.68	D	B	D	D	D	B	D	D	D	B	D	D	B	D	D	-	D	B	D	B	-	B	B	D	-	D	B	B	B	B	D	-	D	B	B	B	B	D	D	D	D	D	B	D	B
100026408|F|0--60:G>A	DArTseq single nucleotide polymorphism	TGCAGGCCAGTCCGCAGCCAACTCGTAAGATCTTTTATATTTAGAAAAGAGTCAACCCGTGAAACATTG	2H	22.55	D	B	D	D	D	B	D	D	D	B	D	D	B	D	D	D	D	B	B	B	D	B	-	D	B	D	B	B	B	B	D	D	D	B	B	B	B	D	D	D	D	D	B	D	B
100028741|F|0--34:C>G	DArTseq single nucleotide polymorphism	TGCAGCTCCTCTTCCTCCTTCTCGTCGTGGGACTCGTTTCCCTCCGACATGAGCAACGGCGAGACGATT	2H	24.74	D	B	D	D	D	B	D	D	D	-	D	D	B	D	D	D	D	B	B	B	D	B	B	D	B	D	B	B	B	B	D	D	D	B	B	B	B	D	D	D	D	D	B	D	B
100017215|F|0--7:C>T	DArTseq single nucleotide polymorphism	TGCAGCACTAATTAATCACTGAAGAAAAAGGTGAGTGATGGATTACCTCTGGAGGCATGACGAAGTAAA	2H	24.74	D	-	D	D	D	B	D	D	D	B	D	D	B	D	D	D	D	-	B	B	D	B	B	D	B	D	B	B	B	B	D	D	D	B	B	B	B	D	D	D	D	D	B	D	B
100028074|F|0--11:C>G	DArTseq single nucleotide polymorphism	TGCAGGGAGCACTTGGTATTTCCCTATCATTTGTTACAAAATAAATAAAAATGTCTCGCCATTTAGTGC	2H	24.74	D	B	D	D	D	B	D	D	D	B	D	D	B	D	D	D	D	B	B	B	D	B	B	D	-	D	B	B	B	B	D	D	D	B	B	B	-	D	D	D	D	D	B	D	B
100034219|F|0--55:G>C	DArTseq single nucleotide polymorphism	TGCAGTACCACCCCTACTCCTGGACCAAGGCCGCCAGCGTCCTGTTCGTCGACTCGCCCGTCGGCGCCG	2H	26.67	D	B	D	D	D	B	D	D	D	B	D	D	B	D	D	D	D	B	B	B	D	B	B	D	B	D	B	B	B	D	D	D	D	B	B	B	B	D	D	D	D	D	B	D	B
100006260|F|0--17:A>G	DArTseq single nucleotide polymorphism	TGCAGGTAAATTGGTGCAGTTTCAATGGACCCAAGAATTGGTGCCCTGGTACGGTGGTACCCGAGATCG	2H	26.67	D	-	D	D	D	B	D	D	D	B	D	D	B	D	D	D	D	B	B	B	D	B	B	D	B	D	-	B	B	D	D	D	-	B	B	B	B	D	D	D	D	D	B	D	B
100045000|F|0--53:G>C	DArTseq single nucleotide polymorphism	TGCAGCTGACCGCGTCCTTCGGCCAACGCAATGTTGGCCGCTTCGGCTCTGCCGCCGATTTGGCCTCGG	2H	27.31	D	B	D	D	D	B	D	D	D	B	D	D	B	D	D	-	D	B	B	B	D	D	B	D	B	D	B	B	B	D	D	-	D	B	B	B	-	-	D	D	D	D	-	D	B
100021907|F|0--37:T>C	DArTseq single nucleotide polymorphism	TGCAGATATAGGGGAATATATATGCATCCACATTCCATGAAGTGATTAAGACTATGGCTGTGTGCATTA	2H	36.23	D	B	D	D	D	B	B	D	D	B	D	D	D	D	D	D	D	B	B	D	D	-	B	B	B	D	B	B	B	D	D	D	D	B	-	B	B	D	D	D	-	D	B	D	B
100021472|F|0--36:A>G	DArTseq single nucleotide polymorphism	TGCAGAACCAAACTAGGCTCTTAATTAGAATGGTCAACATGATTCGTGCGCGGAAGAGAGAGTTGTGAA	2H	36.95	D	-	D	D	D	B	B	D	-	B	D	D	D	D	D	D	D	B	B	D	D	D	B	B	B	D	B	B	B	D	D	D	D	B	B	B	B	D	D	D	D	D	B	D	B
100010654|F|0--44:T>A	DArTseq single nucleotide polymorphism	TGCAGCAGGGTGATAAGTTTGCTATAGACCTGCTAGCCATGTATTAGGGGGATGAAATGGCACATATCC	2H	36.95	D	B	D	D	D	B	B	D	D	-	D	D	D	D	D	D	D	B	B	D	D	D	B	B	B	D	B	B	B	D	D	D	D	B	B	B	B	D	D	D	D	D	B	D	B
100005215|F|0--50:A>G	DArTseq single nucleotide polymorphism	TGCAGCTGAACTGAACTTTGTTCTGTACATGAGGGACAACAGAGCTTTTCAAGTGCCGAGATCGGAAGA	2H	36.95	D	-	D	D	D	-	B	D	D	-	D	D	D	D	D	D	D	B	B	D	-	D	B	B	B	D	B	B	B	D	D	D	D	B	B	B	-	D	D	D	D	D	B	D	B
100012319|F|0--34:T>G	DArTseq single nucleotide polymorphism	TGCAGTTGCCACACAATTGTAATTTGTATACTCATTTAAGTTGAGAGAACAAATCCAAGCTGTTGAAGG	2H	36.95	D	-	D	D	D	B	B	D	D	-	D	D	D	D	D	D	D	B	B	D	D	D	B	B	B	D	B	B	B	D	D	D	D	B	B	B	B	D	D	D	D	D	B	D	B
100034013|F|0--66:C>T	DArTseq single nucleotide polymorphism	TGCAGAGAAGTGTGTAATAAAATTCTTAGTCAACATCTTCCATGGGTAGAGCAATTGGTATGAATTCTA	2H	36.95	D	-	D	D	D	B	B	D	D	-	D	D	D	D	D	D	D	-	B	D	-	D	B	B	-	D	B	B	B	D	-	-	D	B	B	-	B	D	D	D	-	D	B	D	-
100026429|F|0--26:T>C	DArTseq single nucleotide polymorphism	TGCAGTTAGTGGTCACACCCCTTTTCTTTTTTTGCGAGTCCCAAATTTCGTTTCTGAAATCTTGGTAAC	2H	37.59	D	B	D	D	D	B	B	D	D	B	D	D	D	D	D	D	D	B	B	D	D	D	B	-	B	D	B	B	B	D	D	D	D	B	B	B	B	D	D	D	D	D	B	D	B
100022544|F|0--61:G>A	DArTseq single nucleotide polymorphism	TGCAGTGAGTTTCCGAACGATTCGAGCTTCCGAGCCAAAGATGTTTGTTGCCAGCTAGGTTGCCATTCG	2H	38.07	D	B	D	D	D	B	B	D	D	B	D	D	D	D	D	D	D	B	B	D	D	D	B	B	B	D	B	B	B	D	D	D	D	B	B	B	B	D	D	D	D	D	B	D	B
100035044|F|0--44:C>A	DArTseq single nucleotide polymorphism	TGCAGAATATGTGGCCTTTATAGCCGCTCCAGCCTCAACATCCCCATCCTACAAGGAAAGTAGCATCAC	2H	42.08	D	B	D	D	D	B	B	D	D	B	D	D	D	D	D	D	D	-	-	D	D	D	B	-	B	D	B	B	B	D	D	D	D	B	B	B	B	D	D	D	-	D	B	-	B
100031522|F|0--41:A>G	DArTseq single nucleotide polymorphism	TGCAGAGTTTGAAATGCGATAAACCCACTGGTAACCACCTGAGCCTCAAGTTCTGGGAAGAGTCCGGTC	2H	42.08	D	-	D	D	D	B	-	D	D	B	D	D	D	D	D	-	-	B	-	D	-	D	B	B	B	D	B	B	B	D	D	D	D	-	B	B	B	-	D	D	-	-	B	D	B
100030665|F|0--21:A>G	DArTseq single nucleotide polymorphism	TGCAGGTCATAATACGAGCGTATGCTTGTTTTTCGAATGCAGGGCCGCTCACCAGCGCGGATCTGATGG	2H	46.76	D	B	D	D	D	B	B	D	D	B	D	D	D	D	D	D	D	B	B	D	D	D	-	B	B	B	B	B	-	D	D	D	D	B	B	B	B	D	D	D	D	D	B	-	B
100031916|F|0--59:T>C	DArTseq single nucleotide polymorphism	TGCAGGATTAATCAATTCAACATGCAATCGAGATATATAACGAGATGTACATCTACCTATCCCAACGAC	2H	46.76	D	B	D	D	D	B	B	D	D	B	D	D	-	D	D	-	-	B	B	D	D	D	B	B	-	-	B	B	B	-	D	-	D	-	B	-	B	D	D	D	D	D	B	-	B
100026381|F|0--58:C>G	DArTseq single nucleotide polymorphism	TGCAGTGCACGCGGCCCACCGAGTGCGCGCCCAGCAGCGCCACCACGGCCTCGGCGCCCAGCCCCATGG	2H	47.38	D	B	D	D	-	B	B	D	D	B	D	D	D	D	D	D	D	B	B	D	D	D	B	-	B	B	B	B	B	D	D	D	D	B	B	B	B	D	D	-	D	D	B	D	B
100035121|F|0--16:G>C	DArTseq single nucleotide polymorphism	TGCAGATAGGCTGATCGAGAAAGCTAGAGGATGGCCGCATGACATGATAATGCATGCTCGCTTTCTGAT	2H	47.83	D	B	D	D	D	-	B	D	D	B	D	D	-	D	D	D	D	B	B	D	D	D	B	-	B	B	B	B	B	D	D	D	D	B	B	B	B	D	D	D	D	D	B	D	B
100008415|F|0--35:A>G	DArTseq single nucleotide polymorphism	TGCAGGTTAGACAGATATAGAATGAAATGGAACTAAGTTGTTTGGGTTGGGCTATTTGGGATGAGATAA	2H	47.83	D	B	D	D	D	-	B	D	D	B	D	D	D	D	D	D	D	B	B	D	D	D	B	-	B	B	B	B	B	D	D	D	D	B	B	B	B	D	D	D	D	D	B	D	B
100026135|F|0--38:G>T	DArTseq single nucleotide polymorphism	TGCAGCTTCCTCGCCACGGGGTACGCGACGTACACGCAGTCCCCTCGCAGCCGAGATCGGAAGAGCGGT	2H	47.83	D	-	D	D	D	B	B	D	D	-	D	D	D	D	D	D	D	B	B	D	D	D	B	B	B	B	B	B	B	D	D	D	D	B	B	B	B	D	D	D	D	D	B	D	B
100007844|F|0--34:A>T	DArTseq single nucleotide polymorphism	TGCAGCGTTTCCACTTTTGGGGACCTTTGAGAGTATCCTAGAAGTTTTTTCTGGCTTTGGGCCTTGAAC	2H	47.83	D	-	D	D	D	B	-	D	D	-	D	D	D	D	D	D	D	B	B	D	D	D	B	B	B	B	B	B	B	D	D	D	D	B	B	B	B	D	D	D	D	D	B	D	B
100048254|F|0--20:C>T	DArTseq single nucleotide polymorphism	TGCAGCTAATCAAAACGCAGCGGCTGCGCGAAAAAAATAAAGTATGATATGGAGTATTTGTTTATATCT	2H	48.77	D	B	D	D	D	B	B	D	D	B	D	-	D	D	D	-	-	B	B	-	D	D	B	D	B	-	B	B	B	D	-	D	D	B	B	-	B	D	D	-	D	D	-	D	B
100008187|F|0--48:A>G	DArTseq single nucleotide polymorphism	TGCAGCTCAACTTTGTGTTGCTATCCTACGGAAGGCCAACATCCCTCAACAAAATGATCACATTTCTGC	2H	50.65	D	B	D	D	D	B	B	D	D	B	D	D	D	D	D	D	D	B	B	D	D	D	B	B	B	B	B	B	D	D	D	D	D	B	B	B	B	D	D	D	D	D	B	D	B
100012722|F|0--61:T>C	DArTseq single nucleotide polymorphism	TGCAGGCGCGCATGGAGCAGAGTGCTCGGCTTCTGACACCAACTCTGTCAAGGCCCAAGCTTACTACCA	2H	50.65	D	-	D	D	D	B	B	D	D	B	D	D	D	D	D	D	D	B	B	D	D	D	B	-	B	B	B	B	D	D	D	D	D	B	B	B	B	D	D	D	D	D	B	D	-
100014431|F|0--32:A>T	DArTseq single nucleotide polymorphism	TGCAGTCATTTTCGGGCAGCATGGAAGAGAGCACAAATTCTATATCCCGTCCATGCATTTCCATTTCAG	2H	50.65	D	B	D	D	D	B	B	D	D	-	D	D	D	D	D	D	D	B	B	D	D	D	B	-	B	B	B	B	D	D	D	D	D	B	B	B	B	D	D	D	D	D	B	D	B
100017440|F|0--65:C>T	DArTseq single nucleotide polymorphism	TGCAGCAGTTCAGTATAATCACAACAACCATTATGTTCCTGGTGTGTTTTTCTTTAGGTGGTCTGCTGA	2H	50.65	D	B	D	D	D	B	B	D	D	B	D	D	D	-	D	D	-	B	B	D	D	D	B	B	B	B	B	B	D	D	D	D	D	B	B	B	-	D	D	D	D	-	B	D	B
100017820|F|0--9:T>C	DArTseq single nucleotide polymorphism	TGCAGCCTATTCCTCCGATGCAGTGGCCGTCAATACAGAATCAGAGATACGCAAGGGATCATAGATTTG	2H	50.65	D	B	D	D	D	B	B	D	D	B	D	D	D	D	D	D	D	B	B	D	D	D	B	B	B	B	B	B	D	D	D	D	D	B	B	B	-	D	D	D	D	D	B	D	B
100016817|F|0--28:A>T	DArTseq single nucleotide polymorphism	TGCAGCTAGCTGAACCCGTCGACGTTCGAGCAGATATTTTCGCCTTCTGAATCTCCATTGCTGGAGCGC	2H	51.35	D	B	D	D	D	B	-	D	B	-	D	D	D	D	D	D	D	B	B	D	D	D	B	B	B	B	B	B	D	-	D	D	D	B	B	B	B	D	D	D	D	D	B	D	B
100015372|F|0--25:T>C	DArTseq single nucleotide polymorphism	TGCAGTAACCAGTTTGTCACTACTTTAATAGATATAATAGAGTATACTCATCATCGTGTAAGCAAAAGC	2H	51.35	D	B	D	D	D	B	B	D	B	B	D	D	D	D	D	D	D	B	B	D	D	D	B	B	B	B	B	B	D	D	D	D	D	B	B	B	B	D	D	D	D	D	B	D	B
100027429|F|0--14:T>G	DArTseq single nucleotide polymorphism	TGCAGCAATAAAGGTCAAAAAATCCCCGTCATCACTGAGCTGTGGGGCACACGCGCGCTCTCCCTCTCT	2H	51.35	D	B	-	D	D	B	B	D	B	B	D	D	D	D	D	D	D	B	B	D	D	D	B	B	B	B	B	B	D	D	D	D	-	B	B	B	B	-	D	D	-	-	B	D	B
100031278|F|0--8:G>A	DArTseq single nucleotide polymorphism	TGCAGCGCGAGGCAGAGGGCCGTTGCTGTGCGTGATATGAAGAGGCCGCAGCGACCCAACTGGCGGCCA	2H	51.35	D	B	D	D	D	B	B	D	D	B	D	D	D	D	D	D	D	B	B	D	D	D	B	B	B	B	B	B	D	D	D	D	D	B	B	B	B	D	D	D	D	D	B	D	B
100040387|F|0--30:A>G	DArTseq single nucleotide polymorphism	TGCAGAAGCTACAGCGTTCTCAGCAAGGCGAACTCGACGGTGCCGGCACCACCGAGATCGGAAGAGCGG	2H	51.35	D	-	D	D	D	B	B	D	-	B	D	D	-	D	D	D	D	B	B	D	D	D	B	-	-	B	B	B	D	D	D	D	D	B	B	-	B	D	D	D	D	D	B	D	-
100029018|F|0--50:C>T	DArTseq single nucleotide polymorphism	TGCAGGCTCTTCCTGCGCTCATCCGAGCTGCTCCCGATGATCGTGCACCTCAGGCAGTCGCCTGACCAA	2H	52.41	D	B	D	D	D	B	B	D	B	B	D	D	D	D	D	D	D	B	B	D	D	D	B	B	B	B	B	B	D	D	D	D	D	B	B	B	B	D	D	D	D	D	B	D	B
100029676|F|0--56:C>G	DArTseq single nucleotide polymorphism	TGCAGCAGCCCTCCATGCCCATGATCAGCCGATCAGCTGCTAGTCTGAGATGCCTGCCTAGGTTCTGGG	2H	52.41	D	B	D	D	-	B	B	D	B	B	D	D	D	D	D	D	D	-	B	-	D	-	B	B	B	B	B	-	-	D	D	-	D	B	B	B	B	D	D	D	-	-	B	D	B
100024423|F|0--24:T>A	DArTseq single nucleotide polymorphism	TGCAGCACCTCCAGCCCGTCGCCATGCTGGGTGAGCAGGAGCTCCGAGATCGGAAGAGCGGTTCAGCAG	2H	53.18	D	B	D	D	D	B	B	D	B	-	D	D	D	D	D	D	D	B	B	D	D	D	B	B	B	B	B	B	D	D	-	D	D	B	B	B	B	D	D	D	D	D	B	D	B
100003304|F|0--65:A>C	DArTseq single nucleotide polymorphism	TGCAGCCTTCCCTGAATTCACGCGTTATTATTCAGAGATTCTCCATCCTCGCTGAACTAAGCGGAAGGG	2H	53.73	D	-	D	D	D	B	B	D	-	B	D	D	D	D	D	D	D	B	B	D	D	D	B	-	B	B	B	B	D	D	D	D	D	B	B	B	B	D	D	D	D	D	B	D	B
100001443|F|0--41:A>C	DArTseq single nucleotide polymorphism	TGCAGTTGCAGCACAACACCACAATGTCAAACACCAAAACAATTATTTGAGATGCAGCAGTGATCATCC	2H	55.98	D	B	D	D	D	B	B	D	B	B	D	D	D	D	D	D	D	B	B	D	D	D	B	B	B	B	B	B	D	D	D	D	D	B	B	B	B	D	D	D	D	D	B	D	B
100029236|F|0--64:G>A	DArTseq single nucleotide polymorphism	TGCAGGAGATTGGATGGCTCAACCGCAGCATGGGACAGGAAAGACTCAACAGTGCAAGTACATCGTGTC	2H	55.98	D	B	D	D	D	B	B	D	B	-	D	D	D	D	D	D	D	-	B	D	D	D	B	B	B	B	B	B	D	D	D	D	D	B	B	B	B	D	D	D	-	D	B	D	B
100045101|F|0	DArTseq presence-absence polymorphism	TGCAGCGTAGCCAGCCATGTGCAGACCGCCCCGCGCTTCGCCGAGATCGGAAGAGCGGTTCAGCAGGAA	2H	65.46	D	B	D	D	D	B	B	D	B	B	D	D	D	D	D	D	D	B	B	D	D	D	B	B	B	B	B	B	D	D	B	D	-	B	B	B	B	D	D	D	D	D	B	D	B
100032142|F|0--50:A>G	DArTseq single nucleotide polymorphism	TGCAGCCTCCAAACCTCGTGCGTGTTTGCCTCCCGCCGCCGTCGTAGGCAATCACGATCACCAAGGTGG	2H	65.91	D	-	D	D	D	B	B	D	B	B	D	D	D	D	D	D	D	B	B	D	D	D	B	B	B	B	B	B	D	D	B	D	D	B	B	B	B	D	D	D	D	D	B	D	B
100045980|F|0--5:A>G	DArTseq single nucleotide polymorphism	TGCAGATGTGGAAACAGCAGGAACTGGAGTGAAGCAGCGGCCTGAGGGCAATGCTGGAGCCGATGTGGA	2H	66.37	D	-	D	D	D	B	B	D	B	B	D	D	D	D	D	D	D	B	B	D	D	D	B	-	B	B	-	B	D	D	B	D	D	B	B	B	B	D	D	D	D	D	-	D	B
100009087|F|0--34:C>G	DArTseq single nucleotide polymorphism	TGCAGTGCAGAGCTAGTGGTCATTGATTTTGCCTCAACCCTGGGCAATTCTCGCAGGGCATTCCTCGGG	2H	67.74	D	-	D	D	D	B	B	D	B	B	D	D	D	D	D	B	D	B	B	D	D	D	B	-	B	B	B	B	D	D	B	D	D	B	B	B	B	D	D	D	D	D	B	D	B
100055222|F|0--11:A>C	DArTseq single nucleotide polymorphism	TGCAGGCGATGAGGGGCTGGGTCGTGGACCACAAGCTGCGGGCCGTAGGTGCGCCGCCAGGGCTTCTCC	2H	67.74	D	B	D	D	D	B	B	D	-	-	D	D	D	D	D	B	D	B	B	D	D	D	B	B	B	B	B	B	D	D	B	D	D	B	B	B	-	D	D	D	D	D	B	D	B
100043297|F|0--11:A>G	DArTseq single nucleotide polymorphism	TGCAGGGGCCCATCGGTGACGCTGCACATACCCCACATCAGCCTCATCGAGGTCGGCATGATCTACTAC	2H	68.29	D	B	D	D	D	B	B	D	-	B	D	D	D	D	D	B	D	B	B	D	D	D	B	B	B	B	B	B	D	D	B	D	D	B	B	B	-	D	D	D	D	D	B	D	B
100054486|F|0--29:A>C	DArTseq single nucleotide polymorphism	TGCAGTCTTCCCCTCCCCGTTTCACTTTTAGTGAGCGTTTTCTTATCCACACGCACTCGCGGCCGAGAT	2H	69.18	D	B	-	D	D	B	B	D	-	B	-	D	D	D	D	B	D	B	B	D	D	D	B	B	B	B	B	B	D	D	B	D	D	B	B	B	B	D	D	D	D	D	B	D	B
100020251|F|0--23:G>A	DArTseq single nucleotide polymorphism	TGCAGGGTGATTATTACTTACCCGAGCAGCAATAATATACTGAAGCTGCCATGTGTGAGCGTATTCAGT	2H	69.18	D	B	D	D	D	B	B	D	B	B	D	D	D	D	D	B	D	B	B	D	D	D	B	B	B	B	B	B	D	D	B	D	D	B	B	B	B	D	D	D	D	D	B	D	B
100036156|F|0--61:A>C	DArTseq single nucleotide polymorphism	TGCAGCTCCCGAAGGGGGAGCAGCTTATTTGGGCGCCTCTTCTCAAGCACCGCTGGATCCAAATTCGAG	2H	69.18	D	B	D	D	D	B	B	D	B	B	D	D	D	D	D	B	D	B	B	D	D	D	B	B	B	B	B	B	D	D	B	D	D	B	B	B	B	D	D	D	D	D	B	D	B
100047399|F|0--53:T>A	DArTseq single nucleotide polymorphism	TGCAGTACCAGTGGAGCGGTGAGCTGAAGCTGCCATTTCTTGGGAGAAAATGATCTGTGGAGTGGAGCA	2H	74.72	D	B	D	D	D	B	B	D	B	B	D	D	D	D	D	B	D	B	B	D	D	D	B	B	B	B	B	B	D	D	B	D	-	B	B	B	B	D	D	D	B	D	B	D	B
100022860|F|0--13:C>G	DArTseq single nucleotide polymorphism	TGCAGATCGGCGACCCGTTCTCCTCCTCATCACCACGACCACCACCGAGATCGGAAGAGCGGTTCAGCA	2H	75.74	D	-	D	D	D	B	B	D	-	B	D	D	D	D	D	B	-	B	B	D	D	D	B	B	B	B	B	B	D	D	B	D	B	B	B	B	B	D	D	D	B	D	B	D	B
100045953|F|0--11:T>G	DArTseq single nucleotide polymorphism	TGCAGGAGCTGTACCTGGCCGGCAACAACCTCGACGGCTCCATCCCCGCCCAGTTGGGCTCGCTTCACG	2H	75.74	D	B	D	D	D	B	B	D	B	B	D	D	D	D	D	B	D	B	B	-	D	-	B	B	B	B	B	B	D	D	B	D	B	B	B	-	B	D	D	D	B	D	B	D	-
100042152|F|0--43:G>C	DArTseq single nucleotide polymorphism	TGCAGGTCCTTGAAGATTGCTGCTCGCCTTATTTGGGAGCAACGGAACGCTAGAAGGTACGTGCCCGAC	2H	76.36	D	B	D	D	D	-	B	-	B	B	D	D	D	D	D	B	D	B	B	D	D	D	B	B	B	B	B	B	D	D	B	D	B	B	B	B	B	D	D	D	B	D	B	D	B
100048323|F|0--41:A>C	DArTseq single nucleotide polymorphism	TGCAGTCCCAAAGGGGATAAGGACTGGCCAGCGCAAAGCGCACGCCCGGCCGGGCGGAGCGACCGAGAT	2H	76.36	D	B	D	D	D	B	B	D	B	B	D	D	D	D	D	B	D	B	B	D	D	D	B	-	B	B	B	B	D	D	B	-	B	B	B	B	B	D	D	D	-	D	B	D	B
100032026|F|0--16:A>C	DArTseq single nucleotide polymorphism	TGCAGAGAAGAGAACAAGAAAGGAAAGATGAGCAGCAGGCTCCCCTGTGACCCGCACCCGAGGACGACG	2H	78.99	D	B	B	D	D	B	B	D	-	B	D	D	D	D	D	B	D	B	B	D	D	D	B	B	B	B	B	B	D	D	B	D	B	B	B	B	B	D	D	D	B	D	B	D	D
100038039|F|0--63:G>C	DArTseq single nucleotide polymorphism	TGCAGCCTGCTGACTGTGAGTAGAAGCACGACCACAAATAGTACCAGGTATACTGTCAGCTTGGGAGTT	2H	78.99	D	B	B	D	D	B	-	D	B	B	D	D	D	D	D	B	D	B	B	-	-	D	B	B	B	B	B	B	D	D	B	D	-	B	B	-	B	D	D	D	B	D	B	-	D
100026635|F|0--51:C>T	DArTseq single nucleotide polymorphism	TGCAGGAGCTGGAGGCACAACTTGACGCGCCTGAACCCAGCGACGTGACCACGCAGCAGCTTGAGGGCT	2H	79.99	D	B	B	D	D	B	B	D	-	-	D	D	D	D	D	B	D	B	B	D	D	D	B	B	B	B	B	B	D	D	B	D	B	B	B	B	B	D	D	D	B	D	B	D	D
100027183|F|0--53:T>C	DArTseq single nucleotide polymorphism	TGCAGGTCAACAAACAAAACAGCAAGCCTGGAGCGATAGTACCAAACCCTAAATGTTAGGCCCATTTCG	2H	80.44	D	B	B	D	D	B	B	D	B	B	D	D	D	D	D	B	D	B	B	D	D	D	B	B	B	-	-	B	D	D	-	D	-	B	B	B	B	D	D	D	B	D	-	D	D
100026216|F|0--7:G>C	DArTseq single nucleotide polymorphism	TGCAGAAGCTCAGCGAATTGCTTTAGGGATAAAATAGGTAGGCATTGCCTGGACGGAGAGCACACATGG	2H	80.9	D	B	B	D	D	B	B	-	B	B	D	D	D	D	D	B	D	B	B	D	D	D	B	B	B	B	B	B	D	D	-	D	B	B	B	B	B	D	D	D	B	D	B	D	D
100045911|F|0--6:T>G	DArTseq single nucleotide polymorphism	TGCAGCTTTGGATTGGATAAGTTTCAGGTTCAAACGGATGTGACGGATCGGAGGAAATCACGGAGCGGG	2H	81.48	D	B	B	D	D	-	B	D	B	B	D	D	D	D	D	B	D	B	B	D	D	D	B	B	B	B	B	B	D	D	B	D	B	B	B	B	B	D	D	D	B	D	B	-	D
100009192|F|0--16:C>A	DArTseq single nucleotide polymorphism	TGCAGAAGAAAAAGGGCACGTTTCAGCATTCTAGCTTTCTCGCTGGAGGCGCCACATCTGCTGCCGAGA	2H	83.5	D	-	B	D	D	B	B	D	B	-	D	D	D	D	D	B	D	B	B	D	D	D	B	-	B	B	B	B	D	D	B	D	B	B	B	B	B	D	B	D	B	D	B	B	D
100017282|F|0--53:G>T	DArTseq single nucleotide polymorphism	TGCAGAAAGTAGAGTTTTGGACAATGTTAGATTACTATGATTCAGTACACATAGGTGATAGGTCCAATG	2H	83.5	D	-	B	D	D	B	B	D	-	B	D	D	D	D	D	B	D	B	B	D	D	D	B	B	B	B	B	B	D	D	B	D	B	B	B	B	B	D	B	D	B	D	B	B	D
100024230|F|0--62:C>T	DArTseq single nucleotide polymorphism	TGCAGTAAAGAAGTGCAGTTAGGCGTGCATGCACTTTCCAGATGTCCGATGGCTCTGCCCAACTCGCAA	2H	83.5	D	B	B	D	D	B	B	D	B	B	D	D	D	D	D	B	D	B	B	-	D	D	B	B	B	B	B	B	D	D	B	D	B	B	B	B	-	D	B	D	B	D	B	B	D
100021966|F|0--22:G>T	DArTseq single nucleotide polymorphism	TGCAGGGCCATTGCGGGCATCGGAAAATCGGTGAGGGCATCGATTAGGTCAGTGAGGGCAAAAGGGGGG	2H	83.5	D	-	B	D	D	B	B	D	B	B	D	D	D	D	D	B	D	B	B	D	D	D	B	B	B	B	B	B	D	D	B	D	B	B	B	B	B	D	D	D	B	D	B	B	D
100016633|F|0--35:C>G	DArTseq single nucleotide polymorphism	TGCAGATTATATATCTGTAGCAGTACCATCCTGACCCCTTCAGACTGAAGTAATCTGCGGCGTGTATAG	2H	83.5	D	B	B	D	D	B	B	D	B	B	D	D	D	D	D	B	D	B	B	D	-	D	B	B	B	B	B	B	D	D	B	D	B	B	B	B	B	D	D	D	B	D	B	B	D
100042154|F|0--32:A>G	DArTseq single nucleotide polymorphism	TGCAGGGGCTTTTTTATAAAATGGCCACGACGAACGACCAGAAACCCAATTTGCTTTATTATTAGGGAG	2H	83.5	D	B	B	D	D	B	B	D	B	B	D	D	D	D	D	B	D	B	-	D	-	D	B	B	-	B	B	B	D	D	-	D	B	B	B	B	B	D	-	D	B	D	B	B	D
100034174|F|0--13:T>C	DArTseq single nucleotide polymorphism	TGCAGAGCCTGGATCTGATCCAGTACCGGAAAGGGCAGCACGTCATCTGTGCGGACCCAAAGGTCCTCG	2H	84.72	D	B	B	D	D	B	B	D	B	-	D	D	D	D	D	B	D	-	B	D	D	D	B	B	-	B	B	-	D	D	B	D	B	B	B	B	-	-	B	D	B	D	B	B	D
100018603|F|0--50:G>T	DArTseq single nucleotide polymorphism	TGCAGGTGGGCAGACAGGCAGAGATCACGACCACTGATCAGGTTCAGATAGACGTATACATGATCCAGA	2H	85.98	D	B	B	D	D	B	B	D	B	B	D	D	D	D	D	B	D	B	B	D	D	D	B	B	B	B	B	B	D	D	B	D	B	B	B	B	B	B	B	D	B	D	B	B	D
100028037|F|0--57:A>C	DArTseq single nucleotide polymorphism	TGCAGCTCAGCTGCAAAACGGGGCAGGACATATGGATTTGGTTGGTGATCCTGGTACAAAAGATGAACA	2H	85.98	D	B	B	D	D	B	B	D	B	B	D	D	D	D	D	B	D	B	B	D	D	D	B	B	B	B	B	B	D	D	B	D	B	B	B	B	-	B	B	D	B	D	B	B	D
100037896|F|0--51:G>A	DArTseq single nucleotide polymorphism	TGCAGGCGTCGGTTAAAATGCATTTTTCTTAGCCGGCGTCTGCGGCGCTCGGTCATGGGCCGAGATCGG	2H	85.98	D	B	B	D	D	B	B	D	B	B	-	D	D	D	D	B	D	B	B	D	D	D	-	B	B	B	B	B	D	D	B	-	-	B	B	B	B	B	B	D	B	D	B	B	D
100029349|F|0--35:C>T	DArTseq single nucleotide polymorphism	TGCAGAAGAAGGTCGACCGATCTATTAATATTATACCAGTCTTGCTATGTTAACTACTGAAAACGAATC	2H	85.98	D	B	B	D	D	B	B	D	B	B	D	D	D	D	D	-	-	-	B	D	D	D	B	B	-	B	B	B	D	D	-	D	B	B	B	B	B	B	B	D	B	D	B	B	D
100032890|F|0--42:G>C	DArTseq single nucleotide polymorphism	TGCAGCGCCCGCAGAGACGACGAGCAGAAGAACGAGCAGAAAGGGCGCCGCCATCGCGCGCGGCACGAG	2H	86.44	D	B	B	D	D	B	B	D	B	B	D	D	D	D	D	B	D	B	B	D	D	D	B	B	B	B	B	B	D	D	B	D	B	B	B	B	B	B	B	D	B	D	B	B	D
100006883|F|0--56:T>A	DArTseq single nucleotide polymorphism	TGCAGCACTGCTCGTGGCACATGAAGACATTCGCCAGGGCAGCACTGGACTCTGCATGCATGCATGCAT	2H	87.67	D	-	B	D	D	B	B	D	B	B	D	D	D	D	D	B	D	B	B	D	D	D	B	B	B	B	B	B	D	D	B	D	B	B	B	B	B	B	B	D	B	D	B	B	D
100005543|F|0--42:C>G	DArTseq single nucleotide polymorphism	TGCAGATCATTTGCAGCACAAATTAAGATGGAGTTTAAGTGCCGAGTAGTAAGGCCAACTTCACCGCGC	2H	87.67	D	-	B	D	D	B	B	D	B	-	D	D	-	D	D	B	D	B	B	D	D	D	B	B	B	B	B	B	D	D	B	D	B	B	B	B	B	B	B	D	B	D	B	B	D
100009744|F|0--55:A>T	DArTseq single nucleotide polymorphism	TGCAGCATAGGTGGGAGCTGTTATCTTTAAAGCAGCGATCTTTGAAGATTTAATTATCTGCATGAACAT	2H	87.67	D	B	B	D	D	B	B	D	B	B	D	D	D	D	D	B	D	B	B	D	D	D	B	B	B	B	B	B	D	D	B	D	B	B	B	B	B	B	B	D	B	D	B	B	D
100017940|F|0--29:T>C	DArTseq single nucleotide polymorphism	TGCAGGGAAAGTTAAGAAGGTGTGTGAGATTGACCTTGGTATAGTATCTCAATGTCTCAAGCCGAGATC	2H	87.67	D	-	B	D	D	B	B	D	B	B	D	D	D	D	D	B	D	B	B	D	D	D	B	B	B	B	-	B	D	D	B	D	B	B	B	B	B	B	B	D	B	D	B	B	D
100024758|F|0--23:A>G	DArTseq single nucleotide polymorphism	TGCAGGCGCGAGGAGCATAAATGAGTGTGTGCAGCGCTGTATAGGAGGTCCCAGGCGACCGAGATCGGA	2H	90.21	D	B	B	D	D	B	B	D	B	D	D	D	D	D	D	B	D	B	D	D	D	D	B	D	B	B	B	B	B	D	B	D	B	B	B	B	B	B	B	D	B	D	B	B	D
100024172|F|0--62:G>C	DArTseq single nucleotide polymorphism	TGCAGCATCCTGTTCGTCCTGATCATCCCGTGGGCCCAGAGCCAGGGGCAACCACCCGAGGCGTCGGAG	2H	90.21	D	-	B	D	D	-	B	-	B	D	D	D	D	D	D	B	D	B	D	D	D	D	B	D	B	B	B	B	B	D	B	D	B	B	B	B	B	B	B	D	B	D	B	B	D
100020918|F|0--8:A>G	DArTseq single nucleotide polymorphism	TGCAGAGTAAGAGTACGGCATGACGGAATCAAGAACCAAGAAGCCACTCCAGGAAACTGAAACAGATGA	2H	90.21	D	-	B	D	D	B	B	D	B	D	D	D	D	D	D	B	D	B	D	D	D	D	B	D	B	-	B	B	B	D	-	D	B	B	B	B	B	B	B	D	B	D	B	B	D
100018964|F|0--9:C>G	DArTseq single nucleotide polymorphism	TGCAGACGACACATGGATACAGTTAACTTGTAGAACTAAGATTTGGAAAGCTAGAAGCAATTCAAGCAT	2H	90.21	D	-	B	D	D	B	B	D	B	D	D	D	D	D	D	B	D	B	D	D	D	D	B	D	B	B	B	B	B	D	B	D	B	B	B	B	B	B	B	D	B	D	B	B	D
100043373|F|0--23:C>T	DArTseq single nucleotide polymorphism	TGCAGACCAGAGCCCATTTTTTTCCCTCTCTCTCTCGTTTGATTTGGTTCATATTACTAGTTCTTCTTC	2H	90.88	D	B	B	D	D	B	B	D	B	D	D	D	D	D	D	B	D	B	D	D	D	D	B	D	B	B	B	B	B	D	B	D	B	B	B	B	B	B	B	B	B	D	B	B	D
100019954|F|0--39:T>C	DArTseq single nucleotide polymorphism	TGCAGCCGCCTAGGGCGTTACTTGCATCGTAGGAAAGGATCACTATCACGGCTGAAAAACTGGAAGTTA	2H	90.88	D	B	B	D	D	B	B	D	-	-	D	D	D	D	D	B	D	B	D	D	D	D	B	D	B	B	B	B	B	D	B	D	B	B	B	B	B	B	B	B	B	D	B	B	D
100008573|F|0--68:G>A	DArTseq single nucleotide polymorphism	TGCAGGTAGGTGATTCTGAAACAGAAAACAAAACCGTAGTGTAATCTTTAAGATGCGTACATGAACTCG	2H	90.88	D	-	B	D	D	B	B	D	B	D	D	D	D	D	D	B	-	B	D	D	D	D	B	D	B	B	B	B	B	D	B	D	B	B	B	B	B	B	B	B	B	D	B	B	D
100060302|F|0--41:T>C	DArTseq single nucleotide polymorphism	TGCAGGCGCCCGTTTGCCCTTCTGGCGCCTGCAACGCCCTGTCTTGGGCCGAGATCGGAAGAGCGGTTC	2H	90.88	D	B	-	D	D	B	B	-	B	D	D	D	D	D	D	B	D	-	D	D	D	D	B	D	B	B	B	-	B	D	B	D	B	B	B	B	B	B	B	B	B	D	B	B	D
100022504|F|0--37:T>C	DArTseq single nucleotide polymorphism	TGCAGGGCAACGGTACGTGCGCACAAAAATGAGAAAATAATCATGAATTTCAATGGCGCTGCACATCCC	2H	90.88	D	B	B	D	D	B	B	D	-	D	D	D	D	D	D	B	D	-	D	D	D	-	B	D	B	B	B	B	B	D	B	D	B	B	B	B	B	B	B	B	B	D	B	B	D
100027897|F|0--58:T>G	DArTseq single nucleotide polymorphism	TGCAGAACTCAAACAGTGGACTGAGATACCGCGCACACTGCTTGAACGTTGCAAACATTGACTTCCCCT	2H	90.88	D	B	B	D	D	-	-	D	B	D	-	D	-	D	D	B	-	B	-	D	D	D	B	D	B	B	B	B	B	D	B	D	B	B	-	B	B	B	B	B	-	D	B	B	D
100042034|F|0--50:G>A	DArTseq single nucleotide polymorphism	TGCAGCATGCAACAACAGTATGAGACGAAAGTAGCTATGTCATAATGAAAGGTGGATCGATGATAATAT	2H	92.66	D	D	B	D	D	B	B	D	B	D	D	D	D	-	D	B	D	B	D	D	-	D	B	D	B	B	B	B	B	D	B	D	B	-	B	B	B	B	B	B	B	D	B	B	D
100005580|F|0--23:G>A	DArTseq single nucleotide polymorphism	TGCAGCCACCACCTCCCTCCCCAGGCAGCAGACATCACTGTCCCCACCTCCTTCCGAGATCGGAAGAGC	2H	92.66	D	-	B	D	D	B	B	D	B	D	D	D	D	D	D	B	-	B	D	D	D	D	B	D	B	B	-	B	B	D	B	D	B	B	B	B	B	B	B	B	B	D	B	B	D
100041289|F|0--41:A>C	DArTseq single nucleotide polymorphism	TGCAGGTTGTCCATATGATCGGTTAAGGATCAACGGCTCTGACAGCAGGCCGAGATCGGAAGAGCGGTT	2H	92.66	D	-	-	D	D	B	B	D	B	D	D	D	D	D	D	B	D	B	D	D	D	D	B	D	B	B	B	B	B	D	B	D	B	B	B	B	B	B	B	B	B	D	B	B	D
100041871|F|0--49:C>T	DArTseq single nucleotide polymorphism	TGCAGTTTATTGCAGTCACGGCTACAGCCAGCTCGCGCCCGTAAGCACGCATGTTCGTCAGCGTGCACC	2H	92.66	D	D	B	D	D	B	B	D	-	D	D	D	D	-	D	B	D	B	D	D	D	D	B	D	B	B	B	B	B	D	B	D	B	B	B	B	B	B	B	B	B	-	B	B	D
100015473|F|0--19:A>C	DArTseq single nucleotide polymorphism	TGCAGCAGTATCAGGAAGAACAGGAGGAGACCGTGCCCGAGATCGGAAGAGCGGTTCAGCAGGAATGCC	2H	92.66	D	-	B	D	D	B	B	D	-	D	D	D	D	D	D	B	-	B	D	D	D	D	B	D	B	B	B	B	B	D	B	D	B	B	B	B	B	B	B	B	B	D	B	B	D
100021658|F|0--18:G>T	DArTseq single nucleotide polymorphism	TGCAGGACGAGATTCCCAGTGTTCAGGAGAACGGCAATGGTGTCAGTGGTTGTGACTCTTGCTTGAGAA	2H	92.66	D	D	B	D	D	B	B	D	B	D	D	D	D	D	D	B	D	B	D	D	D	D	B	D	B	B	-	B	B	D	B	D	B	B	B	B	B	B	B	B	B	D	B	B	D
100011237|F|0--52:G>T	DArTseq single nucleotide polymorphism	TGCAGCGCTAAATAGAAGACGCATGCCTTTTCATTAGACCTAGACATGAGGCGTCACGTAGACATGGCC	2H	92.66	D	D	B	D	D	B	B	D	B	D	D	D	D	D	D	B	D	B	D	D	D	D	B	D	B	B	B	B	B	D	B	D	B	B	B	B	B	B	B	B	B	D	B	B	D
100032967|F|0--10:C>G	DArTseq single nucleotide polymorphism	TGCAGCAGGCCGCGGCGATGCACGGCCTCGTGCTGCCTTGCGACGCGCAGAGCAGGGCCGTCTGCTCCG	2H	92.66	D	-	B	D	D	B	B	D	B	D	D	D	D	D	D	B	D	B	D	D	D	D	B	D	B	B	B	B	B	D	B	D	B	B	B	B	B	B	B	B	B	D	B	B	D
100041522|F|0--64:T>G	DArTseq single nucleotide polymorphism	TGCAGCCGCAGCCGAGCAAGCAAACCCAGCAGCAAGCCGCCGCGTACGGTCGCGGCGCTCGCGATCTCG	2H	92.66	D	D	-	D	D	B	B	D	B	D	D	D	D	D	-	B	D	B	D	D	D	D	B	D	B	B	B	B	B	D	B	D	B	B	B	B	B	B	B	B	B	D	B	B	D
100005531|F|0--18:A>T	DArTseq single nucleotide polymorphism	TGCAGCCAACATTTCTCCAACCAATCCTTTGATCCATGAGTTTCCTAACCCTGGCAACATCCTCCCACC	2H	92.66	D	-	B	D	D	B	B	D	B	D	D	D	D	D	D	B	D	B	D	D	D	D	B	D	B	B	B	B	B	D	B	D	B	B	B	B	B	B	B	B	B	D	B	-	D
100019112|F|0--30:A>G	DArTseq single nucleotide polymorphism	TGCAGCACAGCAGGTTTCCCTCGGGTTCAGACATGCAATGAAAGTCAGAGCACTCGCTGCGATTCAGCA	2H	92.66	D	D	B	D	D	B	B	D	-	D	D	D	D	D	D	B	D	B	D	D	D	D	B	D	B	B	B	B	B	D	B	D	B	B	B	B	B	B	B	B	B	D	B	B	D
100024326|F|0--6:G>A	DArTseq single nucleotide polymorphism	TGCAGTGGAGTTTTGTTCAAGGAGGCGCGTATTTTTGTGGGTTTAAATTTCTCTCATGTTGCAATTTCA	2H	92.66	D	D	B	D	D	B	B	D	B	D	D	D	D	D	D	B	D	B	D	D	D	D	B	D	B	B	B	B	B	D	B	D	B	B	B	B	B	B	B	B	B	D	B	B	D
100036605|F|0--54:C>G	DArTseq single nucleotide polymorphism	TGCAGCTCTGCGTGGGCCACCGCTGCCTCGTCTTCCACCTCGCCCAGGTCGACGCCGAAGCCGTCCCCG	2H	92.66	D	D	B	D	D	B	B	D	B	D	D	D	D	D	D	B	D	B	D	D	D	D	B	D	B	B	B	B	B	D	B	D	B	B	B	B	B	B	B	B	B	D	B	B	D
100011480|F|0--55:A>C	DArTseq single nucleotide polymorphism	TGCAGGAAGAAACCATTCAGAACCCCTGAGAAAGTCTCCCAACATTCAAGGCCAGACCCCAGATGCCCA	2H	92.66	-	D	B	D	D	B	B	D	B	D	D	D	D	D	D	B	D	B	D	D	D	D	B	D	B	B	B	B	B	D	B	D	B	B	B	B	B	B	B	B	B	D	B	B	D
100016818|F|0--24:G>C	DArTseq single nucleotide polymorphism	TGCAGCAGAGTAGGCCAACAGGGAGATCCGTGTCTAGTTTGCACAACCTTTTTAGGTGTTTATAAAAGG	2H	92.66	D	D	B	D	D	B	B	D	B	D	D	D	D	D	D	B	D	B	D	D	D	D	B	D	B	B	B	B	B	D	B	D	B	B	B	B	B	B	B	B	B	D	B	B	D
100030171|F|0--31:T>C	DArTseq single nucleotide polymorphism	TGCAGATCTTCATCAAGCTGGCGCTGGACGATGGCATGGACGTCCGCGTCCTCGTCGCCTACAGGCTCA	2H	92.66	D	D	B	D	D	B	B	-	B	D	D	D	D	D	D	B	D	B	D	D	D	D	B	D	B	B	B	B	B	D	B	D	B	B	B	B	B	B	B	B	B	D	B	B	D
100027973|F|0--27:G>T	DArTseq single nucleotide polymorphism	TGCAGCGAAGCCATTCCTAGTCGCGACGTGCGAGCTCCGACTACTGTACTCTGCTCGCTCGGCCGCTGA	2H	92.66	D	D	B	D	D	B	B	D	B	D	D	D	D	D	D	B	D	B	D	D	D	D	B	D	B	B	B	B	B	D	B	D	B	B	B	B	B	B	B	B	B	D	B	B	D
100067176|F|0--16:T>C	DArTseq single nucleotide polymorphism	TGCAGGCGTTGCTGTATGCAGTTGGTTTGGGTAAAGGAGCGATTCCTACGGCCGCCGCAGTGAATTGGG	2H	92.66	D	D	B	D	D	B	B	D	B	D	D	D	D	D	D	B	D	B	-	D	D	D	B	D	B	B	B	B	B	D	B	D	B	B	B	B	B	B	B	B	B	D	B	B	D
100032948|F|0--16:C>T	DArTseq single nucleotide polymorphism	TGCAGAGGATGCATAGCTACTTTACGCCCAGTTGCGAAGCAATGCGTAGGGGGCACCGCACCAAACCCT	2H	92.66	D	D	B	D	D	B	B	D	B	D	D	D	D	D	D	B	D	B	D	D	D	D	B	D	B	B	B	B	B	D	B	D	B	B	B	B	B	B	B	B	B	D	B	B	D
100017736|F|0--22:A>G	DArTseq single nucleotide polymorphism	TGCAGCAGGTGTGAAGTTGCCTATCTCATTTGTTAGGGCTTTTATCTGTATCTGCTACATAGTTGCATT	2H	92.66	D	D	B	D	D	B	B	D	B	D	D	D	D	D	D	B	D	B	D	D	D	D	B	D	B	B	B	B	B	D	B	D	B	B	B	B	B	B	B	B	B	D	B	-	D
100006880|F|0--24:T>G	DArTseq single nucleotide polymorphism	TGCAGAGCAACAAGGTGAAATCGCTACTAGGTATAGTCAGTGTCTCACAATCTTTTCCCCTTCGATTCC	2H	92.66	D	-	B	D	D	B	B	-	B	-	D	D	D	D	D	B	-	B	D	D	-	D	B	-	B	B	B	B	B	D	B	D	B	B	B	B	B	B	B	B	B	D	B	B	D
100035003|F|0--56:G>T	DArTseq single nucleotide polymorphism	TGCAGATTTTATTTCTTTGCTCCCTCTTCTCATTTTTGGTGTCAATTCCTTCATTCGGTTTCCTTCTCA	2H	92.66	D	D	B	D	D	B	B	D	B	D	D	D	D	D	D	-	-	B	D	D	D	D	B	D	-	B	B	B	B	D	-	D	B	B	B	B	B	B	B	B	B	D	B	B	D
100033790|F|0--38:C>G	DArTseq single nucleotide polymorphism	TGCAGATGCAGTAGCACGTCCAGTCGCGCAACCACAGCCCCCCGTTTAGCACATGGTTTGATTCCAGAG	2H	92.66	D	-	B	D	D	B	B	D	B	D	D	D	D	D	D	B	D	B	D	D	D	D	B	D	B	B	B	B	B	D	B	D	B	B	B	B	B	B	B	B	-	D	B	B	D
100044383|F|0--28:A>G	DArTseq single nucleotide polymorphism	TGCAGATGGAGCTCCAGTTCCTGCTGAGATCCATGACATGCGTAGGCTCCTACAGGTCCAAACAAACAC	2H	92.66	D	D	B	D	D	B	B	D	B	D	D	D	D	D	D	-	D	B	D	D	-	D	B	D	B	B	B	B	B	D	-	D	B	B	B	-	B	B	B	B	B	D	-	B	D
100007015|F|0--67:G>C	DArTseq single nucleotide polymorphism	TGCAGCTAGTACTAGGCTAGCACTGGTAGTAGTACTAGGATTAAAGCAAGACAAGAAAGATAATGAAGC	2H	93.55	D	-	B	D	D	B	B	D	B	D	D	D	D	D	D	B	D	B	D	D	D	D	B	-	B	B	B	B	B	D	B	D	B	B	B	B	B	B	B	B	B	D	B	B	D
100044781|F|0--20:T>C	DArTseq single nucleotide polymorphism	TGCAGGTACGACTTGCTGGGTGTCCTGGGGTTCTCCTGGTCACGCTCCACGGTGTTGATGGTGGCGTCG	2H	94	D	D	B	D	D	B	B	-	-	D	D	D	D	D	D	B	D	B	D	D	D	D	B	-	B	B	B	B	B	D	B	D	B	B	B	B	B	B	B	B	B	D	B	B	D
100026302|F|0--9:C>T	DArTseq single nucleotide polymorphism	TGCAGTACACACGGAGTATTTTATAGTAAAAGGCAAGTTACATGTAGAGCCTTCTTGGCCAACCACTGC	2H	94	D	D	B	D	D	B	B	D	B	D	D	D	D	D	D	B	-	B	D	D	-	D	B	D	B	B	B	B	B	D	B	D	B	B	B	B	B	B	B	-	B	D	B	B	D
100039483|F|0--8:G>A	DArTseq single nucleotide polymorphism	TGCAGAGAGTTGGCCTTCGCTACGGCGCACTCGGCACTCGTCATCTGGTACTTCCGCAGTCCCGCGGAC	2H	94.45	D	-	B	D	D	B	B	D	-	D	D	D	D	D	D	B	D	B	D	D	D	D	B	D	B	B	B	B	B	D	B	D	B	B	B	B	B	B	B	B	B	D	B	B	D
100005284|F|0--50:G>C	DArTseq single nucleotide polymorphism	TGCAGTAGTTGAGCTCCGAGTGAGTAAACAACTGCCCACCAACTGAGCAAGTAGCCATGCATGTAAACG	2H	94.45	D	D	B	D	D	B	B	D	B	D	D	D	D	D	D	B	D	B	D	D	D	D	B	D	B	B	-	B	B	D	B	D	B	B	B	B	B	B	B	B	B	D	B	B	D
100015561|F|0--59:A>G	DArTseq single nucleotide polymorphism	TGCAGAGCTCATGTGTGTATCTTTTTTCACCAGAAAATTCCGTGGTGATATGTTTATTCAGATATTATG	2H	94.45	D	D	B	D	D	B	B	D	B	D	D	D	D	D	D	B	D	B	D	D	D	D	B	D	B	B	B	B	B	D	B	D	B	B	B	B	B	-	B	B	B	D	B	B	D
100028062|F|0--50:T>G	DArTseq single nucleotide polymorphism	TGCAGATTCACTATAAGAAGTAATACAGTCGGACACAATCCTAACAGCGGTAGCATTGCAAACAGGCAA	2H	94.45	D	D	B	D	D	B	B	D	B	D	D	D	D	D	D	B	D	B	D	D	D	D	B	D	B	B	-	B	B	D	B	D	B	B	B	B	B	B	B	-	B	D	B	B	-
100022435|F|0--12:G>C	DArTseq single nucleotide polymorphism	TGCAGTACCATGGACAATGCTAAGATGGCCGAGGCACTTTGGATCGGATGTGCTAATTACTGCCAAATG	2H	94.45	D	D	-	D	D	B	B	D	B	D	D	D	D	D	D	B	D	B	D	D	D	D	B	D	B	B	B	B	B	D	B	D	B	B	B	B	B	B	B	B	B	D	B	B	D
100020556|F|0--27:T>C	DArTseq single nucleotide polymorphism	TGCAGTTCATGCACCAACCTGTGTGACTGATCGCTGCGATAGAACCCACGACCACGAGCTGCCGAATTG	2H	94.45	D	D	B	D	D	B	B	D	B	D	D	D	D	D	D	B	D	B	D	D	D	D	B	-	B	B	B	B	B	D	B	D	B	B	B	B	B	B	B	B	B	D	B	B	D
100020656|F|0--54:T>C	DArTseq single nucleotide polymorphism	TGCAGAGGTCATGGAAAAGAATACAAGTTCTAGGAACAAGCCTGCGAATTCAGTTACCATACCTGCAAG	2H	94.45	D	D	-	D	D	B	B	D	B	D	D	D	D	D	D	B	D	B	-	D	D	D	B	D	B	B	-	B	B	D	B	D	B	B	B	B	B	B	B	B	-	D	B	B	D
100010233|F|0--62:C>G	DArTseq single nucleotide polymorphism	TGCAGTATGAGCTTTGTGTCAGCATAGCAGGATCCTATGTCGGTGTCATCCTTGGTGGTGACCGCGGCC	2H	94.45	D	D	-	D	D	-	B	D	-	D	D	D	D	D	D	B	D	-	D	D	D	D	B	D	B	B	-	B	-	D	B	D	B	B	B	-	B	B	-	B	-	D	B	-	D
100019377|F|0--21:C>T	DArTseq single nucleotide polymorphism	TGCAGTGTTTTCTTGCAATATCTGAAGATTCTTGATGCAGAGCGATTGCTAATTTATATTCAAAACCTA	2H	94.45	D	D	-	D	D	B	B	D	B	D	D	D	D	D	D	B	D	B	D	D	D	D	B	D	B	B	B	-	B	D	B	D	B	B	B	B	B	B	B	B	B	D	B	B	D
100019243|F|0--65:C>G	DArTseq single nucleotide polymorphism	TGCAGGATGGATAGGATATTGTTATCCACTGAATCTTCTCCTAACCTGTTCCGAGCAATTCAGAACTGT	2H	96.74	D	D	B	D	D	B	B	D	-	D	D	B	D	D	D	B	-	B	D	D	D	D	B	D	B	B	B	B	B	D	B	D	B	B	B	B	B	B	B	B	D	D	B	B	D
100040451|F|0--17:A>G	DArTseq single nucleotide polymorphism	TGCAGGAGAGAGAGTGAAACATGGTGGCCGTGAGCAACGGGCAGCGTGGTCACGTGCTCCGTGGCAGGA	2H	96.74	D	D	B	D	D	B	B	D	B	D	D	B	D	D	D	B	D	B	D	D	D	D	B	D	B	B	B	B	B	D	B	D	B	B	B	B	-	B	B	B	B	D	B	B	D
100030680|F|0--67:T>G	DArTseq single nucleotide polymorphism	TGCAGGCGCCGGTTAGCACAATTTGTCTATAACAGGTGCCTGTGGCACCAAATAGGATATTCCCTATTT	2H	96.74	D	D	B	D	D	B	B	D	B	D	D	B	D	D	D	B	D	B	D	D	D	-	B	D	B	B	B	-	B	D	B	D	B	B	-	B	B	B	-	B	-	D	B	B	D
100034734|F|0--45:A>G	DArTseq single nucleotide polymorphism	TGCAGCAGTATGTATGAGGCAAACATGCACTTGTTTGCTTTTTGCAATTTCGGTTCTAAGAAGAAAGTT	2H	97.55	D	D	B	D	D	B	B	D	B	D	D	B	D	-	D	B	D	B	D	D	-	-	B	D	-	-	B	-	B	D	B	D	B	-	B	D	B	B	B	B	-	D	B	B	D
100015975|F|0--19:T>C	DArTseq single nucleotide polymorphism	TGCAGGCTAGTCTCCGATCTGTCGTTTCAATGTTATTTTGGTCTGTATGTAAGTAGCCCGAGATCGGAA	2H	99.27	D	D	B	D	D	-	B	D	B	D	D	B	D	D	D	-	D	B	D	D	D	D	B	D	B	-	B	B	-	D	B	D	B	-	B	D	-	B	-	B	D	D	B	-	D
100022494|F|0--61:T>C	DArTseq single nucleotide polymorphism	TGCAGCCCCCGCTGCCAGAAGGTTACTTTGGGAATGTCATCTTCACCGCCACCCCGCTCGCTGAGGCAG	2H	100.35	D	D	B	D	D	B	B	D	B	D	D	B	D	D	D	B	D	B	D	D	D	D	B	D	B	B	B	B	B	D	B	D	B	B	B	D	B	B	B	B	D	D	B	B	D
100031096|F|0--59:G>T	DArTseq single nucleotide polymorphism	TGCAGCCACGCGACATATAATTTTCGTATTTGCTAATAGTTACGTATTTTATAATTACAGACAATAGTT	2H	100.35	D	D	B	D	D	B	B	D	B	D	D	B	D	D	D	B	D	B	D	D	D	-	B	D	B	B	-	B	B	D	B	D	-	B	B	D	B	B	B	B	D	D	B	-	D
100043124|F|0--11:A>G	DArTseq single nucleotide polymorphism	TGCAGTCCTACAATTGTGCAAAGCGGCAGTACTCGACGTCAAGGTCAAGCATGGCGGCAAAATGCACAC	2H	102.13	D	-	B	D	D	B	B	-	B	D	D	B	D	B	-	B	D	B	D	D	D	D	B	D	B	B	B	B	B	D	B	D	B	B	B	D	B	B	-	B	D	D	B	B	D
100017152|F|0--47:T>A	DArTseq single nucleotide polymorphism	TGCAGATACGCATCTCAAACATCACACATACATACATGTACATGCATTTGCATACACACTCAATATGTA	2H	102.13	D	D	B	D	D	B	B	D	-	D	D	B	D	B	D	B	D	B	D	D	D	D	B	-	B	B	B	B	B	D	B	D	B	B	B	D	B	B	B	B	D	D	B	B	D
100038463|F|0--36:C>T	DArTseq single nucleotide polymorphism	TGCAGGTAGTATTCTTCTTCTCGACGAGCAAGATGACTTGGTCTATTCTCGCGGGCGATGGACCGATTT	2H	102.13	D	D	B	D	D	B	B	D	B	D	D	B	D	B	D	B	D	B	D	D	D	-	B	D	B	-	-	-	B	D	B	D	B	B	B	-	B	B	B	B	-	D	B	B	D
100046568|F|0--65:C>G	DArTseq single nucleotide polymorphism	TGCAGAAGCCCCAGAACGCTATCCATGCCAACACGCAACGTAACGATGAAGAGGAAAGACGGTGGCAGC	2H	102.13	D	D	B	D	D	B	B	D	-	D	D	B	D	B	D	B	D	B	D	D	D	D	B	D	B	B	B	B	B	D	B	D	B	B	B	D	B	B	B	B	D	D	B	B	D
100033516|F|0--29:A>C	DArTseq single nucleotide polymorphism	TGCAGTCAGTGCCACCATATCTGTAAAAAAACACATTAATCTCACATTTTCTGCCTGCGAGTGATGGGC	2H	102.62	D	D	B	D	D	B	B	D	B	D	D	B	D	-	D	B	D	B	-	D	D	D	B	-	B	B	B	B	B	D	B	-	B	B	B	D	B	B	B	B	D	-	B	B	-
100034771|F|0--47:C>A	DArTseq single nucleotide polymorphism	TGCAGCAAGGTATTGACACGGACGAGCATCGCCGCTCTGGTCGCCGCCGCAGGCAGAACGTGCCCGTCG	2H	103.44	D	-	B	D	D	B	B	D	-	D	D	B	D	B	D	B	D	B	D	D	D	D	B	D	B	B	B	B	B	D	B	D	B	B	B	D	B	B	B	B	D	D	B	B	D
100040242|F|0--16:C>G	DArTseq single nucleotide polymorphism	TGCAGGAGAAGATGGACGCGCTGAGGGAGAGAGCCGTGACCGCCGAGGCGAGGAGCTTGGCGCAACGGA	2H	105.94	D	D	B	D	D	B	B	D	B	D	D	B	D	B	D	B	B	B	D	D	D	D	B	D	B	B	-	B	-	D	B	-	B	-	-	-	B	B	B	-	D	D	B	B	D
100027881|F|0--66:T>C	DArTseq single nucleotide polymorphism	TGCAGCCTTCGACCTGAATGTCCGCAACTTGGACACGTTTTCCGTGTCCCGAACCGAAGCCTCCATTTC	2H	106.81	D	D	B	D	D	B	B	D	B	D	D	B	D	B	D	B	B	B	D	D	D	D	B	D	B	B	B	B	B	D	B	D	B	B	B	D	B	B	B	B	D	D	B	B	D
100027818|F|0--39:G>A	DArTseq single nucleotide polymorphism	TGCAGCGGGCACTGGGATGATCGAAGCAACCTGTAACTTGTGCGAATTTCATAATAAGAAACGTCTCGT	2H	109.43	D	-	B	D	D	B	B	D	B	D	D	B	D	B	D	D	B	B	D	D	D	D	B	D	B	B	B	B	B	D	B	D	B	B	B	D	B	B	B	B	D	D	B	B	D
100019728|F|0--46:G>C	DArTseq single nucleotide polymorphism	TGCAGGTAGATCTTTATTATTTTTACTTTATTCCCCAGTGATCTAAGTCGGCCACCTTGGCGCCGCTCG	2H	114.27	D	D	B	D	D	B	B	D	B	D	D	B	D	B	D	D	B	B	D	D	D	D	B	D	B	B	B	B	B	D	B	D	B	B	B	D	B	B	B	B	D	D	B	B	D
100024934|F|0--36:C>A	DArTseq single nucleotide polymorphism	TGCAGTTTTTTTAAATGTAGAACATTTTTCTAAAAGCAAAAAATATTTTTCGAATTTGAATAACAATTT	2H	114.27	D	D	-	D	D	B	B	D	B	D	D	B	D	B	D	D	B	B	D	D	D	-	B	D	B	B	B	B	B	D	B	D	B	B	B	D	B	B	B	B	D	D	B	B	D
100038974|F|0--61:T>C	DArTseq single nucleotide polymorphism	TGCAGGTAGCCCCTGTAGTATGCGACCAGGCTTTCCAGGAAGGCGGTGTCGTTGCGGTCAGTGGGCGGG	2H	115.57	D	D	-	D	D	B	B	D	B	D	D	B	D	B	D	D	B	B	D	D	D	D	B	D	B	-	B	B	B	D	B	D	B	B	B	D	B	B	B	B	D	D	B	B	D
100017771|F|0--62:A>G	DArTseq single nucleotide polymorphism	TGCAGGGTTTGCATATAACACCAAAGATTCTTGTGGTAAAGATAATTTACGCCGCGATCCTAACCATTC	2H	115.57	D	D	B	D	D	B	B	D	B	-	D	B	D	B	D	D	B	B	D	D	D	D	B	D	B	B	B	-	B	D	B	D	B	B	B	D	B	B	B	B	D	D	B	B	D
100018847|F|0--64:T>C	DArTseq single nucleotide polymorphism	TGCAGCAGAACTACTCAACATGCGACGACGACGAGGCACCGCCCTCCTCCGACGACAAGGACGATGGAC	2H	116	D	D	B	D	D	B	B	D	B	D	D	B	D	B	D	D	-	B	D	D	D	D	B	D	B	B	B	B	B	D	B	D	B	B	B	D	B	B	B	B	D	D	B	B	D
100020320|F|0	DArTseq presence-absence polymorphism	TGCAGATCTGGGTCAGCATGATTTTTAGAAGATGCGATACCGGTGAGGAACAATGGACACAAAAATCCT	2H	147.52	D	D	D	D	D	D	D	B	B	D	D	B	D	B	D	D	D	D	D	-	D	D	D	D	-	-	-	D	D	D	B	-	B	D	D	D	-	B	D	D	D	D	B	B	D
100001532|F|0	DArTseq presence-absence polymorphism	TGCAGCTATATAAGCAGGCATCTGTCTGGAACCATTTCCGAGATCGGAAGAGCGGTTCAGCAGGAATGC	2H	156.78	D	-	B	B	-	D	D	B	B	D	B	B	D	B	D	D	-	B	D	B	-	D	B	D	D	B	B	B	B	-	B	-	B	D	D	D	D	B	D	D	D	D	B	B	D
100010499|F|0	DArTseq presence-absence polymorphism	TGCAGCAGAGACGATGAAGAAAAGCATCACTGCGTGCGGTTTTGCTTGGAAGGATGCCCGACGCATACG	2H	157.68	D	D	B	B	D	D	D	B	B	D	B	B	D	B	D	D	-	B	D	B	D	D	B	D	D	B	B	B	B	D	B	D	B	D	D	D	D	B	D	D	D	D	B	B	D
100044694|F|0	DArTseq presence-absence polymorphism	TGCAGAGGCGCCCATGCAAGCATCTGCGCTGGTCCGATTCCAACAAGGTGTCGAGTCTCCTCCATCGCT	2H	159.56	D	D	B	-	D	D	D	B	B	D	B	B	D	B	D	D	D	-	D	B	D	D	B	D	D	-	B	-	B	-	B	D	-	D	D	D	D	B	D	D	D	D	B	B	D
100008199|F|0	DArTseq presence-absence polymorphism	TGCAGCTCAGTGCACTTATCCAGGAGGTCAAGTAGGCATTCATTGCCGAGATCGGAAGAGCGGTTCAGC	2H	167.01	D	D	B	D	D	D	D	B	B	D	B	B	B	B	D	D	D	D	D	B	D	D	B	D	D	B	B	B	B	B	B	D	B	D	D	D	D	B	D	D	D	D	B	B	D
100037984|F|0--10:G>C	DArTseq single nucleotide polymorphism	TGCAGTCGCTGGCCACGAGTGGGTGCACACAAGCACCCACTTCGCCAGAGGGACGGAGAACTCCGAGAT	2H	170.68	D	D	B	D	D	D	D	-	B	D	B	B	B	B	D	D	D	D	D	B	D	D	B	D	D	B	B	B	B	B	B	D	-	D	D	D	D	D	D	D	D	D	B	B	D
100018962|F|0--36:A>G	DArTseq single nucleotide polymorphism	TGCAGGTGCCCCCGCGTCTAAGCTTTGCCCTCATCTACTCCGTCGGCCTGCCCTCCAAAAGCGAGCGCC	2H	170.68	D	D	B	D	D	D	D	B	B	D	B	B	B	B	D	D	D	D	D	B	D	D	B	D	D	B	B	B	B	B	B	D	B	D	D	D	D	D	D	D	D	D	B	B	D
100019627|F|0--44:G>A	DArTseq single nucleotide polymorphism	TGCAGGCCTATCAGGATGTCCAGCTGTGTCACATCGCCTGAAAAGTGGAGAAGACACGCAGACATATAC	2H	170.68	D	D	B	D	D	D	D	B	B	D	B	B	B	B	D	D	-	D	D	B	D	D	B	D	D	B	B	B	B	B	B	D	B	D	D	D	D	D	D	D	D	D	B	B	D
100021994|F|0--39:C>G	DArTseq single nucleotide polymorphism	TGCAGTTCTCCTGGCACTGGCAATAGCTCAAGCACGGGACCTCTGTTTCTGTGAGGTAACTCGATTATG	2H	170.68	D	D	B	D	D	D	D	B	B	D	B	B	B	B	D	D	D	D	D	B	D	D	B	D	D	B	B	B	-	B	B	D	B	D	D	D	D	D	D	D	D	D	B	B	D
100030585|F|0--27:G>A	DArTseq single nucleotide polymorphism	TGCAGGTGAGCTGATTACTGAAGAACAGTAATGAACATTCCTCTTGCGTGCAAGTGCACTATATCCAAC	2H	170.68	D	D	B	D	D	D	D	B	B	D	B	B	B	B	D	D	D	D	D	B	D	D	B	D	D	B	B	B	B	B	B	D	B	D	D	-	D	D	D	D	D	D	B	-	D
100033921|F|0--31:A>G	DArTseq single nucleotide polymorphism	TGCAGGTAATACTTTGTCCAGACATGTTGGCACTCTACTAGTCTACTTGTTTGTATGTCCCACCCTTTA	2H	170.68	D	D	B	D	D	D	D	B	B	D	B	B	B	B	D	D	D	D	D	B	-	D	B	D	D	B	-	B	B	-	-	D	-	D	D	D	D	D	D	D	D	D	B	B	-
100040823|F|0--17:T>C	DArTseq single nucleotide polymorphism	TGCAGATCAAAAACTAGTGACGAAAACCGCCTCGAATAAGCAGGTAGCTACCTCGAAAAACAGTCAACA	2H	170.68	D	D	B	D	D	D	D	B	B	D	B	B	B	B	D	D	D	D	-	B	D	-	B	D	D	B	-	-	B	B	B	D	-	D	D	D	-	D	D	-	-	D	-	B	-
100029960|F|0--18:C>G	DArTseq single nucleotide polymorphism	TGCAGCCATGGAAGGAAACCAGATCGAGAGAGAGAGAGCGCGAGAAGCTAGGGTTTGGAATCGCTACGC	2H	172.36	D	D	B	D	D	D	D	B	B	D	B	B	B	B	D	D	D	D	D	B	D	D	B	D	D	B	B	B	B	B	B	D	B	D	D	D	D	D	D	-	B	D	B	B	D
100022341|F|0--6:T>C	DArTseq single nucleotide polymorphism	TGCAGTTGCAACCTAGCTTCCTTGTAACCTGCCTTTAGGCAGATTTTACCGGGCTTTTGCTGAATAAAC	2H	173.07	D	-	B	D	D	D	D	B	B	D	B	B	B	D	D	D	D	-	D	B	D	D	B	D	D	-	B	B	B	B	B	D	B	D	D	D	D	D	D	-	B	D	-	B	-
100032945|F|0--21:C>A	DArTseq single nucleotide polymorphism	TGCAGATAGCCATTTTTGCTACAAAAAAGCATGAGCTTTCATCGTTGTTTCATGCTAGGACCTGAATCT	2H	173.07	D	D	B	D	D	D	D	B	B	D	B	B	B	D	D	D	D	D	D	B	D	D	B	D	D	B	B	B	-	B	B	-	-	D	D	D	D	-	-	D	B	D	-	B	D
100031493|F|0--28:T>C	DArTseq single nucleotide polymorphism	TGCAGCACCACGAGGACCACCGAGGCAATGAAGAACCAGGTCACTGGCTCTTGGAGCCATTCCATGGCG	2H	175.27	D	D	B	D	B	D	D	B	B	D	B	B	B	D	D	D	D	D	D	-	D	D	B	-	D	B	B	B	-	B	B	D	B	D	-	D	D	D	D	D	B	D	B	B	D
100035114|F|0--12:T>A	DArTseq single nucleotide polymorphism	TGCAGCCTTCGATAGCAGGAACTTTGCAAGCATCTTTTCGAGTTGCATCCCTCTGTACATCGCAATGTT	2H	175.27	D	D	B	D	B	D	D	B	-	D	B	B	B	-	-	-	D	D	D	B	D	D	B	D	D	B	B	B	-	-	B	D	-	D	D	D	D	-	D	D	-	D	B	B	D
100023383|F|0--38:A>C	DArTseq single nucleotide polymorphism	TGCAGGAGCACACCGCCGTCTTCTTCAGGGTGTTCAGGAACCACGCCAGGTACAAGGTGCTCATGTGCA	2H	175.27	D	D	-	D	-	D	D	B	B	D	B	B	B	D	D	D	D	D	D	B	D	D	B	D	D	B	B	B	B	B	-	D	B	D	D	D	D	D	D	D	B	D	-	-	D
100027892|F|0--15:A>G	DArTseq single nucleotide polymorphism	TGCAGATAACAGGGCACCAGTTAATTTTACTCGGCAATGTGGAGACTGACCAGCAAACGCCCGAATACA	2H	176.44	D	D	B	D	B	D	D	B	B	D	B	B	B	D	D	D	D	D	D	B	D	D	B	D	D	B	B	B	B	B	B	-	B	D	D	D	D	D	D	D	B	D	B	B	D
100038106|F|0--52:C>T	DArTseq single nucleotide polymorphism	TGCAGATGCTGGACTACAACGTGCCTGGAGGTGAGCAGCAGCTGGCCGATCACCCCTCCTCGTTTGCAC	2H	184.59	D	D	B	D	B	D	D	B	B	B	D	-	B	D	D	D	D	-	D	B	D	D	B	D	D	B	B	B	D	B	B	B	B	D	D	D	D	D	D	D	B	D	B	B	D
100030199|F|0--58:C>A	DArTseq single nucleotide polymorphism	TGCAGTACAGGAAACAAAATAAGAAAATAAGATAAATTCATCTTTCTAAGTGCGTTGGCTGAAAAATCC	2H	184.59	D	D	B	D	B	D	D	B	B	B	D	B	B	D	D	D	D	-	-	B	D	D	B	D	D	-	B	-	D	B	-	B	B	D	D	D	D	D	D	D	B	D	B	B	D
100039868|F|0--63:T>C	DArTseq single nucleotide polymorphism	TGCAGGAAAAGGTGACTGACTGAAGCGGGCGATTACGCTTGAGAAACCTAGGCGTTGCAGACCTAGAGT	2H	185.48	D	D	B	D	B	D	D	B	B	B	D	B	B	D	D	D	D	D	D	B	D	-	-	B	D	-	-	B	D	B	B	B	B	D	-	-	D	D	D	D	B	-	B	B	D
100032887|F|0--7:A>G	DArTseq single nucleotide polymorphism	TGCAGGCATCGGTTAAAATGCATTTTTCTTAACCGGCGCCTGCAACGTTCGGTCATGGGCCGAGATCGG	2H	185.94	D	D	B	D	B	D	D	B	B	B	D	B	B	D	D	D	D	D	D	B	D	D	B	D	D	B	B	B	D	B	B	B	B	D	D	D	D	D	D	D	B	D	B	B	D
100041972|F|0--16:T>C	DArTseq single nucleotide polymorphism	TGCAGGATGGGCGCGCTGCCCATGGTGACCAGCCTCATGAGCGGCCGCGCCACGCTCCTCTCGATGACA	2H	186.43	D	D	B	D	B	D	D	B	B	B	D	B	B	D	D	D	D	D	D	B	D	D	B	D	D	B	B	B	D	B	B	-	B	D	-	D	D	D	D	D	B	D	B	B	D
100027800|F|0--68:T>A	DArTseq single nucleotide polymorphism	TGCAGTGCTCCTTGGAGTCGCCGAGCGCCCGCCCGATGTCCGCGGAGAAGCCGATGAGCAACACCTGTT	2H	186.43	D	D	-	D	B	D	D	B	B	B	D	B	B	D	D	D	D	D	D	B	D	D	B	D	D	B	B	B	D	B	B	B	B	D	D	D	D	D	D	D	B	D	B	B	D
100040441|F|0--47:T>G	DArTseq single nucleotide polymorphism	TGCAGTCCACGTATGGAAAGGGAGAGAGCTCACGTTGCTAAGAAGAATAGCGCAAACGTTTCCTTCTTG	2H	186.43	D	D	B	D	B	D	D	B	B	-	D	B	B	D	D	D	D	D	D	B	D	D	B	D	D	B	B	-	D	B	B	-	B	-	D	D	D	D	D	D	B	D	B	B	D
100015585|F|0--42:T>G	DArTseq single nucleotide polymorphism	TGCAGGAGTCTGGATCTCAATGGATTCTTCTCGCCAATCAAGTGTCATTGGGTTGTGTTCCTCTAACCA	2H	187.04	D	-	B	D	B	D	D	B	B	B	D	B	B	D	D	D	D	D	D	B	D	D	B	D	D	B	B	B	D	B	B	B	B	D	D	D	D	D	D	D	B	D	B	B	D
100047120|F|0--26:G>C	DArTseq single nucleotide polymorphism	TGCAGTTGGTGATAAGAACACCGACCGCATCAAGGTTGATGCATGTCTTGGCTAGAAGGTCATCAATCA	2H	187.04	D	-	B	D	B	D	D	B	B	B	D	B	B	D	D	D	D	D	D	B	-	D	B	D	D	B	B	B	D	B	B	B	B	D	-	D	D	D	D	D	B	D	-	-	D
100035551|F|0--29:A>T	DArTseq single nucleotide polymorphism	TGCAGCCAGCAGAAAAATTGGGGTGACAGAGAATAGATCATGTGGTATAACCATCCTTGTCTGGCTTGG	2H	187.04	D	D	B	D	B	D	D	B	B	B	D	B	B	D	D	D	D	D	-	B	-	-	B	D	D	B	B	B	-	B	B	-	B	-	D	-	-	-	D	D	-	D	B	-	D
100035403|F|0--65:T>C	DArTseq single nucleotide polymorphism	TGCAGATAATAAGCAGCTAGCTGCGCATCATCAAATAATACTCGAACAACGTTGTCGTTTATTGTTTCT	2H	187.04	D	D	B	D	B	D	D	B	B	B	D	B	B	D	D	D	D	D	D	B	D	D	B	D	D	B	B	B	D	B	B	B	B	-	D	-	D	D	-	D	B	D	B	B	D
100020121|F|0--31:C>G	DArTseq single nucleotide polymorphism	TGCAGAAGTTGCATCATGCTCTCCTCTTGCTCGTCCTTCTGCTCCTGTCCTAGGAGCTCCATGTCGAAC	2H	188.78	D	D	B	D	-	-	D	B	B	B	D	B	B	D	B	D	D	D	D	B	D	D	B	D	D	B	B	B	D	B	B	B	B	D	D	D	D	D	D	D	B	D	B	B	D
100030030|F|0--23:C>G	DArTseq single nucleotide polymorphism	TGCAGTTGCGGCACCACAAGAAACTAGCTACTACTGTTACCTCAAATCTAGATATTTTCCCTGGATACG	2H	189.22	D	D	B	D	B	D	D	B	B	B	D	B	B	D	B	D	D	D	D	B	D	D	B	D	-	B	B	B	D	B	B	B	B	D	D	D	D	D	D	D	B	D	B	B	D
100035856|F|0--49:G>A	DArTseq single nucleotide polymorphism	TGCAGCTACCTGTTGCGTACGAATGATGTGTGAGCCCATTTGGAAACCTGGAGATTCCAGCATCACGTA	2H	189.69	D	-	B	D	B	D	D	B	B	B	D	B	B	-	B	D	D	-	-	B	-	-	B	D	D	B	B	B	D	-	-	B	B	D	D	-	D	-	D	D	B	D	B	B	-
100040474|F|0--42:T>C	DArTseq single nucleotide polymorphism	TGCAGTCTGCCTGCGAGGGATGACCCGCCGCGCAGGCATCAATGGCGTGGAATCAGTCCGTGCACACCA	2H	190.16	D	D	B	D	B	D	D	B	B	B	D	B	B	D	B	D	D	D	D	B	D	D	B	D	D	B	B	B	D	B	B	B	B	D	D	D	D	D	D	D	B	D	B	B	D
100032017|F|0--7:C>G	DArTseq single nucleotide polymorphism	TGCAGGACTACCAATGGCGCCAGCCTCTGACTATGCACGGTGCAGGTGGGCACTGCTGGCGCGACGACG	2H	190.16	D	D	B	D	B	D	D	B	B	B	D	B	B	D	B	D	D	D	D	B	D	D	B	D	-	B	B	B	D	B	B	B	B	D	D	D	D	D	D	D	B	D	B	B	D
100034818|F|0--34:G>A	DArTseq single nucleotide polymorphism	TGCAGAGTTCCCAGGGGTACACGCACCCTTTGCAGAAATCGCCAGCACCGGCCGGCCATGATGGTCATA	2H	190.16	D	D	B	D	B	D	D	B	B	B	D	B	B	D	B	D	D	D	D	B	D	D	B	D	D	B	-	B	D	B	-	B	B	D	D	D	D	D	D	D	B	-	B	B	D
100026171|F|0--28:T>C	DArTseq single nucleotide polymorphism	TGCAGTTAGCCGCCCGATGTCCTTTATCTAAGCAGCGGAAACACCTTAGAGCAAGTACAATAGTAGAGC	2H	190.6	D	D	B	D	B	D	D	B	B	B	D	B	B	D	B	D	D	D	D	B	D	D	B	B	D	B	B	B	-	B	B	B	B	-	D	-	D	D	D	-	B	D	B	B	D
100014303|F|0--28:G>C	DArTseq single nucleotide polymorphism	TGCAGTCCAACGCCACCTCCCAGGTCGCGCTCGTCGGCACCGACTTCTGCCCCATCGAGAGCCTCGACT	2H	191.42	D	D	B	D	B	D	D	-	B	B	D	B	B	D	B	D	D	D	D	B	-	D	B	-	D	B	B	B	D	B	B	B	B	D	D	D	D	D	D	D	B	D	B	B	D
100005900|F|0--40:C>T	DArTseq single nucleotide polymorphism	TGCAGCTTGCTTCGTTACTTGAGAATCATCCTTGATCCTTCCGTTTGCAAGTGCAACTTCAGTGAATCC	2H	191.42	D	-	B	D	B	D	D	B	B	B	D	B	B	D	B	D	D	D	D	B	D	D	B	-	D	B	B	B	D	B	B	B	B	D	D	D	D	D	D	D	B	D	B	B	D
100015914|F|0--17:C>A	DArTseq single nucleotide polymorphism	TGCAGGTATAGGAAAAGCCATGATTCAAATGCCATGCTCGTTTTGAGTTTATTTGATGGGAGCGCCTGG	2H	191.42	D	D	B	D	B	D	D	B	B	-	D	B	B	D	B	D	D	D	D	B	D	D	B	-	D	B	B	B	D	B	B	B	B	D	D	D	D	D	D	D	B	D	-	B	D
100009867|F|0--31:C>A	DArTseq single nucleotide polymorphism	TGCAGAGATGTTGGTGTGTGCACGCACGCGTCCATTTACCCAGGTAATAAGGCTGTCAGAGTCAACATT	2H	191.9	D	D	-	D	B	D	D	B	B	B	D	B	B	D	B	D	-	D	D	B	D	D	B	-	D	B	B	B	D	B	B	B	B	D	B	D	D	D	D	D	B	D	B	B	D
100016541|F|0--21:A>T	DArTseq single nucleotide polymorphism	TGCAGACCGATCTTCAGCTCAATTCATTCGGATGGTTGAAGCTTCAATCCAAGCAGAGAAGAAGTACCT	2H	192.34	D	D	B	D	B	D	D	B	B	B	D	B	B	D	B	D	D	D	D	B	D	D	B	-	D	B	B	B	D	B	B	B	B	D	B	D	D	D	D	D	B	D	B	B	D
100017224|F|0--44:T>A	DArTseq single nucleotide polymorphism	TGCAGGAGCACATAGCCCGAACACAGGGAGAGACGGTGAACATATACTTACACATCCTCTTGAACTTCT	2H	192.34	D	D	B	D	B	D	D	B	B	-	D	B	B	D	B	D	D	-	D	B	D	D	B	D	D	B	B	B	D	B	B	B	B	D	B	D	D	D	D	D	B	D	B	B	D
100036633|F|0--52:G>C	DArTseq single nucleotide polymorphism	TGCAGGTGATGTGCAGGCAGCCGTCGGTTTTCTCCACGAAGAACTCGCACTTGGGGCACCGCTTCCACT	2H	192.34	D	D	B	D	B	D	D	B	B	B	D	B	B	D	B	D	D	D	D	B	D	D	B	D	D	B	B	B	D	B	B	B	B	D	B	D	D	D	D	D	B	D	B	B	D
100031024|F|0--40:C>T	DArTseq single nucleotide polymorphism	TGCAGATCGGGACCTCCTTCGGCCGATGGTTCGCGCTGCGCTACCTCGACAGCCTCAACGAGCGCGCCG	2H	192.34	D	D	B	D	B	D	D	B	B	B	D	B	B	D	B	D	D	D	D	B	D	D	B	D	-	B	B	B	D	B	B	B	B	D	B	D	D	D	D	D	B	D	B	B	D
100026806|F|0--9:T>C	DArTseq single nucleotide polymorphism	TGCAGAAATTGCGTACGTTGCCGTGAGCTTCTTCGTCAACCAAACCAAGAACAACCAAGAAACAAGAAA	2H	192.34	D	D	B	D	B	D	D	B	B	B	D	B	B	D	B	D	D	D	D	B	D	D	B	D	D	B	B	B	-	B	B	B	B	D	B	D	D	D	D	D	B	D	B	B	D
100051704|F|0--63:C>A	DArTseq single nucleotide polymorphism	TGCAGTATTCTCTGGCTTTCTGTTGTGGTAATCGCAGGAGTGGATTATTTTGTTGGTCTTGTGCCCTTC	2H	192.86	D	D	B	D	B	D	D	B	B	B	D	B	B	D	B	D	D	D	D	B	D	D	B	D	D	B	B	B	D	B	B	B	B	D	B	D	D	D	D	D	B	D	B	B	D
100034855|F|0--67:A>G	DArTseq single nucleotide polymorphism	TGCAGTTTCTGTGATCAGAGTGATAGTAGGAAGAGTAAGAAAGCCGCGGTGATAGGAAGCGTGCTCTAA	2H	193.38	D	-	B	D	B	D	D	B	B	B	D	B	B	D	B	D	D	D	D	B	D	D	B	D	D	B	B	B	D	B	B	B	B	D	B	D	D	D	D	D	B	D	B	B	D
100024973|F|0--12:G>A	DArTseq single nucleotide polymorphism	TGCAGTTTGGCAGTTAGAACTACATATGTGCCATCAGGGCCCTTCCAAGCAACGAGCTTCCCAACCACT	2H	193.87	-	D	B	D	B	D	D	B	B	B	D	B	B	D	B	D	D	-	D	B	D	D	B	D	D	B	B	B	D	B	B	B	B	D	B	D	D	D	D	D	B	-	B	B	D
100028623|F|0--62:G>A	DArTseq single nucleotide polymorphism	TGCAGACTGCTATACTTCTCATAATTTGCTTCCGAGCCAAGTGGGAGAATCAGGTGTGCAGTGCTACAC	2H	193.87	D	D	B	D	B	D	D	B	B	B	D	B	B	D	B	D	D	D	D	B	D	D	B	D	D	B	B	-	D	B	B	B	B	D	B	D	-	D	D	D	B	D	B	B	D
100044168|F|0--38:A>G	DArTseq single nucleotide polymorphism	TGCAGAAGTTCTTCCAGGCGCAGAGCAAGGTCTGGGCCATGACTTTCATCTCGGGCGCAGGGCTCGGTC	2H	193.87	D	-	B	D	B	D	D	B	B	B	D	B	B	D	B	-	D	-	D	B	D	D	B	-	D	B	B	B	D	B	B	B	B	D	B	D	D	D	D	D	B	D	B	B	D
100043335|F|0--7:C>T	DArTseq single nucleotide polymorphism	TGCAGAGCTGGACAATGTCGTCGACGGTGCCGGCCTCGTCCTCCGCTGCGGAGAATGGCGTTCCGAGGA	2H	194.76	D	D	B	D	B	D	D	B	B	B	D	B	B	-	B	D	D	D	D	B	D	D	B	D	D	B	B	B	D	B	B	B	D	D	B	D	D	D	D	D	B	D	B	B	-
100031307|F|0--40:C>A	DArTseq single nucleotide polymorphism	TGCAGTACACGGGCATGTTTCAGTTTCTGGTGTGGAACAGCGAGTCGTCATCATGGGACGTTTTCACAG	2H	195.19	D	D	B	D	B	D	D	-	B	B	D	B	B	D	B	D	D	D	D	B	D	D	B	D	D	B	B	B	D	B	B	B	D	D	B	D	D	D	D	D	B	D	B	B	D
100014927|F|0--37:G>T	DArTseq single nucleotide polymorphism	TGCAGCAATTCTATCTGATTCTTCACCGCACTTTTCTGTTAACTACCTGATAATTTTCATTTCTGAACA	2H	195.61	D	D	B	D	B	-	D	-	B	B	D	B	B	D	B	D	D	D	D	B	D	D	B	B	D	B	B	B	D	B	B	B	D	D	B	D	-	D	D	D	B	D	B	B	D
100028876|F|0--21:T>G	DArTseq single nucleotide polymorphism	TGCAGGTGTATCATGCCGTCTTCCCTATTTTCTACTAAGTGTTTATCAAGTGGGCTTCAGCTGAAGTTC	2H	195.61	D	D	B	D	B	D	D	B	B	B	D	B	B	D	B	D	D	D	D	B	-	-	B	B	D	B	B	-	D	B	B	B	D	D	B	D	D	D	-	D	B	D	B	B	D
100043004|F|0--28:C>G	DArTseq single nucleotide polymorphism	TGCAGCTTCGCATCTGAACAATGCATGCCACAGGATCATCTTCGGCTCTTCCTTCCTTCACCCTCTCTC	2H	199.58	D	D	-	D	B	D	D	B	B	B	D	B	B	D	B	-	-	D	D	-	D	D	B	B	D	B	B	B	D	B	B	B	D	D	B	D	D	D	D	D	B	D	B	B	D
100035482|F|0--44:A>G	DArTseq single nucleotide polymorphism	TGCAGCAGGGGTTGGCCCAAGAAGCGTCAGTGCTGCAAGGGGCGATGCCAAGGTACTTCGACTGGTTGC	2H	199.58	D	-	B	D	B	D	D	B	B	B	D	B	-	D	B	D	D	D	D	B	D	D	B	B	D	B	B	B	D	B	B	B	D	D	B	D	D	D	D	D	B	D	B	B	D
100032080|F|0--49:A>C	DArTseq single nucleotide polymorphism	TGCAGACAGAAAAATCTTAGAAAGGTGCCTAGGAACTTCAGACAAGTTAACCAAATAAACAAGTTATTA	2H	199.58	-	D	B	D	B	D	D	B	B	B	D	B	B	D	B	D	-	D	D	-	D	-	B	B	D	-	B	B	D	B	B	B	D	D	B	D	D	D	D	D	B	D	B	-	D
100036759|F|0--61:A>G	DArTseq single nucleotide polymorphism	TGCAGCTGTGTGTTATGTTAGTTAGTAGGTCGGGTCCTGATTTTATCTGATTCTGTGTCTCATCTCGTG	2H	201.33	D	D	B	D	-	D	D	B	B	B	D	B	B	D	B	D	D	D	D	B	D	D	B	B	D	B	B	B	D	-	B	B	-	D	B	D	D	D	-	D	-	D	B	B	D
100031872|F|0--60:A>G	DArTseq single nucleotide polymorphism	TGCAGGGAAAGGGCTATAGTATGCTGTAGTAGGATCTGTAGACAAGTTGAGCGTCAGAATAATAATCGT	2H	201.33	D	D	B	D	B	-	D	B	B	B	D	B	B	-	B	D	D	D	D	B	D	D	B	B	D	B	B	B	D	B	B	B	D	D	B	D	-	D	D	D	B	D	B	B	D
100025859|F|0	DArTseq presence-absence polymorphism	TGCAGATGCACAGTCTTCATGCACGCTCCTTTAATGACCAGCGCCATTGAGTCGAAGTCGCCACGGTTA	2H	210.01	D	D	B	D	B	D	D	B	D	B	D	B	B	D	B	D	D	D	D	B	D	D	B	B	D	B	B	B	D	B	B	B	D	D	B	D	-	D	D	D	B	D	B	B	-
100022963|F|0	DArTseq presence-absence polymorphism	TGCAGGTGTCAATGTCACTACTTCACTCCCAAGCACTAGCCGCAACATTAGTAGGTCAGCAACAAATCA	2H	211.27	D	D	D	D	B	D	D	B	D	B	D	B	B	D	B	D	D	D	D	B	D	D	B	B	D	B	B	B	-	B	B	B	D	D	B	D	-	D	-	D	B	-	B	B	D
100040459|F|0--26:A>G	DArTseq single nucleotide polymorphism	TGCAGCGATATATATGCATGACGTACATAATCTGCCTGATTTAAAGTGATGCGAGAGATGGATCGGTAT	2H	212.31	D	D	D	D	B	D	D	B	D	B	D	B	B	D	B	D	D	D	D	-	-	D	B	B	D	B	-	B	D	B	B	B	D	D	-	D	D	-	-	D	-	D	B	-	D
100015464|F|0--7:G>C	DArTseq single nucleotide polymorphism	TGCAGTTGAGAGTTAGTACCCTTTTTTCTTAGAAGAGTAGTAGGCTGAGCTGAAGAGCCCACTTTGACT	2H	213	D	D	D	D	B	D	D	B	D	B	D	B	B	D	B	D	D	D	D	B	D	D	B	B	D	B	B	B	D	B	B	B	D	D	D	D	D	D	D	D	B	D	B	B	D
100017518|F|0--37:T>C	DArTseq single nucleotide polymorphism	TGCAGAGCACACGACCATCATATCAGATCAATAGCAATGGAAAGATGCTACTGTAGTAAGAGGAGATGC	2H	213	D	D	D	D	B	D	D	B	D	B	D	-	B	D	B	D	D	D	D	B	D	D	B	B	D	B	B	B	D	B	B	B	D	D	D	D	D	D	D	D	B	D	B	B	D
100021377|F|0	DArTseq presence-absence polymorphism	TGCAGCACCTATCTAGTAAGGCTTAAGTGTGAAGCGAACTTGTGGGACTGGGAACTTCCACCAAGAGAT	2H	214.28	D	D	D	D	B	D	D	B	D	B	D	B	B	D	B	D	D	-	-	B	D	-	B	B	D	B	B	B	D	B	B	B	D	D	B	B	D	-	-	D	B	D	B	B	D
100010739|F|0	DArTseq presence-absence polymorphism	TGCAGATTTGACAAAAAGTACTGTACGTTTCCACAGGTTGAAGTAGATCAGTGAGAAAAGCCTAGGGCA	2H	215.13	D	D	D	D	B	D	D	B	D	B	D	B	B	D	B	D	D	D	D	B	-	D	B	B	D	B	B	B	D	B	B	B	D	D	B	D	-	D	D	D	B	D	B	B	D
100026856|F|0	DArTseq presence-absence polymorphism	TGCAGGAGTGGGCACGATTAATAATATGATGGAGGTATGCCGAGATCGGAAGAGCGGTTCAGCAGGAAT	2H	215.98	D	D	D	D	B	D	D	B	D	B	D	B	B	D	B	D	D	D	D	B	D	D	B	B	D	B	B	B	D	B	B	B	D	D	B	D	D	D	D	D	B	D	B	B	D
100038691|F|0--28:T>C	DArTseq single nucleotide polymorphism	TGCAGTAGTCGACCACAAGGGCAGCGACTGTGAGGAGCTCGCCGCCGTTGCTCAGCTGCTTGACATGAG	2H	216.67	D	D	D	D	B	D	D	B	D	-	D	B	B	D	B	-	D	D	D	-	D	D	B	-	D	-	B	-	D	B	-	B	D	D	B	D	D	D	D	-	-	-	B	B	D
100020553|F|0--51:G>A	DArTseq single nucleotide polymorphism	TGCAGGCCCGATTAGCCAATCTGTGACCAGCTTAATTAGCACCACATGAAAGAAAGCAAGAGACAAATC	2H	216.67	D	D	D	D	B	D	D	B	D	B	D	B	B	D	B	D	D	D	D	B	D	D	B	B	D	B	B	B	D	B	B	B	D	D	B	D	D	D	D	D	B	D	B	B	D
100033569|F|0--6:T>A	DArTseq single nucleotide polymorphism	TGCAGCTGCAACTGCAATTGCTCGTTTCTCAAATCTCAACTGCTACCTCGTTTGTCAGCTGCTTCTTTT	2H	216.67	D	D	D	D	B	D	D	B	D	B	D	B	B	D	B	D	D	D	D	B	D	-	B	B	D	B	B	B	D	B	B	B	D	-	B	D	D	D	-	D	B	D	B	B	D
100013514|F|0--44:A>G	DArTseq single nucleotide polymorphism	TGCAGCTCAGAGAGCATTCCAGTGTGAATGAAGTCACTGTACTGAAAGGTGCAAACGACACGAAAACTA	2H	216.67	D	D	D	D	B	D	D	B	D	B	D	B	B	D	B	D	D	D	D	B	D	D	B	B	D	B	B	B	D	B	B	B	D	D	B	D	D	D	D	D	B	D	B	B	D
100024985|F|0--28:A>G	DArTseq single nucleotide polymorphism	TGCAGAGCAAATGAAACAGGTGTCAGACATACACATTGTAAACTTCCAAGTAACATTAACGAATTACTT	2H	216.67	D	D	D	D	B	D	D	B	D	B	D	B	B	D	B	D	D	D	D	B	D	D	B	-	D	B	B	B	D	B	B	B	D	D	B	D	D	D	D	D	-	D	B	B	D
100046811|F|0--39:A>G	DArTseq single nucleotide polymorphism	TGCAGCAAGGAACGGGTAGAATAGTTTGATGAGGTGAGTAGGAGATCCTGAGGACAGAGATACCTCTGA	2H	216.67	D	D	D	D	B	D	D	B	-	B	D	B	B	D	B	D	-	D	D	B	D	D	-	B	-	B	B	-	D	B	-	B	D	D	-	D	D	D	D	D	B	D	B	B	D
100028021|F|0--59:A>G	DArTseq single nucleotide polymorphism	TGCAGCAGCGCCTCGACCGCGGCGACGCTTGAGAGGAGCTGCGTCGGCATCTGCCTCAGATTTCCATGG	2H	217.43	D	D	D	D	B	D	D	B	D	B	D	B	B	D	B	D	D	D	D	B	D	D	B	B	D	B	B	B	D	B	B	B	D	D	B	D	D	D	D	D	B	D	B	B	D
100034782|F|0--67:C>G	DArTseq single nucleotide polymorphism	TGCAGTTTTGCAGGCTGCGGGCAACATACAATCTGATCTGATCTGATGATGGTCCTTTCTGGAAGGACA	2H	217.43	D	D	D	D	B	-	D	B	D	B	D	B	B	D	B	D	D	-	-	B	D	-	B	B	D	B	B	B	D	B	B	B	D	D	B	D	D	-	D	D	B	D	B	B	-
100023499|F|0--40:C>T	DArTseq single nucleotide polymorphism	TGCAGAAATCTGTATTCGCAAGCACAGTTTCTTTCTGTTTCCGTGCAAGATCTGAAATCCATACATTTG	2H	217.43	D	D	D	D	-	D	D	-	D	B	D	B	B	D	B	D	D	D	D	B	D	D	B	B	D	B	B	B	D	B	B	B	D	D	B	D	D	D	D	D	B	D	B	B	D
100047821|F|0--9:C>T	DArTseq single nucleotide polymorphism	TGCAGCAGCCTGTGTTTAGATAGGCCTGTTTGGTTGCTGTCCTGGCCAACTCGACTGGGCCACGCTTCT	2H	217.43	D	D	D	D	-	D	D	B	D	-	D	B	B	D	B	D	D	D	D	B	D	D	B	B	D	B	B	B	D	B	B	B	-	D	B	D	D	D	D	D	B	D	B	B	D
100007014|F|0	DArTseq presence-absence polymorphism	TGCAGTATTTGGTGGATAAATTGGTCGATCGATTTCCTGCGTGGCAGACAAGACTGCTCTACCGAGATC	2H	218.7	D	D	D	D	B	D	D	B	D	B	D	B	B	D	B	D	D	D	D	B	D	D	B	B	D	B	B	B	D	B	B	B	D	D	B	D	D	D	D	D	B	D	B	B	D
100029603|F|0	DArTseq presence-absence polymorphism	TGCAGGATGCTGCTCTTTCGTTTCTCCCATGGAGGGTCGGAGGCACCAGCGAGGACCGAGATCGGAAGA	2H	219.13	D	D	D	D	B	D	D	B	D	B	D	B	B	D	B	D	D	D	D	B	D	D	B	B	D	B	B	B	D	B	B	B	D	D	B	D	D	D	D	D	B	D	B	B	D
100018333|F|0--41:C>T	DArTseq single nucleotide polymorphism	TGCAGATGGCGACGTAGTACGTAACTTGATGCGGTTATTCCCTTCCCGAGATCGGAAGAGCGGTTCAGC	2H	219.55	D	D	D	D	B	D	D	B	B	-	-	B	B	D	B	D	D	D	D	B	D	D	B	B	D	B	B	B	D	B	B	B	D	D	B	D	D	D	D	D	B	D	B	B	D
100008419|F|0--34:T>C	DArTseq single nucleotide polymorphism	TGCAGAAATTCAGAACACCCGTTAATTTCAGCTGTTGGTTCTGAACTTTGACTGAATTTTCTTCAGCAT	2H	220.42	D	-	D	D	B	D	D	B	B	-	D	B	B	D	B	D	D	D	D	B	D	D	B	B	D	B	B	B	D	B	B	B	D	D	B	D	D	D	D	D	B	D	B	B	D
100018066|F|0	DArTseq presence-absence polymorphism	TGCAGCGCCGGTAAGACCTCTCGATTGCAACGTCCACGTCGCAGAGCTTTATGCAGTCGAAGCACCATG	2H	223.45	D	D	D	D	B	D	-	B	B	B	D	B	B	D	B	D	D	D	-	B	D	-	B	B	D	B	B	B	D	B	B	B	D	D	B	D	D	D	D	D	B	D	B	B	D
100016810|F|0	DArTseq presence-absence polymorphism	TGCAGATTCTGGGATTTGTGGAGCCGGTGAATTGTGAAACAATTTCTAATTATATACAGTAGGTAGATA	3H	0	D	D	B	B	D	D	D	D	B	D	B	D	B	B	D	D	D	B	B	B	D	D	D	D	B	D	B	B	D	D	B	D	B	B	B	D	B	B	D	B	B	D	B	B	B
100027560|F|0--39:T>C	DArTseq single nucleotide polymorphism	TGCAGCACACTATAGATAGACTTAACCACTTGCTCATCCTGAGTGAGGCACACCTGCTGAAAAAATAAA	3H	3.12	D	D	B	B	D	D	D	D	B	D	B	D	-	B	D	D	D	B	B	B	D	-	D	D	B	-	B	B	D	D	B	-	B	B	-	D	B	B	D	B	B	D	B	B	-
100045161|F|0	DArTseq presence-absence polymorphism	TGCAGCGGGACGAGACCGCGGCGTACACTCGTGCCTCGCCCGTGGCGACTGATATGCTCACCAGCTCCA	3H	4.56	D	D	B	B	D	D	D	D	B	D	B	D	B	B	D	D	D	B	B	D	D	D	D	D	B	D	B	B	D	D	B	D	B	B	B	D	B	-	D	B	-	D	B	B	B
100016028|F|0	DArTseq presence-absence polymorphism	TGCAGCACAGTCCCATCAGTCATTAGAAGTTAGAACACAAGAAACAGTGAGATCGAAGGCAGAAATCAC	3H	6.31	D	D	B	B	D	D	D	D	B	D	B	D	B	B	D	D	D	B	B	B	D	D	D	D	B	D	B	B	D	D	B	D	B	B	B	D	B	B	D	B	B	D	D	B	-
100019196|F|0	DArTseq presence-absence polymorphism	TGCAGAGCACCTGTTTCCTTGCTCTGTGATTTTCAAGTACAGCTCCAGATGCTCCGAGATCGGAAGAGC	3H	8.04	D	D	-	B	D	D	D	D	B	D	B	D	B	B	D	D	D	B	B	B	D	D	D	D	B	D	B	-	D	D	B	D	B	B	B	D	B	B	D	B	B	D	-	B	B
100012168|F|0	DArTseq presence-absence polymorphism	TGCAGTTATGTTGTCGTCCAAATTACGAAAAAACATCCTAACCATCCGTTCCGAGATCGGAAGAGCGGT	3H	9.7	D	D	B	B	D	D	D	D	B	D	B	D	B	B	D	D	D	B	B	B	D	D	D	D	B	D	B	B	D	D	-	D	B	B	B	D	B	B	D	B	-	D	B	-	B
100028132|F|0--35:A>G	DArTseq single nucleotide polymorphism	TGCAGCGCGACGCTGCCGACTTCTTGCTCCGTGGAAGCGTAGGCGCTCTTTGGGTTCACCTTCAGAACC	3H	10.82	D	-	B	B	D	D	D	D	B	D	B	D	B	B	D	D	D	B	B	B	D	D	D	D	B	D	B	B	D	D	B	D	B	B	B	D	B	B	D	B	B	D	B	B	B
100035139|F|0--26:C>G	DArTseq single nucleotide polymorphism	TGCAGGAGCAGCAAGAAAGCAGAGCACACGGCGGCCACAGCCAGCCATGGGGCCGTTCTAGTGGGTCTC	3H	10.82	D	D	B	B	D	D	D	D	B	D	B	D	B	B	D	D	D	B	B	B	D	D	D	D	B	D	B	B	D	D	B	-	B	B	B	D	B	B	D	B	B	D	B	B	B
100026213|F|0--34:G>A	DArTseq single nucleotide polymorphism	TGCAGCAGATATGCGAGGTCAAGATGGTGGCCCCGATGCTCGAGAGCATCAAGATCAGGGGATGCTGGA	3H	10.82	D	D	B	B	D	D	D	D	B	D	B	D	B	B	D	D	D	B	-	B	D	D	D	D	B	D	B	B	D	D	B	D	B	B	B	D	-	B	D	B	-	D	B	B	-
100041218|F|0--45:T>C	DArTseq single nucleotide polymorphism	TGCAGTATTATTATACGTAATCCTAAATCTCACCCCAAGCATCCGTAGCCGCATCAACTTGCTAACAAG	3H	10.82	D	-	B	B	D	D	D	D	B	D	B	D	B	B	D	D	-	B	B	B	D	D	D	D	B	D	B	B	D	D	B	D	-	B	B	D	B	B	D	B	B	D	B	B	B
100031693|F|0--50:C>T	DArTseq single nucleotide polymorphism	TGCAGTCGAATTAGCACTAGTTTAAACATCTCACCTGGAGGTGGCATCTTCCTCCCCTCCTTGGAACGG	3H	10.82	D	D	B	B	D	D	D	D	B	D	B	D	B	B	D	D	D	B	B	B	D	D	D	D	B	-	B	B	D	D	B	D	B	B	B	D	B	B	D	B	B	D	B	B	B
100031909|F|0--21:A>G	DArTseq single nucleotide polymorphism	TGCAGTTACATAGAAGCATTAATTCTCATTAGGCTGCTCCATCCAGTTGATCAAACAGTTAAAGATTCA	3H	12.45	D	D	B	B	D	D	D	D	-	D	B	D	B	B	D	D	D	B	B	B	D	D	D	D	B	D	B	B	D	D	B	D	B	B	B	D	B	B	D	B	-	D	B	B	B
100013282|F|0--56:A>C	DArTseq single nucleotide polymorphism	TGCAGTCGGTTACAAAGAGGACAAATCGCAAAAACGACCTTCAGTTAAACAAACAAAACTTACTATACT	3H	13.6	D	D	B	B	D	D	D	D	B	D	B	D	B	B	D	D	D	B	B	B	D	D	D	D	B	D	B	B	D	D	B	D	B	B	B	D	B	B	D	B	B	D	B	B	B
100019149|F|0--52:G>C	DArTseq single nucleotide polymorphism	TGCAGATTATGGTGAAGGAGGGTCGGTGCCACTCGCTCCCGCCTTCGAGCCAGTACTGATGAGCACAGT	3H	13.6	D	D	B	B	D	D	D	D	B	D	B	D	B	B	D	D	D	B	B	B	D	D	D	D	B	D	B	B	D	D	B	D	B	B	B	D	B	B	D	B	B	D	B	B	B
100019315|F|0--44:C>A	DArTseq single nucleotide polymorphism	TGCAGCTTTGTAAGAGATGCACGCAGAGAGATATAGTATTTGTTCGTTTGCTTCTAGCTACCATGATCT	3H	13.6	D	D	B	B	D	D	D	D	B	D	B	D	-	B	D	D	D	-	B	B	D	D	D	D	B	D	B	-	D	D	B	D	B	-	B	D	B	B	D	B	B	D	B	B	B
100030806|F|0--19:C>T	DArTseq single nucleotide polymorphism	TGCAGCTGGAAAGTGGATGCGACGAGACCCTGGTTGGTTGTTGGATCCATCCATCCATGATCCATCGAA	3H	15.05	D	D	B	B	D	D	D	D	B	D	B	D	B	B	D	D	D	B	B	B	D	D	D	D	B	D	B	B	D	D	B	D	B	B	-	D	B	B	D	B	B	D	B	B	B
100007345|F|0--21:C>T	DArTseq single nucleotide polymorphism	TGCAGAATATCACTGTACCACCAATCCCCCCCTTTGCCCCAAGATCAGTTTACCACTACCTCTTATTAG	3H	15.05	D	D	B	B	D	D	D	D	-	D	B	D	B	B	D	D	D	B	B	B	D	D	D	D	B	D	B	B	D	D	B	D	B	B	B	D	B	B	D	B	B	D	B	B	B
100006277|F|0--13:A>G	DArTseq single nucleotide polymorphism	TGCAGCAGCAAGTACCTAGTATAGAAGCCTAGAGCACGAGGCATTCCGCACGCTCGACGGCATCGATCG	3H	16.35	D	-	B	B	D	D	D	D	B	D	B	D	B	B	D	D	D	B	B	B	D	D	D	D	B	D	B	B	D	D	B	D	B	B	B	D	B	B	D	B	B	D	B	B	B
100032657|F|0--16:T>C	DArTseq single nucleotide polymorphism	TGCAGTTTCAGGGATGTGGGTATGGGAGGCAGTGCTCCATCCGTCATGCTTGGAGGAGGAGGATTCAGG	3H	16.35	D	D	B	B	D	D	D	D	B	D	B	D	B	B	D	D	D	B	B	B	D	D	D	D	B	-	B	B	D	D	B	D	B	B	B	D	B	B	D	B	B	D	B	B	B
100020450|F|0--28:A>G	DArTseq single nucleotide polymorphism	TGCAGGTACGAACCAGATACTCACTCCTATTACATTATCTATCTATAGCCAGGTTATAACAGATATTAC	3H	22.68	D	D	-	B	D	D	D	D	B	D	B	D	-	B	D	D	D	B	-	B	D	D	D	D	-	D	B	B	B	D	-	D	-	B	B	D	-	D	D	B	-	D	-	B	B
100006926|F|0--34:A>C	DArTseq single nucleotide polymorphism	TGCAGGAGAGGAACCAGGCGACGCTATCCGCCATAGCTGCAACCAGAACCTCTTCATCGTCATCCGCCA	3H	25.57	D	D	B	B	D	D	D	D	D	D	B	D	B	B	D	D	D	B	B	B	D	D	D	D	B	D	B	B	B	D	B	D	B	B	B	D	B	D	D	B	B	D	B	B	B
100015132|F|0--60:T>C	DArTseq single nucleotide polymorphism	TGCAGAAGACTGCACAAGATGCCGAGGAGGAAACAAGAAGCAATTCACAGCTCGACCTGATGCTAGCTA	3H	25.57	D	D	B	B	D	D	D	D	D	D	B	D	B	B	D	D	D	B	B	B	D	D	D	D	B	D	B	B	B	D	B	D	B	B	B	D	B	D	D	B	B	D	B	B	B
100013759|F|0--55:G>A	DArTseq single nucleotide polymorphism	TGCAGGAGAGGTGTGGGATGGGATTCCTGGAAGTTGGCGTTGTATACCATGCCCAGGACGAAGCCCATG	3H	34.17	D	D	B	B	D	B	D	D	D	D	B	D	D	B	D	D	D	B	-	B	D	D	D	D	B	D	D	B	B	D	B	D	B	D	B	D	B	D	D	B	B	D	B	B	B
100026372|F|0--11:T>A	DArTseq single nucleotide polymorphism	TGCAGTACCCATTCACATTGCAAAATTGATGCCTAACGCTAAACTAGCTACTGGATTTAGTGCTTACAT	3H	34.66	D	D	B	B	D	B	D	D	D	D	B	D	D	B	D	D	D	B	B	B	D	D	D	D	B	D	D	B	B	D	B	D	B	D	B	D	B	D	D	B	B	D	B	B	B
100049175|F|0--9:C>T	DArTseq single nucleotide polymorphism	TGCAGCGAGCAGGATTTTCGATGGCGACGTGATGCGAAAGAGCGAACCGAGCAAGACGAGAAAGGAGAG	3H	34.66	D	D	B	B	D	B	D	D	D	D	B	D	D	B	D	D	-	B	B	B	D	-	D	-	B	D	D	B	B	D	B	D	B	-	B	-	B	D	-	B	B	D	B	B	B
100044041|F|0--36:T>C	DArTseq single nucleotide polymorphism	TGCAGGCGCCGGTTAGTAAAATTTGCCCGTAACCGGTGCCTGTGGCGCTAAATAGGGTTTGCCCGCGCA	3H	34.66	D	D	B	B	D	B	D	D	D	D	B	D	D	B	D	D	D	B	B	B	D	D	D	D	B	D	D	B	B	D	B	D	B	D	B	D	-	D	D	B	B	D	B	B	B
100023651|F|0--35:T>C	DArTseq single nucleotide polymorphism	TGCAGATGCATGCCACGGGGTCGGATAAATGAACCTTTTCTTTTGCGTGAAAACAAATTAATTAACCTG	3H	34.66	D	D	B	B	D	-	D	D	D	D	B	D	D	B	D	D	D	B	B	B	D	D	D	D	B	D	D	B	B	D	B	D	B	D	B	D	B	D	D	B	B	D	B	B	B
100018716|F|0--47:C>A	DArTseq single nucleotide polymorphism	TGCAGTAAGCGTGCCTCAGTGCCCGATCTGTTCAATAGGACGAGAGGCCATTTGGCACCTCCTCTTCAC	3H	35.66	D	D	B	B	D	B	D	D	D	D	B	D	D	B	D	D	D	B	B	B	D	D	D	D	B	D	D	B	B	D	B	D	B	D	B	D	B	D	D	B	B	D	B	B	B
100027745|F|0--29:G>A	DArTseq single nucleotide polymorphism	TGCAGGATGATCGTGTGTTCAATCCTGAGGGCGAAAAGCCAACATGCGTATCCAACTTCCATGCAAAAT	3H	35.66	D	D	B	B	D	B	D	D	D	D	B	D	D	B	D	D	D	-	B	B	D	D	D	D	B	D	D	-	B	-	B	D	-	D	B	D	B	D	D	B	B	D	B	B	B
100029760|F|0--64:C>T	DArTseq single nucleotide polymorphism	TGCAGTGCAGTGAGGAAGAATAGATCTATATATGTTGTGAAGATATGTGCCAATAAGGCAATAACAATC	3H	35.66	D	D	B	B	D	B	D	D	D	D	B	D	D	B	D	D	D	B	B	B	D	D	D	D	B	D	-	B	B	-	B	-	B	D	B	D	B	-	D	B	B	D	B	B	B
100012386|F|0--28:A>T	DArTseq single nucleotide polymorphism	TGCAGAGGGCGGATCATCATCATCATGCACCTTCAACTTCTGGTGTCAGCAAGGAGGCCACTCAACAAG	3H	39.86	D	D	-	D	D	-	D	D	D	D	B	D	-	B	D	D	D	-	B	B	D	D	B	D	B	D	D	B	B	D	-	-	B	D	B	D	B	D	D	-	B	B	B	-	B
100053789|F|0--18:T>C	DArTseq single nucleotide polymorphism	TGCAGCAGCCTCATGTCGTTGCCTGACCATGATTTCCAGAAGACGTAAACGGCGACGACGACCTGAGAC	3H	39.86	D	D	B	D	D	B	D	D	D	D	B	D	-	B	D	D	D	B	B	B	D	D	B	D	B	D	D	B	B	D	B	B	B	D	B	D	B	D	D	B	B	B	B	B	B
100003341|F|0--12:C>T	DArTseq single nucleotide polymorphism	TGCAGGCGGCAACATTGCTCTTTATTCTTGGTATCCTTAGATGCTTTGAGAAGCCCTTTGCTCTCAATA	3H	39.86	D	D	B	D	D	B	D	D	D	D	B	D	D	B	D	D	D	B	B	B	D	D	B	-	B	D	D	B	B	D	B	B	B	D	B	D	B	D	D	B	B	B	B	B	B
100030339|F|0--49:G>A	DArTseq single nucleotide polymorphism	TGCAGGCTATGGACGCACAAAGGATACAGCCAACTCCTCACGTTCCGCCGCTGCTTTCTGTGAGGATAT	3H	44.39	D	B	B	D	D	B	D	D	D	D	B	D	D	B	D	D	D	B	B	B	D	D	B	D	B	-	D	B	B	D	-	B	B	D	B	D	-	D	-	B	B	-	D	B	B
100026051|F|0	DArTseq presence-absence polymorphism	TGCAGGCATCCTCGTTCTCTCCATCCATAAATGATTGATGTTGATCCTAGAGGGGATGCAGCCATCAAT	3H	55.17	D	B	B	D	D	B	D	D	D	D	B	D	D	D	D	D	D	B	B	D	B	D	B	D	B	D	D	B	B	D	B	B	B	D	B	D	B	D	D	B	B	B	D	B	B
100031559|F|0--47:G>A	DArTseq single nucleotide polymorphism	TGCAGCGCTAAATAGGAAATGCCGAAATGACGAATAGGAGGTCCCAAGAAACTGTGTGTGCCTGTGCTA	3H	56.23	D	-	B	D	D	B	D	D	D	D	B	D	D	D	D	D	D	-	B	D	-	D	B	D	B	D	D	B	B	-	B	B	-	D	B	-	B	D	D	B	-	B	D	B	B
100025488|F|0--26:T>C	DArTseq single nucleotide polymorphism	TGCAGGTCAGAAGTCTGAAAAGAAGATTAACCATTTCAAGAACGTGTGACAGACCTGCTTTTTAATCTA	3H	56.23	D	B	B	D	D	B	D	D	D	D	B	D	D	D	D	-	D	B	B	-	-	-	B	D	B	D	D	B	B	-	B	B	B	D	B	D	B	D	D	-	B	B	D	B	B
100015005|F|0--34:G>C	DArTseq single nucleotide polymorphism	TGCAGGATCTTCTTTATACTGGCGTGGATATGCTGGGCCGAGATCGGAAGAGCGGTTCAGCAGGAATGC	3H	57.03	D	B	B	D	B	B	-	D	D	D	B	D	D	D	D	D	D	B	B	D	B	D	B	-	B	D	D	B	B	D	-	B	B	D	B	D	B	D	D	B	B	B	D	B	B
100018811|F|0--35:A>G	DArTseq single nucleotide polymorphism	TGCAGTGCTGCACACCCAACAAAACAAAAAGAAAGACCGTAGCTTAGCTCCTCCACTCGTTTAGGACTT	3H	59.76	D	-	B	D	B	B	D	D	D	D	B	D	D	D	D	D	D	B	B	D	B	D	B	-	B	D	D	B	B	D	B	B	B	D	B	D	B	B	D	B	B	B	D	B	B
100015050|F|0--34:A>G	DArTseq single nucleotide polymorphism	TGCAGATCTCTATATATCACATAAAATTTGGGCAAACTCATTTATATAATACCATTGTTTTGTTCCTAT	3H	60.67	D	-	B	D	B	B	D	D	D	D	B	D	D	D	D	D	D	B	B	D	B	D	B	-	B	D	D	B	B	D	B	B	B	D	B	D	B	B	D	B	B	B	D	B	B
100010450|F|0--53:C>A	DArTseq single nucleotide polymorphism	TGCAGTAGCCTGTCCAAGAACAGGAGAGATGTTGAAGTTGAACACTTTGCAATCTCTCATCTGTCCAAT	3H	60.67	D	B	B	D	B	B	D	D	D	D	B	D	D	D	D	D	D	B	B	D	B	D	B	D	B	D	D	B	B	D	B	B	B	D	B	D	B	B	D	B	B	B	D	B	B
100007622|F|0--50:G>A	DArTseq single nucleotide polymorphism	TGCAGCAAAGATTTGTGACAGGAGTAGAGAAATTGTCATGACCAGGATTTGGCACAACTTTTTACGCAG	3H	60.67	D	-	B	-	B	B	-	D	D	D	B	D	D	D	D	D	D	B	B	D	B	D	B	-	B	D	D	B	B	-	B	B	B	D	B	D	B	B	D	B	B	B	D	B	B
100037611|F|0--46:T>C	DArTseq single nucleotide polymorphism	TGCAGAGCAGGCAGCCAGTAGCTAGCTAATACAGTCTGAGCATGGTTTTCACTGCGTGTGAATGAAGTG	3H	61.53	D	B	B	D	B	B	D	D	D	D	B	D	D	D	D	-	D	B	B	D	B	D	B	D	B	-	D	B	B	D	B	B	B	-	-	D	-	B	D	-	B	-	D	B	B
100042763|F|0--49:A>G	DArTseq single nucleotide polymorphism	TGCAGCATATCCTCCTGCTGCGTTTTTGAGTGGGCGCAGGCGCGGGCGCACGGTTCCTTGTTTCTGTTT	3H	67.56	D	-	B	D	B	B	D	D	D	D	B	D	D	D	D	D	D	B	B	D	B	D	B	-	B	B	D	D	B	D	B	B	B	D	B	D	B	B	D	B	B	B	D	B	B
100005315|F|0--36:T>C	DArTseq single nucleotide polymorphism	TGCAGCGCTTGTTGCTCTGACACCTTCTGGTTCAGCTAAGCTTCCTGATGTCTCCTCTCACATCGTGCT	3H	73.3	D	-	B	D	B	B	D	D	D	D	B	D	D	D	B	D	D	B	B	D	B	D	B	D	B	B	D	D	B	D	B	B	B	D	B	D	B	B	D	B	B	B	D	D	B
100013304|F|0--9:T>C	DArTseq single nucleotide polymorphism	TGCAGACACTGAATTACTGATCATGATATTGAGGTTGAGGGGCTGCTACCATTTACAGATGGGCAAAGA	3H	73.3	D	B	B	D	B	B	D	D	D	D	B	D	D	D	B	D	D	B	B	D	B	D	B	D	B	B	D	D	B	D	B	B	B	D	B	D	B	B	D	B	B	B	D	D	B
100037012|F|0--37:G>A	DArTseq single nucleotide polymorphism	TGCAGACAAAGACAACAACAACGATGGAGAGACCCACGGTGAGCAGAGAATGGTGAAAATGAATGCTAA	3H	73.3	D	B	B	D	-	B	D	D	D	D	B	-	D	D	B	D	D	B	B	D	B	D	B	D	B	B	D	D	B	D	B	B	B	D	B	D	B	B	D	B	B	B	D	-	B
100028939|F|0--21:C>T	DArTseq single nucleotide polymorphism	TGCAGATATTGTTCTCCATCGCGCTCCACGACGGGGTTCTCTACCGTGCTCATCTTCATTGACGGTCAG	3H	74.24	D	B	B	D	B	B	D	D	D	D	B	D	D	D	B	D	D	B	B	D	B	D	B	D	B	B	D	D	B	D	B	B	B	D	B	D	B	B	D	B	B	B	D	D	B
100022797|F|0--22:T>C	DArTseq single nucleotide polymorphism	TGCAGTATAGTTTCACATTGGTTTATAGGTCAAAGTGTCTAGACCGAGATCGGAAGAGCGGTTCAGCAG	3H	75.17	D	B	B	D	B	B	D	D	D	D	B	D	D	D	-	D	D	B	-	D	B	D	B	D	B	B	D	D	-	D	B	-	B	D	B	D	-	B	D	B	B	B	D	D	B
100034486|F|0--10:A>G	DArTseq single nucleotide polymorphism	TGCAGAAGTCAAACTCGTGATCAGTAGATTCATCTACAACGAACGTAACTACTACACCATCAACAAACT	3H	75.17	D	B	-	D	B	B	D	D	D	D	B	D	D	D	B	D	D	B	-	-	B	-	B	D	B	B	D	-	-	-	B	B	-	-	B	D	B	B	D	-	B	-	D	-	-
100037484|F|0--39:G>C	DArTseq single nucleotide polymorphism	TGCAGCCTGGAGATTTCGCCAAGTACTAAATCAGATTCAGGCCGACGATACTGTCTGAACATATCGACT	3H	75.17	D	B	B	D	B	B	D	-	D	D	B	D	D	D	B	D	D	-	B	D	B	D	B	-	-	B	-	D	B	D	B	-	B	D	B	D	B	B	D	B	B	B	D	D	B
100046033|F|0--16:C>G	DArTseq single nucleotide polymorphism	TGCAGCAGTAGCAGCACGAGAGTGGTATGGTACTCGTACGACAGTAGTACTATACGGGTGAGCAAGGGG	3H	75.17	D	B	B	D	B	B	D	D	D	D	B	D	D	D	B	D	D	B	B	D	B	D	B	D	B	B	D	D	B	D	B	B	B	D	B	D	B	B	D	B	B	B	D	D	B
100024339|F|0--7:T>A	DArTseq single nucleotide polymorphism	TGCAGTTTTTATGTTCATGAATCATGATAGATTGATGTTGAACACCAGGACACGAGGAAGGAAGTTTGG	3H	75.17	D	B	B	D	B	B	D	D	D	D	B	D	D	D	B	D	D	B	B	D	B	D	B	D	B	B	D	D	B	D	B	B	B	D	B	D	B	B	D	B	B	B	D	D	B
100038364|F|0--59:A>T	DArTseq single nucleotide polymorphism	TGCAGCTCAACTAGGGACTCGTCTCCCCTCACCTCTGGTCGAAGCCCTGGTGTGCCCGAAGCCTCCCGT	3H	75.17	D	-	B	D	B	B	D	D	D	D	B	D	D	D	B	D	D	B	B	D	B	D	B	D	B	B	D	D	B	D	B	B	B	D	B	D	B	B	D	B	B	B	D	D	B
100022949|F|0--19:C>T	DArTseq single nucleotide polymorphism	TGCAGTTTATTAGGTACTACTGTGAATCAACGTCGAATCGAGAGCCAAGTTCATCCATGGTCCGCGAAC	3H	75.17	D	B	B	D	B	B	D	D	D	D	B	D	D	D	B	D	D	B	B	D	B	D	B	-	B	B	D	D	B	D	B	B	B	D	B	D	B	B	D	B	B	B	D	D	B
100023000|F|0--22:G>C	DArTseq single nucleotide polymorphism	TGCAGATCGCGCGCGGGATGGAGTACCTGCATGCCAAGGGAATATATCACGGCGAGCTGAACCCCTCCA	3H	75.17	D	-	B	D	B	B	D	D	D	D	B	D	D	D	B	D	D	B	B	D	B	D	B	-	B	B	D	D	B	D	B	B	B	D	B	D	B	B	D	B	B	B	D	D	B
100006966|F|0--46:T>C	DArTseq single nucleotide polymorphism	TGCAGCAAATAGGTCCTTGTCAACACATGCCAGCAAGAGACAAAACTCAAAATAGCCTTGAAATTAATA	3H	75.17	D	-	B	D	B	B	D	D	D	D	B	D	D	D	B	D	D	B	B	D	B	D	B	-	B	B	D	D	B	D	B	-	B	D	B	D	B	B	D	B	B	B	D	D	B
100049731|F|0--18:T>C	DArTseq single nucleotide polymorphism	TGCAGCAGCCGCAGGGGGTGACCTTGTCGAGATCCGACTGGACTACATCGAGGGGTTCCGCCCGCGGGA	3H	75.17	D	-	B	D	B	B	D	D	D	D	B	D	D	D	B	D	D	B	B	D	B	D	B	D	B	B	D	D	B	D	B	B	B	D	B	D	B	B	D	B	B	B	D	D	B
100019872|F|0--63:G>C	DArTseq single nucleotide polymorphism	TGCAGCCTGGCTGATGTATAGAGTTTCTATCTCTCTCTATATATATAGGAAAAATCAGTAGTAGCACCG	3H	75.17	D	B	B	D	B	B	D	D	D	D	B	D	D	D	B	D	D	B	B	D	B	D	B	D	B	B	D	D	B	D	B	B	B	D	B	D	B	-	D	B	B	B	D	D	B
100027318|F|0--15:G>C	DArTseq single nucleotide polymorphism	TGCAGGCGTCGGTTAGCACATTTTTCTTTTAACTGGCACCTGTGACGTTAAATAGGGTTTGCCAAAATA	3H	75.17	D	B	B	D	B	B	D	D	D	D	B	D	D	D	B	D	D	B	B	D	-	D	B	D	-	-	D	D	B	D	B	B	B	D	B	D	-	B	D	B	B	B	D	D	B
100027645|F|0--26:T>C	DArTseq single nucleotide polymorphism	TGCAGAACAATGTGAGTTTGGGTATTTGAAGAACACGGACTCTCCAGATGCAGATCTATGCGTGTCGCT	3H	75.17	D	B	B	D	B	B	D	D	D	D	B	D	D	D	B	D	-	B	B	D	B	D	B	D	B	B	D	D	B	D	B	B	B	D	B	D	B	B	D	B	B	B	D	-	B
100024363|F|0--19:A>T	DArTseq single nucleotide polymorphism	TGCAGGTACTCCTACCAAAAAATTTGTGACCACAACAAATCAGGCTTTTCTATAGAGAGGATCAGACCG	3H	75.17	D	B	B	D	B	B	D	D	D	D	B	D	D	D	B	D	-	B	B	D	B	D	B	D	B	B	-	D	B	D	B	B	B	D	B	D	B	B	D	B	B	B	D	D	B
100031071|F|0--43:G>A	DArTseq single nucleotide polymorphism	TGCAGCCTGTGGTTGAGCACCTGGCGATCAGAAACCACGCACTGTGAGCGAAAGCAGAGCAACGCCATT	3H	75.17	D	B	-	D	B	-	D	D	D	D	B	D	D	D	B	D	D	B	B	D	B	D	B	D	B	B	D	-	B	D	-	B	B	D	B	D	B	B	D	B	B	-	D	D	B
100019292|F|0--24:G>T	DArTseq single nucleotide polymorphism	TGCAGCAGTACCACCTGCAACGAAGCAGCTCAAGGAGGCATGGCCCTTTATGAACCGAATTGCTTGCAT	3H	75.17	D	B	-	D	B	B	D	D	D	D	B	D	D	D	B	D	D	B	B	D	B	D	B	D	B	-	D	D	-	D	-	B	B	D	B	D	B	B	D	-	B	B	D	D	-
100034223|F|0--23:C>G	DArTseq single nucleotide polymorphism	TGCAGGGTCTTCAGTAAAAACTCCCTTCTCCCCACCAAACCCCAATTCTGTCAAAATCTCCATCTTCCT	3H	75.17	D	B	B	D	B	B	D	D	D	D	B	D	D	D	B	D	D	B	B	D	B	D	B	D	B	B	D	D	B	D	B	-	-	D	B	D	B	-	D	B	B	B	-	D	B
100040004|F|0--32:C>G	DArTseq single nucleotide polymorphism	TGCAGAATTTGTTTTGTTTCTTGGCCCATTTTCTTGCAGATTTTGGCAGGATATTCCAGTTTCTTGCAG	3H	75.17	D	B	B	D	B	B	D	D	D	D	B	D	D	D	B	-	D	B	B	-	B	D	B	D	B	B	D	D	B	D	B	B	B	D	-	-	B	B	D	B	B	B	D	D	B
100038660|F|0--33:A>G	DArTseq single nucleotide polymorphism	TGCAGGGTGAGAGGCAGCAACACAGAACACTCCAACAATGTCCCCCCTGCAAAACTCATTTCGGACCGC	3H	75.17	D	B	B	D	B	B	D	-	D	D	B	D	D	D	B	D	D	B	B	D	B	D	B	D	B	B	D	D	B	-	B	B	-	-	B	-	B	B	-	B	B	B	D	D	B
100029447|F|0--35:G>T	DArTseq single nucleotide polymorphism	TGCAGTACAACAATGATGGGATTGCAAGAACGCCCGTAATGTTTGCAGGGCGCTTCTACCATGTTAACG	3H	75.17	D	B	B	D	B	B	D	D	D	D	B	D	D	D	B	D	D	B	B	D	B	D	B	D	B	B	D	D	B	D	B	B	B	-	B	D	B	B	D	B	B	B	-	D	B
100026997|F|0--35:C>T	DArTseq single nucleotide polymorphism	TGCAGATTTGCATTGATTGAAGAAATCCCCCGAAGCCTAGCCTGCCCGAGCCGCTCATGTTAGGTTGAT	3H	75.17	D	B	B	D	B	B	D	D	D	D	B	D	D	D	B	-	D	B	B	-	-	D	B	D	B	-	D	D	B	D	B	-	B	D	B	D	-	B	D	B	B	B	D	D	-
100034405|F|0--50:T>G	DArTseq single nucleotide polymorphism	TGCAGAACACACTAGAGTAGTACTCCCTCCGTCCGGAAATACTTGTCCTATAAATGGATATAATGGATG	3H	75.17	D	-	B	D	B	B	D	D	D	D	B	D	D	D	B	D	D	B	B	-	B	D	-	D	B	B	-	D	B	-	B	B	B	D	B	D	B	B	D	B	B	B	D	D	B
100087992|F|0--57:T>G	DArTseq single nucleotide polymorphism	TGCAGTAACGGTGTGTCGTGTAAGGCGTGTTTGGTTGGATGTGGTTGTTCTGGCCCTTATCTTGTGTGA	3H	75.17	D	B	B	-	B	B	D	D	D	D	B	D	D	-	B	D	D	B	B	-	B	-	B	-	B	B	D	D	B	D	B	B	B	D	B	D	B	B	-	B	B	B	D	D	B
100037164|F|0--50:T>G	DArTseq single nucleotide polymorphism	TGCAGGGAGGTTCACGACGAAGTAAGTCAGGCAAGGCAGAAGGCTTCAACTATGAAACACCGAGATCGG	3H	75.78	D	B	B	D	D	B	D	D	D	D	B	D	D	D	B	D	D	B	B	D	B	D	B	-	B	B	-	D	B	D	-	-	-	D	B	D	B	B	D	B	B	B	-	-	B
100026926|F|0--7:T>C	DArTseq single nucleotide polymorphism	TGCAGCATACTACTCCGTACTATTTTAATCGTTTTTACAGAATAGACAGAAGTTACAATAATGCTACAT	3H	76.63	D	D	B	D	-	B	D	D	D	D	B	D	D	D	B	D	D	B	B	D	B	D	-	D	B	B	D	D	B	D	-	B	B	-	-	D	B	B	D	-	B	B	D	D	B
100013924|F|0--36:A>G	DArTseq single nucleotide polymorphism	TGCAGGTGCCAGTTAGCACATTTTGCCCTATCCAACAACCTATGTGTGGATTAGCATTCCCGAGATCGG	3H	77.7	D	B	B	D	B	D	D	D	D	D	B	D	D	D	B	D	D	B	B	D	B	D	B	D	B	B	D	D	B	D	B	B	B	D	B	D	B	B	D	B	B	B	D	D	B
100039929|F|0--23:A>G	DArTseq single nucleotide polymorphism	TGCAGGTTGACCCGCCCTCCGCCACCGAAAGCCGCCTGGAAGGGGATCCTCAGGTTGATCCAGCGATCA	3H	77.7	D	B	B	D	-	D	D	D	D	D	B	D	D	D	B	D	-	B	B	D	-	-	B	D	B	-	-	D	B	-	B	B	-	-	-	-	-	B	D	B	B	B	D	-	B
100032043|F|0--36:A>G	DArTseq single nucleotide polymorphism	TGCAGGTGCCAGTTAGCACATTTTGCCCTATCCAACAACCTATGTGTGGATTAGCATTCCCGGCGGACT	3H	77.7	D	B	B	D	B	-	D	D	D	D	B	D	D	D	B	-	D	B	B	D	B	D	-	D	-	-	D	-	-	-	B	B	B	D	B	D	B	B	D	B	B	B	D	D	B
100015398|F|0--68:G>A	DArTseq single nucleotide polymorphism	TGCAGGACTCCGTTCTGCAACTGGAGTGTGGACAAGTCTATTTCTTGTGGTGCTCAGATCTTGTTGTCG	3H	78.99	D	B	B	D	B	D	-	D	-	D	B	D	D	D	B	D	-	B	B	-	B	D	B	B	B	B	D	D	B	-	B	B	B	-	B	-	B	B	-	B	B	B	D	D	B
100033242|F|0--25:A>G	DArTseq single nucleotide polymorphism	TGCAGTGGCTAAGACAGTAGACAGGACATGAAAAGTACTCCAGAATGAGTTTGATCTTGGAGTAATCGG	3H	79.92	D	B	B	D	B	D	D	D	D	D	B	D	D	D	B	D	D	B	B	D	B	D	B	D	B	B	-	D	B	D	B	B	B	D	B	D	B	B	-	B	B	B	-	D	B
100029046|F|0--52:T>G	DArTseq single nucleotide polymorphism	TGCAGATCCATGGGCGATGGTTCTGTCTGCCTTCGCCTCCGCCTCCGCCTCCTCTTCGAGTATGTCCAG	3H	80.79	D	B	B	D	B	D	D	D	D	D	B	D	D	D	B	D	D	B	B	D	B	D	B	-	B	B	D	D	-	D	B	B	B	D	B	D	B	B	D	B	B	B	D	D	B
100032350|F|0--37:A>T	DArTseq single nucleotide polymorphism	TGCAGCCACCGCGGAGAGATTCAAGCTTGCCAGAGTCACTCTGCCCCACCCGAGCCCGCCATTGATTCC	3H	80.79	D	B	B	D	B	D	D	D	D	D	B	D	D	D	B	D	D	B	B	D	B	D	B	-	B	B	D	D	B	D	B	B	B	D	B	D	B	B	D	B	B	B	D	D	B
100016739|F|0--25:A>T	DArTseq single nucleotide polymorphism	TGCAGAGGTACCATGGCTACAAATGAGAATCATTGGGTACATGTCCCAAACACGGCAAACTTTTTGCGT	3H	80.79	D	B	B	D	B	D	D	D	D	D	B	D	D	D	B	D	D	B	B	D	B	D	B	D	B	B	D	D	B	D	B	B	B	D	B	D	B	B	D	B	B	B	D	D	B
100035242|F|0--27:A>C	DArTseq single nucleotide polymorphism	TGCAGCTAACATGCTTTCTCTCCCTCTATGCGTCGAAAGGAAAAAATGATTCTTGTAGAAGTAGGTGTT	3H	82.1	D	B	B	D	B	D	D	D	D	D	B	D	D	D	B	D	D	-	-	-	B	-	B	-	D	B	D	D	B	-	B	B	B	-	B	D	B	B	-	B	B	B	D	-	B
100007296|F|0--35:C>A	DArTseq single nucleotide polymorphism	TGCAGAGTGCAGACAGGTCATATCCAACCCCATCTCGGCATGATTCGCTGCTCACCCTGTACCGAGATC	3H	82.1	D	-	-	D	B	D	D	D	D	D	B	D	D	D	B	D	D	B	B	D	B	D	B	D	D	B	D	D	B	D	B	B	B	D	B	D	B	B	D	B	B	B	D	D	B
100030207|F|0--5:C>T	DArTseq single nucleotide polymorphism	TGCAGCTAATCAAATTTAGTATGCTCGCAACTTGGGCTATACTTGAAAGTAAAGGGTTCCCCACTTCGC	3H	82.64	D	B	B	D	B	D	D	D	D	D	B	D	D	D	B	D	D	B	B	D	B	D	-	D	D	B	D	D	B	-	B	B	B	D	B	-	-	B	D	B	B	B	D	D	B
100030781|F|0--9:C>A	DArTseq single nucleotide polymorphism	TGCAGGGTTCAAAAACTTGTTATCTTGTTAGTTCTATTATCTGGGCCAAGCTGTTTTTTAAAAAAAAAT	3H	85.62	D	B	B	D	B	D	D	D	D	D	B	D	D	D	B	D	-	B	B	B	B	D	B	D	D	-	D	D	B	D	B	B	B	D	B	D	B	B	-	-	B	B	-	D	B
100027831|F|0--35:C>T	DArTseq single nucleotide polymorphism	TGCAGGCACTGCGGTGCACTGCATGCATGCAGACCCTAGCAGGTGGATGATATGCAAAGGGCGCGGCAG	3H	87.42	D	B	B	D	B	D	D	D	D	D	B	D	D	D	B	D	D	B	B	B	B	D	B	D	D	B	D	D	B	D	B	B	B	D	B	D	B	B	D	B	B	B	D	D	B
100039947|F|0--23:C>T	DArTseq single nucleotide polymorphism	TGCAGCACGTCCTTCATGGTCGGCCGCGACGACGGCGACGCGCTGGTGCACATCACGCCGAGCCTGAAC	3H	88	D	-	B	D	B	D	D	D	D	D	B	D	D	D	B	D	D	B	B	B	B	D	B	D	D	B	D	D	B	D	B	B	B	-	B	D	B	B	-	B	B	B	D	D	B
100059000|F|0--54:A>C	DArTseq single nucleotide polymorphism	TGCAGCAGAATGTACCAAGTAAGCCACTGCGGCTCACACTCTCTCTCTCTCTCTATCTATCTAGTGTTT	3H	88	D	B	B	D	B	D	D	D	D	D	B	D	D	D	B	D	D	B	B	B	B	D	B	D	D	B	D	-	B	D	B	B	B	D	B	D	B	B	D	B	B	B	D	D	B
100035095|F|0--34:A>G	DArTseq single nucleotide polymorphism	TGCAGAGTTCGAAAACAAGTTTAATGCGCAAAGGAGCTGGAAAGAAGAACCCATGGCAATAGACGAATA	3H	88.87	D	B	B	D	B	D	D	D	D	D	B	D	D	D	B	-	D	B	B	-	B	D	B	D	D	B	D	D	B	D	-	B	B	D	-	D	B	B	D	D	-	B	D	D	B
100033860|F|0--24:A>G	DArTseq single nucleotide polymorphism	TGCAGTTGCCTCTACATTCCATGGATTAACCCGAATAGCACCACTCAAAGACGGTGAGCACCCAATGAA	3H	90.09	D	B	B	D	B	D	D	D	D	D	B	D	D	D	B	D	D	B	B	B	B	D	B	D	D	B	D	D	B	D	B	B	B	D	B	D	B	-	D	D	B	B	-	-	-
100028570|F|0--24:C>T	DArTseq single nucleotide polymorphism	TGCAGTCCGACATCGATGGCTCAGCCCTGCCGCCTAGGTATCCACGCCCGAGATCGGAAGAGCGGTTCA	3H	90.74	D	-	B	D	B	D	D	D	D	D	B	D	D	D	B	D	D	B	B	B	B	D	B	D	D	B	D	D	B	D	-	B	B	D	B	D	B	B	D	D	B	B	D	D	B
100012023|F|0--10:G>T	DArTseq single nucleotide polymorphism	TGCAGCTTGCGACGCCTTAAATCGAGGGTTAAAAATAACCCTGTGCGTGACCACGACTACGAAACCAAA	3H	90.74	D	B	B	D	B	D	D	D	D	D	B	D	D	D	B	D	D	B	B	B	B	D	B	D	D	B	D	D	B	D	-	B	B	D	B	D	B	B	D	D	B	B	D	D	B
100022153|F|0--8:T>G	DArTseq single nucleotide polymorphism	TGCAGGGGTTTTCGTGCACAAGAACGGCGCACCAAATAAATATTTCAGATTTATTACGACTGCGTAGCA	3H	90.74	D	B	B	D	B	D	D	D	D	D	B	D	D	D	B	D	D	B	B	B	B	D	B	-	D	B	D	D	B	D	B	B	B	D	B	D	B	B	D	D	B	B	D	D	B
100004782|F|0--55:T>C	DArTseq single nucleotide polymorphism	TGCAGTATATATAGTACGCAGCAGTTGGTTGTCCCAAGATCCTCATGGTCTCCCGTGTAACTTCTTTGT	3H	95.09	D	B	B	D	B	D	D	D	D	B	B	D	D	D	B	D	D	B	B	B	B	-	B	D	D	B	D	D	B	D	B	B	B	B	B	D	B	B	D	D	B	B	D	D	B
100021516|F|0--22:A>G	DArTseq single nucleotide polymorphism	TGCAGGCGCAGCTGCACCAGGCAGCGGACTGCTGCGAGAAGGCGTTCCTCGCCACCGAGAAGAAGCAGC	3H	95.09	D	B	B	D	B	D	D	D	D	B	B	D	D	D	B	D	D	B	B	B	B	D	B	D	D	B	D	D	B	D	B	B	B	B	B	D	B	B	D	D	B	B	D	D	B
100024199|F|0--8:A>G	DArTseq single nucleotide polymorphism	TGCAGCACAAAAATCACTCCTACTCAGAGGAAAATGGAAGTACTAGAATGATAGATAATTGACCAAGAA	3H	95.52	D	B	B	D	B	D	D	D	D	B	B	D	D	D	B	D	D	B	B	B	B	B	B	-	D	B	-	D	B	D	B	B	B	B	B	D	B	B	D	-	B	B	D	D	B
100010322|F|0--26:G>A	DArTseq single nucleotide polymorphism	TGCAGCCACCATTCGCACAGGGCACAGCGCATCTCGTCAGCTCCATCGATCCGTCGATCGAGCTGTTTT	3H	97.29	D	B	B	D	-	-	D	D	D	B	B	D	D	D	B	D	D	B	B	B	B	B	B	D	D	B	D	D	B	D	B	B	B	B	B	D	B	B	D	D	B	B	D	D	B
100049641|F|0--43:G>A	DArTseq single nucleotide polymorphism	TGCAGAAATTCCAGCACGGAGTGAGAAACATACGGGAGAATGGGAAAAAAAAAATCTCGCTCCCGCATT	3H	99.74	D	B	B	D	B	D	D	D	D	B	B	D	D	D	B	D	D	B	-	B	B	B	-	-	D	B	-	D	-	-	B	B	-	B	D	D	-	-	-	D	D	B	D	D	B
100034051|F|0--13:T>G	DArTseq single nucleotide polymorphism	TGCAGCTTACGTGTATTTCCTCCGTGCCATCATCTCGAATTCATGTTTGGCACTGTCAACGGGAATCTA	3H	99.74	D	-	B	D	B	D	D	D	D	B	B	D	D	D	B	D	D	-	B	B	B	B	B	-	D	B	-	D	B	-	B	B	D	B	D	D	B	B	D	D	D	B	D	D	-
100029032|F|0--68:C>G	DArTseq single nucleotide polymorphism	TGCAGTGCAGGAGGCAATGGCACAAAATCACAAGAAACAAAAAGGGCAGCCCGGTGCACGTAGCTCCCC	3H	100.5	D	B	B	D	B	D	D	D	D	B	B	D	D	D	B	D	D	B	B	B	B	B	B	D	D	B	D	D	B	D	B	B	D	B	D	D	B	B	-	D	D	B	D	-	B
100028109|F|0--35:C>T	DArTseq single nucleotide polymorphism	TGCAGCTGCGCGCTGGGGTCGGCCTGTTTCGCTCGCTTGCAAGAGCAAGGAATCGAACCGAGATCGGAA	3H	101.59	D	B	B	D	-	D	D	D	D	B	B	D	D	D	B	D	D	-	B	B	B	B	B	D	D	B	D	D	B	D	B	B	D	-	D	D	B	B	D	D	D	B	D	D	B
100010169|F|0--35:T>C	DArTseq single nucleotide polymorphism	TGCAGAGTGGTCCTGCTGTGTTCATCTTTTTACTGTGACAAGGTTCACTGTGCATGCATGAACATTGAT	3H	102.18	D	B	B	D	B	D	D	D	D	B	B	D	D	D	B	D	D	B	-	B	B	B	B	D	D	B	D	D	B	D	B	B	D	B	D	B	B	B	D	D	D	B	D	D	B
100033218|F|0--62:A>C	DArTseq single nucleotide polymorphism	TGCAGGGGGATGCAAAATGGGACAGTGATCATCGTTGACGTGTCTTTGGACAACGGTGACGGAACCTTC	3H	102.18	D	B	-	D	B	D	-	D	D	B	B	D	D	D	B	D	D	B	B	B	B	B	B	D	D	B	D	D	B	D	B	B	D	B	D	B	B	B	D	D	D	B	D	D	B
100039422|F|0--29:T>C	DArTseq single nucleotide polymorphism	TGCAGCACAATTTTGCGGCAGAACATGCTTTCGACGGACAAAAGAATTAACATTGCTCGATCAAACCAA	3H	108.35	D	B	B	D	B	-	D	D	D	D	B	D	D	D	B	D	D	B	-	B	-	B	B	B	D	B	D	D	-	D	B	B	D	B	D	B	D	B	D	D	-	B	D	B	B
100074543|F|0--23:G>C	DArTseq single nucleotide polymorphism	TGCAGAGCAAGGCTGGCGCGGAGGAGTACTTCGACTGCGCCACCGTGCACGGCATCGGGCCGTCGGTCG	3H	117.88	D	B	B	D	B	D	D	B	D	-	D	B	D	D	D	D	D	B	B	B	B	B	B	B	D	B	D	D	B	D	B	B	D	B	D	B	D	B	D	-	D	B	D	B	B
100020925|F|0	DArTseq presence-absence polymorphism	TGCAGTTTTACTCCTCCAAAGTCCAAAACATGTGCGCTAGATATTATTTAGCGTCTCTTTAGCAGCCAA	3H	121.42	D	B	B	D	B	D	D	B	D	D	D	B	D	D	D	D	D	B	B	B	-	B	D	B	D	B	D	D	B	D	B	B	D	B	D	B	D	B	D	D	D	D	D	B	B
100024384|F|0	DArTseq presence-absence polymorphism	TGCAGTTAAAGGATGATGGTTTTTAGCGACACGTACATGAATACTTTTCGGCTGCCATCCGTAATGTTA	3H	128.8	B	B	D	D	B	D	D	B	D	D	D	B	D	D	D	B	D	B	B	B	B	B	D	B	D	B	D	D	B	D	B	B	D	B	D	B	D	B	B	D	D	D	B	B	B
100015071|F|0--10:A>C	DArTseq single nucleotide polymorphism	TGCAGAAAATAGTTTTTTCAAAACGAGCTCCCTGGAGCCCGAGATCGGAAGAGCGGTTCAGCAGGAATG	3H	128.8	B	B	D	D	B	D	D	B	D	D	D	B	D	D	D	B	-	B	B	B	B	B	D	B	D	B	D	D	B	D	B	B	D	B	D	B	D	B	B	D	D	D	B	B	B
100041419|F|0--26:C>T	DArTseq single nucleotide polymorphism	TGCAGGGTGCGGTGCATCGTGGAGAACGCCAAGTGCATAAGAAAGGTGATTGCACCAACATGTTTAGCG	3H	130.98	B	B	D	D	B	-	D	B	D	D	D	B	D	D	D	B	-	B	B	-	-	-	D	B	D	B	D	D	B	D	-	D	D	B	D	B	-	B	B	D	D	D	B	B	B
100038839|F|0--68:A>G	DArTseq single nucleotide polymorphism	TGCAGGTGTTTAGATAGCGTCGAAGGCATCCGCGACATGTATTGTCAAGCACACGCTTGCTGCACGGCA	3H	134.74	B	B	D	D	B	D	D	B	-	D	D	B	B	D	D	B	D	B	B	B	B	B	D	B	D	B	D	D	B	D	B	D	D	B	D	B	D	B	B	D	D	D	B	B	B
100020102|F|0--53:T>C	DArTseq single nucleotide polymorphism	TGCAGGTGCTTCGTCTCGCCCTCGTCCTCTGGAACATCAGTCCGATCAAACAATCTTTGCCTCGACTCG	3H	135.18	B	B	D	D	B	D	D	B	D	D	D	B	B	D	D	B	D	-	B	B	B	B	D	B	D	B	D	D	B	D	B	D	D	B	D	B	D	B	B	D	D	D	B	B	B
100027363|F|0	DArTseq presence-absence polymorphism	TGCAGGACTTGCAGGTGGAGGCGGAGGAGGACTAAAGCCCGCCAGTATCTTTTGCTCCGGTTTTAGCTT	3H	140.56	B	B	D	D	B	D	D	B	D	D	B	B	B	D	D	B	D	B	B	D	B	B	D	B	D	B	D	B	B	D	B	D	D	B	D	-	D	B	B	D	D	D	B	B	B
100069491|F|0	DArTseq presence-absence polymorphism	TGCAGATTGTTAGAGAAGCAATTTCTTTGCTGATTCTGGAGACTCAGCTGCTGATGTTTCGTGCTGGTT	3H	146.86	B	B	D	D	D	D	D	B	D	D	B	B	B	D	D	B	D	B	B	D	B	B	D	B	D	B	D	B	B	D	B	D	D	D	D	B	D	B	B	D	D	D	B	B	B
100044463|F|0--6:T>A	DArTseq single nucleotide polymorphism	TGCAGCTGCTGCTTCTTCCCATACACGGAGACGACAACGGCCAAGTGCGGCGGCGCACAGTGGTTACGC	3H	148.14	B	B	D	D	D	D	D	B	-	D	B	B	B	D	D	B	D	B	B	D	B	B	D	B	D	B	-	B	B	D	B	D	D	D	D	B	D	B	B	D	D	D	B	B	B
100009418|F|0--23:G>C	DArTseq single nucleotide polymorphism	TGCAGAACGAAAAATTGGAGGTTGTTGCAACCAGACTAGATACTTGCCATTCTCTTGCACATAGATAGG	3H	156.79	B	B	D	D	B	D	D	B	-	D	B	B	B	B	D	B	D	B	B	D	B	B	D	-	D	B	D	B	B	D	D	D	D	D	D	D	D	B	B	D	B	D	B	B	B
100011418|F|0--31:C>T	DArTseq single nucleotide polymorphism	TGCAGCCAAACAAAACCCCGAAAAGGCTAACCAAATTAGGCTACAAAGCTGAACATGGAAGCGAATTCA	3H	156.79	B	B	D	D	-	D	D	B	D	D	B	B	B	B	D	B	D	B	B	D	B	B	D	B	D	B	D	B	B	D	D	D	D	D	D	D	D	B	B	D	B	D	B	B	B
100039541|F|0--30:T>C	DArTseq single nucleotide polymorphism	TGCAGCTTCGACGCCTAGCTCGAGCAAACGTACGAGGTGCACGTGGCTAATTAACTAACTGGAGGTTGA	3H	156.79	B	B	D	D	B	D	D	B	D	D	B	B	B	B	D	B	D	B	B	D	B	B	D	B	D	B	D	B	-	D	D	D	D	D	D	D	D	B	B	D	B	D	B	B	B
100019759|F|0--45:T>G	DArTseq single nucleotide polymorphism	TGCAGGTGCACGGACTCTATCTGGCAGTGTAGTCGGAGGCACGAATGACACCCAGGAGATGATAAACTT	3H	156.79	B	-	D	D	B	D	D	B	D	D	B	B	B	B	D	B	-	B	B	D	B	B	D	B	D	B	D	B	B	D	D	D	-	D	D	D	D	B	B	D	B	D	B	B	B
100042916|F|0--8:A>G	DArTseq single nucleotide polymorphism	TGCAGCCAACCAGCCAGCCAGCCAGCTGTAGGTTCTGACGCGGCATGCACGTTCAAAACCCTGCGCGCG	3H	160.29	B	B	D	D	B	D	D	B	D	D	B	B	B	B	D	-	D	D	B	D	-	B	D	B	D	B	D	-	-	D	D	D	D	B	-	D	B	B	B	D	B	D	B	B	B
100029613|F|0--61:C>T	DArTseq single nucleotide polymorphism	TGCAGACCTGAAGTATGTGTTTTTGTCAATCTTGTAGAATTTTTAGGGTTCTGGTAAATACCACAGTGT	3H	160.29	B	B	D	D	B	D	D	B	D	D	B	B	B	B	D	B	D	D	-	D	B	B	D	B	D	B	D	-	B	D	D	D	D	B	D	D	-	B	B	D	-	D	B	-	B
100015038|F|0--34:G>A	DArTseq single nucleotide polymorphism	TGCAGAGTGGAGACCTGTCAAAATTACATCCAAAGTATGACCTTCTCATCTTCACAGGGAGCTGTATGA	3H	166.94	B	B	D	-	B	D	D	B	D	D	B	B	B	-	D	B	D	D	B	D	B	B	B	-	D	B	D	B	-	D	D	D	D	B	D	D	B	B	B	B	B	D	B	B	B
100024822|F|0--22:T>C	DArTseq single nucleotide polymorphism	TGCAGCTGAGCTTCACCTTCATTCTCTTCCCCTCCGTCGCGTTGTGCTACATGGGTCAGGCATCCTACC	3H	166.94	B	B	D	D	B	D	D	B	D	D	B	B	B	B	D	B	-	D	B	D	B	B	B	B	D	B	D	B	B	D	D	D	-	-	D	D	B	B	B	B	B	D	B	B	B
100010100|F|0--56:C>A	DArTseq single nucleotide polymorphism	TGCAGTTGGCATGGTGCCATGCGCATATCGACCAGAAGATGTCCATACAAGGCCTCCAAAGTCCAGCCC	3H	172.63	B	B	D	D	-	D	D	-	D	D	B	B	B	B	D	B	D	D	B	D	B	B	B	-	D	B	D	B	B	D	D	D	D	B	D	D	B	B	D	B	B	D	B	B	B
100026591|F|0--68:C>A	DArTseq single nucleotide polymorphism	TGCAGACTTGTTAAGTTCAGTAGACATCACACGACCACCTACCCTATTACAGAAGAGGCAGTACTATTC	3H	172.63	B	-	D	D	B	D	D	D	D	D	B	B	B	B	D	B	D	D	B	D	B	-	B	B	D	B	D	B	B	D	D	D	D	B	D	D	B	B	D	B	B	D	B	B	B
100018526|F|0--15:G>A	DArTseq single nucleotide polymorphism	TGCAGAAATGCTGTTGTTTTTGCCTGCTGGTGTCACGCTCACACAGGGTGTAGTACCACTTGGCACTGA	3H	178.42	B	B	D	D	B	D	D	D	D	-	D	B	B	B	D	B	B	D	B	D	B	B	B	B	D	B	D	B	B	D	D	D	D	B	D	B	B	B	D	B	B	D	B	B	B
100002382|F|0--13:T>G	DArTseq single nucleotide polymorphism	TGCAGGGAAAGAATGATCTTCCTCAGCATCTCCCCAGTCTCCGAGATCGGAAGAGCGGTTCAGCAGGAA	3H	178.42	B	-	D	D	B	D	D	D	D	D	D	B	B	B	D	B	-	D	B	D	B	B	B	-	D	B	D	B	B	D	D	D	D	B	D	B	B	B	D	B	B	D	B	B	B
100029574|F|0--25:G>A	DArTseq single nucleotide polymorphism	TGCAGAAAGTTTATCATCACATACTGACATACATGATATAGGAATTACTTCGTTCTAGCAAATACTAAT	3H	179.14	B	B	D	D	B	D	D	D	D	-	D	B	-	B	D	-	-	D	B	D	B	B	-	B	D	-	D	B	-	D	D	D	-	-	D	-	-	B	D	-	-	D	-	B	-
100011715|F|0--30:G>A	DArTseq single nucleotide polymorphism	TGCAGCCCTTCGAGATGATGTTTGTGTTCTGTGGGCCAGCGCTTTTGCTGAGCCGAGATCGGAAGAGCG	3H	179.14	B	B	D	D	B	D	D	D	D	D	D	B	B	B	D	B	B	D	B	D	-	B	B	B	D	B	D	B	B	D	D	D	D	B	D	B	B	B	D	B	B	D	B	B	B
100016664|F|0--60:A>T	DArTseq single nucleotide polymorphism	TGCAGGTCGCATCTGACCGATGGTCCCAAAAGCAAAATTGTTCTCCTCAAAACGAATTAAAATTCATCA	3H	179.14	B	-	D	D	B	D	D	D	D	D	D	B	B	B	D	B	B	D	B	D	B	B	B	B	D	B	D	B	B	D	D	D	D	B	D	B	B	B	D	B	B	D	B	B	B
100018718|F|0--30:T>G	DArTseq single nucleotide polymorphism	TGCAGGCCAGGTTGTAGAGATGGTTGACCTTGCCAGTGAGCTGACAGGTAAATTAGAAGCCCTGCACTC	3H	179.14	B	B	D	D	B	D	D	D	D	D	D	B	B	B	D	B	B	D	B	D	B	B	B	B	D	B	D	B	B	D	D	D	D	B	D	B	B	B	D	B	B	D	B	B	B
100023099|F|0--40:C>A	DArTseq single nucleotide polymorphism	TGCAGAAATGCTTCTTTTCATAACAGTTATTCAGTTAATGCAGCTACTTTCAGATTGAAATCTATTGGA	3H	179.14	B	B	D	D	B	D	D	D	D	D	D	B	B	B	D	B	B	D	B	D	B	B	B	B	D	B	D	B	B	D	-	D	D	B	D	B	B	B	D	B	B	D	B	B	B
100092285|F|0--51:T>C	DArTseq single nucleotide polymorphism	TGCAGCAGCGGCGAGCGATGGCTCTGACCCACCGGTTCCGGCTCCTCTTCCTTGCCGCCGTCCTGGCCG	3H	179.14	B	B	D	D	B	D	D	D	D	D	D	B	B	-	D	B	B	D	B	-	-	-	B	-	D	B	D	B	-	D	D	D	D	B	D	B	B	-	D	B	B	-	B	-	-
100034934|F|0--68:C>T	DArTseq single nucleotide polymorphism	TGCAGCTCAGTCTTGCTGCCCTTGGTCGTGAGCAGCTCGAGGATGCATCTTTTCAGCGACGCCTGCGCC	3H	180.95	B	B	D	D	B	D	D	D	D	D	D	B	B	B	D	B	B	D	B	D	B	B	B	-	D	B	D	B	B	D	D	D	D	D	D	B	B	B	D	B	B	D	B	B	B
100036817|F|0--33:G>A	DArTseq single nucleotide polymorphism	TGCAGCTACACGACCGCTGTTAGGGTTAGCTCTGTAGATTGGATTACTACTCCTACGCGTGGTGCGAAC	3H	181.44	B	-	D	D	B	D	D	D	D	D	D	B	B	B	D	B	B	D	B	D	-	B	B	B	D	B	D	B	B	D	D	D	D	D	D	B	B	B	D	B	B	D	B	B	B
100026830|F|0	DArTseq presence-absence polymorphism	TGCAGCTGAATTTGTTCAGATCGTGTGCCACATCTGCGTGATCCGTGCTCTGATATCTACGAGATCGCG	3H	191.03	D	B	D	D	B	D	D	D	D	D	D	B	B	B	D	B	B	D	B	D	B	B	B	-	D	B	D	B	B	D	D	D	D	D	D	B	B	B	D	B	B	D	B	B	B
100036814|F|0--68:T>G	DArTseq single nucleotide polymorphism	TGCAGGACGTGGACCATTTATAGCGTGCGCGCTTTTTGCGTCTTTGTTGAAGCGCTCGAAGCGGCTGCT	3H	193.73	D	-	D	D	B	D	D	D	D	D	D	B	B	B	D	B	B	D	D	D	B	B	B	B	D	B	D	B	B	D	D	D	D	D	D	B	B	B	D	B	B	D	B	B	-
100028696|F|0	DArTseq presence-absence polymorphism	TGCAGACGGGTCCTAACAGAAAACTCGTCGGTTGTAGCAAAAACAAAGTCGGCGCCGCCGACGAGAACG	3H	194.61	D	B	D	D	B	D	D	D	D	D	D	B	B	B	D	B	B	D	D	D	B	B	B	B	D	B	D	B	B	D	D	D	D	D	D	B	B	B	D	B	B	D	B	B	B
100016831|F|0	DArTseq presence-absence polymorphism	TGCAGACTTGATCCCTTCATGCCCTTGTCAACGCTTTCATCTTACTTGTAGTACGCATGGGGATCGTGG	3H	195.04	D	B	D	D	B	D	D	D	D	D	D	B	B	B	D	B	B	D	D	D	B	B	B	B	D	B	D	B	-	D	D	D	D	D	D	B	B	B	D	B	B	D	B	B	B
100038065|F|0	DArTseq presence-absence polymorphism	TGCAGGGACTTGAACCCACGATCTCCTGGTGCTGTACTGCTGAGATAGCCAACTCGGCTAGGCATCTGT	3H	197.17	D	-	D	D	B	B	D	D	D	D	D	B	B	B	D	B	B	D	D	D	B	B	B	B	D	B	D	B	B	D	D	D	D	D	D	B	B	B	D	B	B	D	B	B	-
100035835|F|0	DArTseq presence-absence polymorphism	TGCAGAAGAAGAAGAAAAAAAATTCAGGAAGAGGGAGTCTTGCTTCAAAGACTGATGGATGCTGGATCA	3H	198.95	D	B	D	D	B	B	D	D	D	D	D	B	B	B	D	B	B	-	D	D	B	B	B	B	D	B	D	B	B	-	D	D	D	D	D	B	B	B	D	B	B	D	B	B	B
100001259|F|0	DArTseq presence-absence polymorphism	TGCAGTGGTCGTTCATCCGTGTGAGACAAGTTATTGTTGCTTATGATACTATTGAAATTCATACACACC	3H	202	D	B	D	D	B	B	D	D	D	D	D	B	B	B	D	B	B	D	D	D	B	B	B	D	D	B	D	B	B	D	D	D	D	D	D	B	B	B	D	B	B	D	B	B	B
100012518|F|0	DArTseq presence-absence polymorphism	TGCAGCCCTATAAGAAAACACAAGGAATATTGTATAACAAACTACTAATTTAAAATACAACTCAAATTC	4H	0	D	D	B	D	B	B	B	D	D	D	D	B	D	D	B	B	D	D	B	B	B	B	D	-	D	D	B	B	B	B	B	B	B	B	-	D	D	D	D	B	D	B	B	B	B
100038026|F|0	DArTseq presence-absence polymorphism	TGCAGGCCGTCATGGCGAACCCAGCTGGGCTTCTCCGTCAGCATCTCCGCGCCCCTCTCTCTACCTGCC	4H	4.32	D	D	B	D	B	B	B	D	B	D	D	B	D	D	B	B	D	D	B	B	B	B	D	D	D	D	B	B	B	B	B	B	B	B	B	D	D	-	D	B	D	B	B	-	B
100022219|F|0--59:A>C	DArTseq single nucleotide polymorphism	TGCAGTGCAGCCTCAACTGTGCATTGTTTCACCGCGTGCCAGCCATGGCCGACTTTATAACCTTCCCTT	4H	6.88	D	D	B	D	B	B	B	D	B	D	D	B	D	D	B	B	D	B	B	B	B	B	D	D	D	D	B	B	B	B	B	B	B	B	B	D	D	D	D	B	D	B	B	D	B
100021154|F|0--15:T>G	DArTseq single nucleotide polymorphism	TGCAGCAGTTAGTACTTAGCATCCCATGTCGGTGCAACAAGATATTCCTAATCTAATCCCTGACACCTT	4H	9.07	D	D	B	D	B	B	B	D	B	D	D	B	D	D	B	B	-	D	B	B	B	B	D	D	D	D	B	B	B	B	B	B	B	B	B	D	D	D	D	B	D	B	B	D	B
100030003|F|0	DArTseq presence-absence polymorphism	TGCAGGAACGCCACCACCGCCTTGTGCGATATGAAGGCCCCCAATCTCCACGGCCAACTCCAGGTCACC	4H	10.31	D	D	B	D	B	B	B	D	B	D	D	B	D	D	B	B	D	D	B	B	B	B	D	D	D	D	B	B	B	B	B	B	B	B	-	D	D	D	D	B	D	B	B	D	B
100030765|F|0	DArTseq presence-absence polymorphism	TGCAGGCGCCGGTTAAAGTGCATTTATCTTAACCGGTGCCTGTAGCGCCGCCCATGGGCCGAGATCGGA	4H	20.79	D	D	B	D	B	-	B	D	B	B	D	B	D	D	B	B	D	D	B	D	B	B	D	D	B	D	B	D	B	B	D	-	B	-	D	D	D	D	D	B	-	B	B	D	B
100007811|F|0	DArTseq presence-absence polymorphism	TGCAGTCATGTCCACGCGTTTTCTTGCTACTGTTTAATCAGCTGTTTCGCGATAGCACTTGTTTCAAAT	4H	25.81	D	D	B	D	B	B	D	D	B	B	D	B	D	D	B	B	D	D	B	D	B	B	D	D	B	B	B	B	B	-	B	B	B	B	B	D	D	D	D	B	B	B	B	D	B
100006319|F|0	DArTseq presence-absence polymorphism	TGCAGGAAGAGAACTCAGGAATTGATTGCATATATAGTGCAAAAGTTCAGGTCTGGTCACAATATGGTT	4H	30.8	D	D	B	D	B	B	D	D	B	B	D	B	D	D	B	B	D	D	B	D	B	D	D	D	B	B	B	B	B	B	B	B	B	B	B	D	D	D	B	B	B	B	B	D	B
100009644|F|0	DArTseq presence-absence polymorphism	TGCAGAGAGAGAGAAAAAAATGCATTTTTTAAAAGATAACCGAGATCGGAAGAGCGGTTCAGCAGGAAT	4H	34.21	D	D	B	D	B	B	D	D	B	B	D	B	D	D	B	D	D	D	B	D	B	D	D	D	B	B	B	B	B	B	B	D	B	B	B	D	D	D	B	B	B	B	B	D	B
100032807|F|0--56:G>A	DArTseq single nucleotide polymorphism	TGCAGTGTAGTATGTATGACAAGCAGCTGTAGACCTGTATGTATAGTGTAGACTGTGTAGAGTAGCCAT	4H	39.35	D	D	B	D	B	B	D	D	B	B	D	B	D	D	B	D	D	D	D	D	B	D	D	D	B	B	B	B	B	B	B	-	B	-	B	D	D	D	B	B	B	B	B	D	B
100030999|F|0--66:C>A	DArTseq single nucleotide polymorphism	TGCAGGGCGTGCGCGCGGTTCCACTTTCATATCCGTATGCTTCAGTTCTGAATTCTTCACCGCCACCCA	4H	39.35	D	D	-	D	B	B	D	D	B	B	D	B	D	D	B	D	D	D	D	D	B	D	D	D	B	B	B	B	B	B	B	D	B	B	B	D	D	D	B	B	B	B	B	D	B
100027371|F|0--50:G>C	DArTseq single nucleotide polymorphism	TGCAGAATTCGCCAAAGCGAAAAGGAAATCGTCAAGATCAGAATCGCTTCGACAAAAAGTTTGACTTCG	4H	41.69	D	D	B	B	B	B	D	D	B	B	D	B	D	D	B	D	D	D	-	D	B	-	D	-	B	-	-	B	-	B	B	-	B	B	B	D	D	D	B	B	B	B	B	D	-
100029127|F|0--18:C>T	DArTseq single nucleotide polymorphism	TGCAGGTTTTTTGGTGAACTTTTACATATTCCAACTAAAAAAATGATGTCAGTGTTCTTTCTAAACCAC	4H	47.54	D	D	B	B	B	B	D	D	-	B	D	B	D	D	B	D	D	D	D	D	B	D	D	D	B	B	B	B	B	B	B	D	B	B	B	-	D	D	B	B	B	B	B	D	B
100023624|F|0--22:G>C	DArTseq single nucleotide polymorphism	TGCAGCCAGTACGTGCTACGTAGTACTTGTGCGAGGTAGAACCAGACGGGATCGTGTAATCATTCCATG	4H	55.9	D	D	B	B	B	B	D	D	D	B	D	B	D	D	B	D	D	D	D	D	B	D	D	B	B	B	B	B	B	B	B	D	B	B	B	D	B	D	B	B	B	B	B	D	B
100032471|F|0--42:A>G	DArTseq single nucleotide polymorphism	TGCAGTGGTGGACTTGCCGACGCCGCCTTTCCCCGAGGCGACAGCAATGATGTCACTGACGCCAGTGAT	4H	63.16	B	D	B	B	B	B	D	D	D	B	D	B	D	D	B	D	D	D	D	D	B	D	B	B	B	B	B	B	B	B	B	D	B	B	D	D	B	D	B	B	B	B	B	D	B
100021553|F|0--33:G>C	DArTseq single nucleotide polymorphism	TGCAGTGCAGACGAGACCACAAAGGCGGCATCAGATCAAATGTAGACGTACGTGTGATATTTGTGAGTC	4H	70.03	B	D	B	B	B	D	-	D	D	B	B	B	-	D	B	D	-	D	D	D	B	D	B	B	B	B	B	B	B	-	B	-	B	-	D	-	B	-	B	B	B	B	B	-	B
100037414|F|0--54:A>G	DArTseq single nucleotide polymorphism	TGCAGTTCAACTATTCTGCGGAGAAAATACCTTTCAATGCAAATTATGCGGAGAAAAAGATAAGTGTAC	4H	70.03	B	D	B	B	B	D	D	D	D	B	B	B	D	D	B	-	D	D	-	D	B	D	B	-	B	B	-	B	B	D	B	D	B	B	D	D	B	D	B	-	B	B	B	D	-
100040497|F|0--41:G>A	DArTseq single nucleotide polymorphism	TGCAGCGCCAAATGTGGATTGCCCAACTAATACCTATATCCGCCCTATCGATTCCTAATAAGCCTCATA	4H	70.03	B	-	B	B	B	D	D	D	D	-	B	B	D	D	B	D	D	D	D	D	B	D	B	B	B	B	B	-	B	-	B	D	-	B	D	D	B	D	B	B	B	B	B	D	-
100024690|F|0--38:C>G	DArTseq single nucleotide polymorphism	TGCAGAAAAGGCGCAACCGCAAGGAGGAAACGTAGCTGCCTAAAGGCGCGTCCACCTAAGTGGCTTCGG	4H	70.03	B	-	B	B	B	D	-	D	D	-	B	B	D	D	B	D	D	D	D	D	B	D	B	-	B	B	B	B	B	D	B	D	B	B	D	D	B	D	B	B	B	B	B	D	B
100035260|F|0--54:C>A	DArTseq single nucleotide polymorphism	TGCAGGTCTAACAAACGATGTATCCTCCTGAATCCCGACGAACCACGCCAGCTCCGTGGGCTTCCTAGC	4H	70.03	B	D	B	B	B	D	D	D	D	B	B	-	D	D	B	D	-	D	D	D	B	D	B	B	B	B	-	B	-	-	B	D	B	-	-	D	B	D	B	B	-	B	B	-	B
100013125|F|0--63:T>C	DArTseq single nucleotide polymorphism	TGCAGGCGGAGTCACACGCATGTGCTTCATTCACCACCAAGGATCGGACAAGCCTGATGATTATACAAA	4H	70.03	B	D	B	B	B	D	D	D	D	B	B	B	D	D	B	D	D	D	D	D	B	D	B	B	B	B	B	B	B	D	B	D	B	B	D	D	B	D	B	B	B	B	B	D	B
100028178|F|0--57:G>A	DArTseq single nucleotide polymorphism	TGCAGGTGTTGCACCATTACGCACCCTTTAACCTGGCCGCCCAGGAGTAGTTAACTAGCAACATGTCCA	4H	70.03	B	-	B	B	B	D	D	D	D	B	B	B	D	D	B	D	D	D	D	D	B	D	B	B	B	B	B	B	B	D	B	D	B	B	D	D	B	D	B	B	B	B	B	D	B
100034218|F|0--38:T>C	DArTseq single nucleotide polymorphism	TGCAGTACTAGTAGAAAGAGCAAAGTCAGGTGGCCCCCTGAAACAGATCCACCTCCTCAGTTGCGTCTT	4H	70.47	B	D	B	B	B	D	D	D	D	B	B	B	D	D	B	-	D	D	D	D	B	D	B	B	B	B	B	B	B	D	B	D	-	B	D	D	B	D	-	B	B	-	B	D	-
100040364|F|0--24:A>C	DArTseq single nucleotide polymorphism	TGCAGCTATCGAGCTGAGATGATCAAAGGGGAGGGATTAGGTATCATGGCATGATAACATGACACATGC	4H	70.47	B	D	B	B	B	D	D	D	D	B	B	B	D	D	B	-	D	D	-	D	B	D	B	B	B	B	B	B	B	-	-	D	B	B	-	D	B	D	B	B	B	B	B	D	B
100023457|F|0--40:T>G	DArTseq single nucleotide polymorphism	TGCAGAGCAGACGCGCCACCTCGGGGTTGGACAGCGACTTTGGGAGCTCCCGCAGGAAGGCCTGGAGGC	4H	70.47	B	D	B	B	B	D	D	D	D	B	B	B	D	D	B	D	D	D	D	D	B	D	B	B	B	B	B	B	B	D	B	D	B	B	D	D	-	D	B	B	B	B	B	D	B
100044809|F|0--38:T>G	DArTseq single nucleotide polymorphism	TGCAGCCACTCGCGCTAATCGACGGTGCTAGCCGCGCCTCCTGCTGCCACTAGCCGCGTCGCCTGCCCG	4H	70.47	B	D	B	B	B	D	D	D	D	B	B	B	D	D	B	D	D	D	D	D	B	D	B	B	B	B	B	B	B	D	B	D	B	B	D	D	B	D	B	B	B	B	B	-	B
100053153|F|0--58:G>A	DArTseq single nucleotide polymorphism	TGCAGGCTCTGCTAAACCCTAGACTTGACGGCTATGGGTGCGTCGAGTGGGGAAAGGGGGAAGAAAGAC	4H	70.91	B	-	B	B	B	D	D	D	D	B	B	B	D	D	B	D	D	D	D	D	-	D	B	B	B	B	B	B	-	D	B	D	-	B	D	D	D	D	B	B	-	B	B	D	B
100023308|F|0--51:A>G	DArTseq single nucleotide polymorphism	TGCAGCTGCTGCCCTGTCGGTCTCGTCCATTTCCCTCGTCAGATAGATATCAGGGATCGCAAGCCAGCT	4H	70.91	B	D	B	B	B	D	D	D	D	B	B	B	D	D	B	D	D	D	D	D	B	D	B	B	B	B	B	B	B	D	B	D	B	B	D	D	D	D	B	B	B	B	B	D	B
100034330|F|0--28:G>T	DArTseq single nucleotide polymorphism	TGCAGTCCCCACATGAAGATGTTGGTCTGTTTAGGGTTGCCCTGTGCATTCCCAGCATTTTCCGAAGAA	4H	70.91	B	D	B	B	B	D	D	D	D	B	B	B	D	D	B	-	D	D	D	-	B	D	B	B	B	B	B	B	B	-	B	D	B	B	D	D	D	-	B	B	-	-	B	D	-
100032700|F|0--31:G>A	DArTseq single nucleotide polymorphism	TGCAGCCTACCCTGGCCAGCAAAGTTGCACAGCGCCGCCGCCGAATCCGCCGCTGCGACCCAATCCCTA	4H	70.91	B	D	B	B	B	D	D	D	D	B	B	B	D	D	B	D	D	D	D	D	B	D	B	B	B	B	B	B	B	D	B	D	B	B	D	D	D	D	B	B	B	B	B	D	B
100025303|F|0--34:C>A	DArTseq single nucleotide polymorphism	TGCAGTGCAACTCCTCTTATTTATCCCTTGGAAACAAAAAGCCTCTCTTCGGCCTAGCTAGGTAAATAC	4H	71.34	B	D	B	B	B	D	D	D	D	B	B	B	D	D	B	D	D	D	D	D	B	D	B	-	B	B	B	B	B	D	-	D	-	B	D	D	D	D	B	B	B	B	B	D	B
100017073|F|0--45:T>C	DArTseq single nucleotide polymorphism	TGCAGAAGACAGGGTTTGTGATTATATTCTAAATAAAGAAGATAATATGGTCAGCAGTTGCCGCCTATA	4H	71.34	B	-	B	B	B	D	D	D	D	B	B	B	-	D	B	D	D	D	D	D	B	D	B	-	B	B	B	B	B	D	B	D	B	B	D	D	D	D	B	B	B	B	B	D	-
100016480|F|0--20:A>G	DArTseq single nucleotide polymorphism	TGCAGAGTAGTTTAAGGTTCATTTCGATAAGCCCTGCTGCTTGCTGCTACGACTCCCGTATGTTTAGCA	4H	71.34	B	D	B	B	B	D	D	D	D	B	B	B	D	D	B	D	-	D	D	D	B	D	B	-	B	B	B	B	B	D	B	D	B	B	D	-	D	D	B	B	B	B	B	D	B
100031841|F|0--39:G>A	DArTseq single nucleotide polymorphism	TGCAGTGTGCCAGTGTAGTTCTAGTTTACATGCAGTAACGTGATGGAGTTATTTAGCTGTTTTTCTATC	4H	71.34	B	D	B	B	B	D	-	D	D	B	B	B	D	D	B	D	D	D	D	-	B	D	B	D	B	B	B	-	-	-	B	D	B	B	D	D	D	D	B	-	-	-	B	D	B
100040229|F|0--19:G>T	DArTseq single nucleotide polymorphism	TGCAGTCGGCTCATGTGTAGTAACCCGCCTACTTTTGAAGCCGCCGCGCCGAATTGCTTGGTTTAGTCT	4H	72.62	B	D	B	B	B	D	D	D	D	B	B	B	D	D	B	D	D	D	D	D	B	D	B	B	B	B	B	B	B	D	B	-	B	B	D	D	D	D	B	B	B	B	B	D	-
100046333|F|0--6:G>A	DArTseq single nucleotide polymorphism	TGCAGCGTCGTTCGCATGGGCCGGTCCATTAGCACGCTCGCGAGTTACCGAGATCGGAAGAGCGGTTCA	4H	72.62	B	D	B	B	B	D	D	D	D	B	B	B	D	D	B	D	D	-	D	D	B	-	-	B	B	-	B	B	B	D	B	D	B	B	D	D	D	-	B	B	B	B	B	D	-
100053231|F|0--29:A>G	DArTseq single nucleotide polymorphism	TGCAGCTATCAGAGGTCGGCACAGTGGGTAGAAGGTGGATTTTCAGGATATAGAGACTGTGGGGACTGG	4H	72.62	B	D	B	B	B	D	D	D	D	B	B	B	D	D	B	D	D	D	D	D	B	D	B	B	B	B	B	B	B	D	B	D	B	B	D	D	D	D	B	B	B	B	B	D	B
100016483|F|0--25:A>C	DArTseq single nucleotide polymorphism	TGCAGTCCGCGACTCCCACCCCCACACCAAATGGCAATCCTAACTCCAACCCCAAGGGCAAGGTCCTCC	4H	73.04	B	D	B	B	B	D	D	D	D	B	B	B	D	D	B	D	D	D	-	D	B	D	B	B	B	B	B	B	B	D	B	D	B	B	D	D	D	D	B	B	B	B	B	D	B
100033581|F|0--30:G>A	DArTseq single nucleotide polymorphism	TGCAGACTTGCAGTGAATCCAGTAGATCAAGATTTTCTTTCAAGAGGTCAAGAACAGGCTCTCAGAACA	4H	73.47	B	D	B	B	B	D	D	D	D	B	B	-	D	D	B	D	D	D	-	D	B	D	B	B	B	B	B	B	B	D	B	-	B	B	D	D	D	-	B	B	B	B	-	D	B
100024055|F|0--42:A>G	DArTseq single nucleotide polymorphism	TGCAGCTGTTCTGGTGCATCTCTGTAACGGCGAACAGCAGCAACAGCATCTTGCAGAAGCACAGGAGCA	4H	73.47	B	D	B	B	B	D	D	D	D	-	B	B	D	D	B	D	-	D	D	D	B	D	B	B	-	B	B	B	B	D	-	D	B	B	D	D	D	D	B	B	B	B	B	D	B
100020225|F|0--22:G>T	DArTseq single nucleotide polymorphism	TGCAGCTACCTATCCGACGCTAGAATATGGTACCACAGTACGACTTGCAGTAATTATTACTGGAATCTT	4H	73.47	B	D	B	B	B	D	D	D	D	B	B	B	D	D	B	D	D	D	D	D	B	D	B	B	B	B	B	B	B	D	B	D	B	B	D	D	D	D	B	B	B	B	B	D	B
100034713|F|0--34:G>C	DArTseq single nucleotide polymorphism	TGCAGTTTTGTAGCCTCTGACCTACGTCTCATTGGCATGCAATGTTAGCATGATGACACTACCTTCCCA	4H	75.23	B	D	B	B	B	D	D	D	D	-	B	B	D	D	B	D	D	D	-	-	B	-	B	B	B	B	-	B	B	D	-	D	-	B	D	D	D	D	B	B	B	-	B	D	B
100034493|F|0--41:G>C	DArTseq single nucleotide polymorphism	TGCAGGTGCTGCGCCAGCGTGCCGTTGGGCATGAACTCGTAGACCAGGATCTGCTGGCCCTGCTCGATG	4H	76.24	B	D	B	B	B	D	-	D	D	B	B	B	B	D	B	-	D	D	D	-	B	D	B	-	B	-	B	B	-	D	B	D	B	B	D	D	D	D	B	B	B	B	B	D	B
100032752|F|0--56:A>G	DArTseq single nucleotide polymorphism	TGCAGCCGAAAAGTGAGAGCTCGGGATGCTGCCACCAACGGCCCAAGTTGATGCCAAGCGTACTTTTCC	4H	76.24	B	D	B	B	B	D	D	D	D	B	B	B	B	D	B	D	D	D	D	D	-	D	B	-	B	B	B	B	B	-	B	D	B	B	D	D	D	D	B	B	B	B	B	D	B
100046728|F|0--33:T>A	DArTseq single nucleotide polymorphism	TGCAGCGGCAGCGTCTGCTTCCTTGGCCAGTGCTCCCTCCCTGCATGCATGCATGTAGCCGTGCGGCTG	4H	76.24	B	D	B	B	B	D	D	D	D	B	B	B	B	D	B	D	D	D	D	D	B	D	B	B	B	B	B	-	B	D	-	D	B	B	D	D	D	D	B	-	B	B	B	D	B
100049286|F|0--62:G>A	DArTseq single nucleotide polymorphism	TGCAGGAAGCTGTTGGCCCAGTAGCCGACGTCGTGCTTCTCGACATAGCGGTAGTGCTTGTCGTGCCGC	4H	76.84	B	D	B	B	B	D	D	D	D	B	B	B	B	D	B	D	D	D	-	D	B	D	D	B	B	B	B	B	B	D	B	D	B	B	D	-	D	D	B	B	-	B	B	D	B
100031539|F|0--17:G>T	DArTseq single nucleotide polymorphism	TGCAGCGTTTAAACAATGTTATTGTGCACAAGAAACTTTATAATTTTTTCTAAGACATTGGGAACATGG	4H	77.42	B	D	B	B	B	D	D	D	D	B	B	B	B	D	B	D	-	D	-	-	B	D	D	B	B	B	B	-	B	D	B	D	-	B	-	D	-	D	-	B	-	B	B	D	-
100036315|F|0--14:C>A	DArTseq single nucleotide polymorphism	TGCAGCAGCAACATCAAAAATGATACCACTGGACATTAAAAGCTTCAATGGACGGCACACTCATATGAT	4H	77.42	B	-	B	B	B	D	D	D	D	B	B	B	B	D	B	-	D	D	D	D	B	D	D	B	B	B	B	B	B	D	B	-	B	B	-	D	D	D	B	B	B	B	-	D	B
100037562|F|0--19:T>C	DArTseq single nucleotide polymorphism	TGCAGATGAAGATCCTCTATCAATGAGAGCGCTTCGTGACATGTGATTGCCTATAGGGTAGCTGGGTCT	4H	78.65	B	D	B	B	B	D	D	D	D	B	B	B	B	D	B	D	D	D	D	-	B	D	-	B	-	B	B	B	B	D	B	D	B	B	D	D	D	-	B	-	B	B	B	D	B
100046239|F|0--25:A>C	DArTseq single nucleotide polymorphism	TGCAGAGAAACCGAGCTCGGGCAGTAGCAAGATATATAGATAGATGGATGGGTGGAGATTGAGTGCCCT	4H	83.42	B	-	B	B	B	D	D	D	D	B	B	B	B	D	B	D	-	D	D	D	B	B	D	B	B	B	B	B	B	D	-	D	B	B	D	D	D	D	B	B	D	B	B	D	B
100040344|F|0--58:A>T	DArTseq single nucleotide polymorphism	TGCAGTGCCCTGTTTTTGGAAGTGTTCCCGGCCAGTCTTTTTTTGTTTTTGTTTTGGGAAACTTTTAGA	4H	84.38	B	D	B	B	B	D	-	D	D	B	B	B	B	D	B	D	D	D	D	D	-	B	D	B	B	B	B	B	-	D	-	D	B	B	D	D	D	-	-	B	D	B	-	D	B
100038968|F|0--14:T>G	DArTseq single nucleotide polymorphism	TGCAGAATAGAGAATCTGAATCAGGATCGGAATTTAAGTTTCTGCAAGGCAGCCAAGTAATTATGAGTG	4H	85.65	B	D	B	B	B	D	D	D	D	B	B	B	B	D	B	D	D	D	D	-	B	-	-	B	B	-	B	B	B	D	B	D	B	B	D	D	D	D	-	B	D	B	D	-	B
100034773|F|0	DArTseq presence-absence polymorphism	TGCAGCAAAGCTCATCCCTTTCGAGTTGACAAAGTTGCAGACACGCTAGTCGGGCACTGACACACACTG	4H	107.73	B	D	D	B	B	D	B	D	D	B	B	B	B	D	B	D	D	D	D	-	B	B	D	B	B	B	B	B	D	D	B	D	B	B	B	B	D	D	B	B	D	B	D	D	B
100013187|F|0--10:G>A	DArTseq single nucleotide polymorphism	TGCAGGCGCCGCTTTACGAAAATGCATACGAATGAAGGCCTGGAACACTAAATAGGAAACACTGAGATC	4H	108.6	B	D	-	B	B	D	B	B	D	B	B	B	B	D	B	D	D	D	D	D	B	B	D	B	B	B	B	B	D	D	B	D	B	B	B	B	D	D	B	B	D	B	D	D	B
100044402|F|0--6:G>A	DArTseq single nucleotide polymorphism	TGCAGGGTCTGCTAGAGATGCTCTACCAACCGTATTAAAATGCCTTGGAGAAACTTGCGAGGGGAGGCA	4H	109.04	B	B	D	B	-	D	B	B	D	B	B	B	B	D	B	D	D	D	D	D	B	B	D	B	B	B	B	B	D	D	B	D	-	B	B	B	D	D	B	B	D	B	D	D	B
100021092|F|0--39:A>G	DArTseq single nucleotide polymorphism	TGCAGTGCAGTGAATCAGTCACATGCATGCCATAGCCTTATCATCTTTTCCGTGTAGATGATCCTTTTT	4H	109.04	B	B	D	B	B	D	B	B	D	B	B	B	B	D	B	D	D	D	D	D	B	B	D	-	B	B	B	B	D	D	B	D	B	B	B	B	D	D	B	B	D	B	D	D	B
100022612|F|0--17:C>A	DArTseq single nucleotide polymorphism	TGCAGGTAATAATAGTACAACTTTGTGAGCATGTATTCTTTGGTCACCATGCACCAACGGACGGCGGCA	4H	114.35	B	B	D	B	D	D	B	B	D	-	B	B	B	D	B	D	D	D	D	D	B	B	D	-	B	B	B	B	D	D	B	D	B	B	B	-	B	-	B	B	D	B	D	D	B
100020342|F|0--17:G>C	DArTseq single nucleotide polymorphism	TGCAGCTTAAATTAAGGGACGACATTTTACATTCTTGTGTGTCTATTTTATAAGAGTATCATGCCAAAA	4H	116.26	B	B	D	B	D	D	B	B	D	B	B	B	B	D	B	D	D	D	D	B	B	B	D	B	B	B	B	B	D	D	B	D	B	B	B	B	B	D	B	B	D	B	D	D	B
100014477|F|0--26:A>G	DArTseq single nucleotide polymorphism	TGCAGCACCTCCTCAGCTCAAAGGTCACAAGCAGAGCAAGAGCAGAGCTCGCTCCGTCCGTCACTGCAC	4H	116.26	B	B	D	B	D	D	B	B	-	B	B	B	B	D	B	D	D	D	D	B	B	B	D	-	B	B	B	B	D	D	B	D	B	B	-	B	B	D	B	B	D	B	D	D	B
100002569|F|0--62:G>C	DArTseq single nucleotide polymorphism	TGCAGGACTTTGTAATTCATGCCGTACTCTGCATTTGAGCTCAATGAAAGGGCATGCTTTTTGAGGATC	4H	116.26	B	B	D	B	D	D	B	B	-	B	B	B	B	D	B	D	-	D	D	B	B	B	D	B	B	B	B	B	D	D	B	D	B	B	B	B	B	D	B	B	D	B	D	D	B
100039458|F|0--37:G>A	DArTseq single nucleotide polymorphism	TGCAGGACGTGTACGCCGAGGTGTACCGCGTGCTCAAGCCCGAGATCGGAAGAGCGGTTCAGCAGGAAT	4H	116.26	B	B	D	B	D	D	B	B	D	B	B	B	B	D	B	D	D	-	D	B	B	B	D	-	B	B	B	B	D	D	B	D	B	B	B	B	B	D	B	B	D	B	D	D	B
100049532|F|0--19:A>C	DArTseq single nucleotide polymorphism	TGCAGGTCCATGGCCATGGACATGGCCATGGCGGAGGGAGGAAAGGGCATGGCGTTCGTTTGTTTCTCA	4H	117.32	B	B	D	B	D	D	B	B	D	B	B	B	B	D	B	D	D	D	D	B	B	B	D	-	B	B	B	D	D	D	B	D	B	B	B	B	B	D	B	B	D	B	D	D	B
100034143|F|0--35:C>T	DArTseq single nucleotide polymorphism	TGCAGCCTCACCAGGCTCCTCAGCGCCTTGAACGCCCGCCGCGCCTGCATGCAGAAACCAAAACACAGT	4H	118.89	D	B	D	B	D	D	B	B	D	B	B	B	B	D	B	D	D	D	D	B	B	B	D	-	B	B	B	D	D	D	B	D	B	B	B	B	B	D	B	B	D	B	D	-	B
100013105|F|0--23:A>G	DArTseq single nucleotide polymorphism	TGCAGCGCTAAATAGAAAATGTCATTTTTCGTTGAAACTCCTATACGATGCATAATCATGTTTACAACG	4H	124.63	D	B	D	B	D	D	-	-	D	B	B	D	B	D	B	B	D	D	D	B	B	B	D	B	D	B	B	D	D	D	B	D	B	B	B	B	B	D	B	B	D	B	D	D	B
100045104|F|0--7:A>T	DArTseq single nucleotide polymorphism	TGCAGCGAGGGGAGTGGATCTCTGGCGAGAACGAGACGAGCTCCGATGGCGAGCGGAGGCGGATACGCC	4H	128.55	D	B	D	B	D	D	B	B	D	B	B	D	B	D	B	B	D	D	D	B	B	-	B	B	D	B	B	D	D	D	B	D	B	D	B	B	B	D	-	B	D	-	D	D	B
100029015|F|0--10:G>T	DArTseq single nucleotide polymorphism	TGCAGGTGCAGGGCACCAGTCCAGTCTGCGATTAGGTTCGCTGGCAGACACGACGGGCAATGCTTTGGC	4H	128.55	D	B	D	B	D	D	B	B	D	B	B	D	B	D	B	B	D	-	D	B	-	B	B	B	D	B	B	D	D	D	B	D	B	D	B	B	B	D	B	B	D	B	D	D	B
100022653|F|0--32:A>G	DArTseq single nucleotide polymorphism	TGCAGCAGGGCAAACGCGCCAGCATGGGCGCGACACAGTCAGTCATAGGAGCAGAGGAATGCATGACTG	4H	128.55	D	B	D	B	D	D	B	B	D	B	B	D	B	D	B	B	D	D	D	B	B	B	B	B	D	B	B	D	D	D	B	D	B	D	B	B	B	D	B	-	D	B	D	D	B
100009239|F|0--62:C>G	DArTseq single nucleotide polymorphism	TGCAGATTTCACTGCCGTTCCGTTTCCATCCATCGCTGCCTGGTTTTGGTGTACCAAATCTGCGCCACC	4H	128.55	D	B	D	B	-	D	B	B	D	B	B	D	B	D	B	B	D	D	D	B	B	B	B	-	D	B	B	D	D	D	B	D	B	D	B	B	B	D	B	B	D	B	D	D	B
100014515|F|0--10:C>T	DArTseq single nucleotide polymorphism	TGCAGACAGACACATAGGCATGGGTAGGAACCCCGACAAGCCAAGAGCACGGACGTCGGGATGTTCCTT	4H	128.55	D	B	-	B	D	D	B	B	D	B	B	D	B	D	B	B	D	D	D	B	B	B	B	-	D	B	B	D	D	D	B	D	B	D	B	B	B	D	B	B	D	B	D	D	B
100006179|F|0--57:T>A	DArTseq single nucleotide polymorphism	TGCAGGTCGGTCGATGACACAGCCTCCACGACCACGTAAACAGGAAGCACCCACCACTAGCCTGCCGCC	4H	128.55	D	B	D	B	D	D	B	B	-	B	B	D	B	D	B	B	D	D	D	B	B	B	B	B	D	B	B	D	D	D	B	D	B	D	B	B	B	D	B	B	D	B	D	D	B
100041450|F|0	DArTseq presence-absence polymorphism	TGCAGATATATATATATATATACACACACACAAGTAGAGCTATCATTCATCCATGCTTGATGGCACATC	4H	152.35	D	B	B	D	D	D	B	B	D	B	B	D	B	D	D	B	D	D	D	B	B	B	B	B	B	B	B	D	-	D	B	B	B	-	B	D	B	B	B	D	D	B	D	D	B
100013904|F|0--64:T>A	DArTseq single nucleotide polymorphism	TGCAGTATCCAACATTCAAAACTACCATAGCACGTTTTTAAATGTTTGGAAAATTCTGGAAAAATGGTA	4H	153.21	D	B	B	D	D	D	B	B	-	B	B	D	B	D	D	B	D	D	D	B	B	B	B	B	B	B	B	D	D	D	B	B	B	D	B	D	B	B	B	D	D	B	D	D	B
100005591|F|0--11:C>T	DArTseq single nucleotide polymorphism	TGCAGCAGCCTCCGAAGAGCATTCTCCAAGGTCTGGTTCTCCTCTAGAACCAGCACGGTTTGCTTCTGC	4H	154.91	D	B	-	D	D	D	B	B	D	B	B	D	B	D	D	B	D	D	D	-	B	B	B	B	B	B	B	D	D	D	B	B	B	D	B	D	B	B	B	D	D	B	D	D	B
100015399|F|0--42:T>A	DArTseq single nucleotide polymorphism	TGCAGCTAGCACCCTGCTGTGACAACTCTGCTCAATGCACAATTCATACAGAGTTTCCGTGGTATCCTG	4H	155.43	D	B	B	D	D	D	B	B	D	B	B	D	B	D	D	B	D	D	D	B	B	B	B	B	B	B	B	D	D	D	B	B	B	D	B	D	B	B	B	D	D	B	D	D	B
100030584|F|0--37:A>G	DArTseq single nucleotide polymorphism	TGCAGGTGTTCTCAACCGCTGCTGACAACCAGACGCAAGTGGGCATCAAGGTGCTGCAAGGCGAGCGTG	4H	155.43	D	-	B	D	D	D	B	B	-	-	B	D	B	D	D	B	D	D	D	B	B	B	B	B	B	B	B	D	D	D	B	B	B	D	B	D	B	B	B	D	D	B	D	-	B
100008579|F|0--16:G>A	DArTseq single nucleotide polymorphism	TGCAGTGGAATCCCCAGATGTGCTCTGCACCTCACTGTGTGAAACGAAATGTAAACCCAACTAGGGCGA	4H	155.43	D	-	-	D	D	D	B	B	-	B	B	D	B	D	D	B	D	D	D	B	B	B	B	B	B	B	B	D	D	D	B	B	B	D	B	D	B	B	B	D	D	B	D	D	B
100011755|F|0--35:G>A	DArTseq single nucleotide polymorphism	TGCAGCAGCTAACAGGAAAAATGGTGCTAGCCAACGAAAAAAAAGATTGTGGAACAGAGGGGACGGGAA	4H	155.93	D	B	B	D	D	D	B	B	-	B	B	D	B	D	D	B	D	D	D	B	B	B	B	B	B	B	B	D	D	D	B	B	B	D	B	D	B	B	B	D	D	B	D	D	B
100042827|F|0--40:T>G	DArTseq single nucleotide polymorphism	TGCAGGTGCTCCTCCGCGACTCTTGCGATGAAGAGGCCGATCGTCGGGAAGGAGCGGAAGCCAATGTAG	4H	156.85	D	-	B	D	D	D	B	B	-	B	B	D	B	D	D	B	D	D	D	B	B	B	B	B	B	B	B	D	D	D	B	B	B	D	B	D	B	B	B	D	D	B	D	D	B
100007701|F|0--21:C>G	DArTseq single nucleotide polymorphism	TGCAGATACTGTAGTGGGATCCTTGGATTCTCTTTGTTAGGATCCTAATTGTGAGCACAGTGAGTGTTA	4H	156.85	D	-	B	D	D	D	B	B	D	-	B	D	B	D	D	B	D	D	D	B	B	B	B	B	B	B	B	D	D	D	B	B	B	D	B	D	B	B	B	D	D	B	D	D	B
100004590|F|0--23:C>G	DArTseq single nucleotide polymorphism	TGCAGCTGCATGCAATGCAACGCCCACCTGCCCTGCTGTGTTTTGTTTCTGCATGAGCTCCGAGATCGG	4H	156.85	D	B	-	D	D	D	B	B	D	B	B	D	B	D	D	B	D	D	D	B	B	B	B	B	B	B	B	D	D	D	-	B	B	D	B	D	B	B	B	D	D	B	D	D	B
100006960|F|0--54:C>G	DArTseq single nucleotide polymorphism	TGCAGCTGAGAAGAAATCCGAAGTTGCCTCTGAGAAGAAATCCAAAAGAAAGAGCGAGCCCTCCCAACC	4H	156.85	D	-	B	D	D	D	B	B	D	-	B	D	B	D	D	-	D	D	D	B	B	B	-	-	-	B	B	D	D	D	B	B	B	D	B	D	B	-	B	D	D	B	D	D	-
100015954|F|0	DArTseq presence-absence polymorphism	TGCAGCGCATGCTCAAAAATGCCGTCCCAACTTCGTCGAAAGCGATCGAGCTACAGACCGAGATCGGAA	4H	158.65	-	B	B	-	D	D	B	B	D	B	B	D	B	D	D	B	-	-	D	B	B	B	B	B	B	B	B	-	D	D	B	B	B	D	B	D	B	B	B	D	D	B	D	D	B
100014393|F|0	DArTseq presence-absence polymorphism	TGCAGCAAGAAACAATATGCAGTAAACTAAATTTTCAATATCTTGCTTCTCCTCTGCAACTTGCTGCTC	5H	0	D	D	D	D	B	D	B	D	B	B	D	B	B	D	D	D	B	B	D	D	B	B	-	-	B	B	B	B	D	B	D	D	B	B	D	D	B	D	D	B	D	B	B	B	D
100022970|F|0	DArTseq presence-absence polymorphism	TGCAGAGGGAGATGGGCCCGCCCAGTTTGTAGCGGCCCTGTGCTTTTGCCTGAATATTTGGCGCAAAGA	5H	7.24	D	D	B	D	B	B	B	D	B	D	D	D	B	D	D	D	D	B	D	D	B	B	D	D	B	B	B	B	D	B	D	D	B	B	D	D	B	D	D	B	D	B	B	B	D
100062456|F|0	DArTseq presence-absence polymorphism	TGCAGTTGTGGGGGAACCAGCACATGAGGATCACATGGAGGTGGAGCTGGAGAATAATCTTAAAGCTCC	5H	8.48	D	D	B	D	B	B	B	D	B	D	D	B	B	D	D	D	-	B	D	D	B	B	D	D	B	B	B	B	D	B	D	D	B	B	D	D	B	D	D	B	D	B	B	-	D
100034993|F|0	DArTseq presence-absence polymorphism	TGCAGGACAAAAGTGGACGATGGTGCCTGCGTCGTAACCTCCAAGTCCGAGATCGGAAGAGCGGTTCAG	5H	8.97	D	D	B	D	B	B	B	D	B	D	D	B	B	D	D	D	B	B	D	D	B	B	D	D	B	B	B	B	D	B	D	D	B	B	D	D	B	D	D	B	D	B	B	B	D
100022479|F|0	DArTseq presence-absence polymorphism	TGCAGCTGCGTCCGTGTATTATAAATTGATTGATGACCTACGTCCGCGGGACCCATGCACGAGCCATAC	5H	16.7	D	D	B	B	B	B	B	D	B	D	D	B	D	D	B	D	B	B	D	D	B	B	D	D	B	B	B	B	D	B	D	D	B	B	B	D	B	D	-	B	-	B	B	B	D
100018643|F|0	DArTseq presence-absence polymorphism	TGCAGTACACTCGACTGAGCTATATGTGTCCACATTCTCTCCACATATAGTAGTACAGTATGTGTGATG	5H	17.13	D	D	B	B	B	B	B	D	B	D	D	B	D	D	B	D	B	B	D	D	B	B	D	D	B	B	B	B	D	B	D	D	B	B	B	D	-	D	D	B	D	B	B	B	D
100017399|F|0	DArTseq presence-absence polymorphism	TGCAGCTGTTTCAAATTTTGTGGGTAACATACACTGCAACAGTTTTGCACTACTTTTTTTTGGTCCGCC	5H	17.55	D	D	B	B	B	B	B	D	B	D	D	B	D	D	B	D	B	D	D	D	B	B	D	D	B	B	B	B	D	B	D	D	B	B	B	D	B	D	D	B	D	B	B	B	-
100097103|F|0	DArTseq presence-absence polymorphism	TGCAGCCGCTTTTTACGTCACCCCGTGGGGACCACTTGGCGGGTTGTGGAATCCGAGATCGGAAGAGCG	5H	17.98	D	D	B	B	B	B	B	D	B	D	D	B	D	D	B	D	-	D	D	D	B	B	D	D	B	B	B	B	D	B	D	D	B	B	B	D	B	D	D	B	D	B	B	B	D
100024636|F|0	DArTseq presence-absence polymorphism	TGCAGTTATCGTTCTGCTGATTGCCCCGTCCAGCGCCAAAATTCCCATGCCCGCGAGCCGTGTGCTGCC	5H	24.4	D	B	B	B	B	B	B	D	B	D	D	B	D	D	B	D	B	D	D	-	B	B	-	D	B	B	B	B	D	-	D	D	B	B	B	D	B	D	D	B	D	B	B	-	D
100027391|F|0	DArTseq presence-absence polymorphism	TGCAGTATGCTCCTTGGAGTTACCCCGTCCAGTGCAGGTCCGCCCCCGAGATCGGAAGAGCGGTTCAGC	5H	26.07	D	-	B	B	B	B	B	D	-	D	D	B	D	D	B	D	B	D	D	D	B	-	D	D	B	B	B	B	D	B	D	D	B	B	B	D	B	D	D	B	D	B	B	B	D
100042540|F|0	DArTseq presence-absence polymorphism	TGCAGCGTCCAGGGCCACCTCTCCACCACCATCCGCAGCCGCCGCAGGCCCAACCCCTCCACCGCCGAG	5H	26.58	D	B	B	B	B	B	B	D	B	D	D	B	D	D	B	D	B	D	D	D	B	B	D	D	B	B	B	B	D	B	-	D	B	B	B	D	B	D	D	B	D	B	B	B	D
100029771|F|0	DArTseq presence-absence polymorphism	TGCAGATGAGTCAATGTTAGTTTCATGTCTTCTTTTCTTTTGCAGTTTATTGTTGTGCGTGACGAAGAT	5H	27.07	D	B	B	B	B	B	B	D	B	D	D	B	D	D	B	D	B	-	-	D	B	B	D	D	B	B	B	B	D	B	-	D	B	B	B	D	B	D	D	B	D	B	B	B	-
100045539|F|0	DArTseq presence-absence polymorphism	TGCAGTGTTCCTGGGGGTCGCCCAGGTTGGGTAGAATAGAGAGGGGAAAGGAGGGCCTGTTCCTAGCGG	5H	38.31	D	B	B	B	B	B	B	D	B	D	D	B	D	D	B	B	B	D	D	D	B	B	D	-	B	B	B	B	D	B	D	D	B	B	B	D	B	B	-	B	-	B	B	B	-
100020526|F|0	DArTseq presence-absence polymorphism	TGCAGACAAGAGGAATGAAATCCCCTCAGCCTCTAGCGATGGCTATGAACTCGCCGAGTCCCGAACCAT	5H	39.26	D	B	B	B	B	B	B	D	B	D	D	B	D	D	B	D	B	D	D	D	B	B	D	D	B	B	B	B	-	B	D	D	B	B	B	D	B	B	D	B	D	B	B	B	D
100014345|F|0--57:T>C	DArTseq single nucleotide polymorphism	TGCAGAATTGATCATCGCTCTGTTTCTTGCTTCCAACAGAAGTCAAGTACGCATGCATGCACGCACGCA	5H	40.8	D	-	B	B	B	B	B	D	B	D	D	B	D	D	B	D	B	D	D	D	B	B	D	-	B	B	B	B	D	-	D	B	B	B	B	D	B	B	D	B	D	B	B	B	D
100023664|F|0--68:G>A	DArTseq single nucleotide polymorphism	TGCAGAATTTGTCCTCCCAATTATGATATAATACATCCACGTAAAGGAGGATTTGTATGTGGGAGCCAG	5H	42.22	D	B	B	B	B	B	B	D	B	D	D	B	D	D	B	D	B	D	D	D	B	B	D	D	B	B	B	B	D	-	D	B	B	B	B	D	B	B	D	B	B	B	B	B	D
100034828|F|0--24:G>C	DArTseq single nucleotide polymorphism	TGCAGTGAAGCGCGTCAGGGCTGCGATGGAGCGTTGCCGAGATCGGAAGAGCGGTTCAGCAGGAATGCC	5H	42.22	D	B	B	B	B	B	B	D	B	-	D	B	D	D	B	D	B	D	D	D	B	B	D	D	B	B	B	B	D	B	D	B	B	B	B	D	B	B	D	B	B	B	B	B	D
100010444|F|0--6:G>C	DArTseq single nucleotide polymorphism	TGCAGAGAAGCATGCCCATGCTAAGCAGGCATCGAAGCATAGCAACGGAAGGCCTGGCGTTGGATTTCA	5H	45.83	D	B	B	B	B	B	B	D	B	D	D	B	D	D	B	D	B	D	D	D	B	B	D	D	B	B	B	B	D	B	D	B	B	B	B	D	B	B	D	B	B	B	B	B	B
100020387|F|0--48:C>G	DArTseq single nucleotide polymorphism	TGCAGGCGCCTTGGTAAAGTGCATTTTTCTTAACCGGCACGAGCAGCACGGCAAATCCTATTTGACGCT	5H	52.73	D	B	B	B	B	B	B	B	B	D	D	B	D	D	B	D	-	D	D	D	B	B	D	D	B	B	B	B	B	B	D	B	B	B	B	D	D	B	-	B	B	B	B	B	B
100024771|F|0--42:T>C	DArTseq single nucleotide polymorphism	TGCAGCCTGGAGGCATTAATGAAGAACAATGATCAGCATTAATAGATTCCATTGAAGTTGTAGAGCATT	5H	57.33	B	B	B	B	B	B	B	B	B	D	D	B	D	D	B	D	B	D	D	D	D	B	D	D	B	B	B	-	B	B	B	B	B	B	B	D	D	B	D	B	B	B	B	B	B
100043408|F|0--51:G>C	DArTseq single nucleotide polymorphism	TGCAGCAGGAAAGCACGCCGATACCTTCTCCGAGACCAAACTGCAAAGGCTGGTCCTGAAACGGGAAAC	5H	57.33	B	B	B	B	B	B	B	B	B	D	D	B	D	D	B	D	B	D	D	D	D	B	D	D	B	B	B	B	-	B	B	B	B	B	B	D	D	B	D	B	B	B	B	B	B
100015013|F|0--21:C>T	DArTseq single nucleotide polymorphism	TGCAGGCCAAGCTATTATGTACACCCAGATTTTATTTTCTGCACCGCGAATGAGGATGCAGCACAGCTA	5H	57.33	B	B	B	B	B	B	B	-	B	D	D	B	D	D	B	D	-	D	D	D	D	B	D	D	B	B	B	B	B	B	B	B	B	B	B	D	D	B	D	B	B	B	B	B	B
100023934|F|0--62:C>T	DArTseq single nucleotide polymorphism	TGCAGCTCCGCGTGAGCTTGTAATCGACTTCAGAACTATTTGCTTCATGTTTAATAAAAGGTCGTATGC	5H	58.62	B	B	B	B	B	B	B	B	B	D	D	B	-	D	B	-	B	-	D	D	D	B	D	-	B	B	B	B	B	B	B	B	B	B	B	D	D	B	D	B	B	B	-	-	B
100033007|F|0--41:G>C	DArTseq single nucleotide polymorphism	TGCAGCAGAAAATACACACAAGACTTGTATCGATTATTAGTGAGAGAGGTCTTTATTTTATCGCGACAA	5H	58.62	B	B	B	B	B	B	B	B	B	D	D	B	D	D	B	D	B	D	D	D	D	B	D	D	B	B	B	B	B	B	B	B	B	B	B	D	D	B	D	-	B	B	B	B	B
100003956|F|0--17:T>C	DArTseq single nucleotide polymorphism	TGCAGTAAAAATAAGGATATCATTTTGCGCAGCGGCATCAAAGAAAAGAATAGGTCACCTTAGATAATT	5H	59.34	B	B	B	B	-	B	B	B	B	D	D	B	D	D	B	D	D	D	D	D	D	B	D	-	B	B	B	B	B	B	B	B	B	B	B	D	D	B	D	B	B	B	B	B	B
100017239|F|0--42:G>C	DArTseq single nucleotide polymorphism	TGCAGGATCTGCACACAATACTTGCCAGTGGTTCAGCAAGACGTACACTACTTTCCGCTGCGAGGACAA	5H	59.34	B	B	B	B	-	B	B	-	B	D	D	B	D	D	B	D	D	D	D	D	D	B	D	D	B	B	-	B	B	-	B	B	B	B	-	D	D	B	D	B	B	B	B	-	-
100009252|F|0--36:C>A	DArTseq single nucleotide polymorphism	TGCAGAACCTCCGCATCACCTCCCATGAAGAGGATGCGGTTTTGGAAGGCGACGACATGGACGATGACG	5H	60.68	B	B	B	B	B	B	B	B	B	-	D	B	D	D	B	D	D	D	D	D	D	B	D	-	B	B	B	B	B	B	B	B	B	B	B	D	D	B	B	B	B	B	B	B	B
100023956|F|0--56:A>G	DArTseq single nucleotide polymorphism	TGCAGCCGCCTCGAAGGAAAAGACTGGTGCGAGACGACACGGCATAGTTGCCCCCAAAGAGCTCCCTCC	5H	63.69	B	B	B	D	-	B	B	B	B	D	D	B	D	D	B	D	D	D	D	D	D	B	D	D	B	B	B	B	B	B	B	B	B	B	B	D	D	B	B	B	B	B	B	B	B
100091594|F|0--32:T>C	DArTseq single nucleotide polymorphism	TGCAGCCGCTCGTCGGCGGCGTCGAGGACGCTTCCCCCGCCGTACCATTCCCAGACCCACTGAGTCAGG	5H	63.69	B	-	B	D	B	B	B	B	B	D	D	B	D	D	B	D	D	D	D	D	-	B	D	-	B	B	B	B	B	B	B	B	B	B	B	D	D	B	B	B	B	B	B	B	B
100025747|F|0--42:G>A	DArTseq single nucleotide polymorphism	TGCAGCGTCGCCATGAAGGACGGGGACATCGACGCCATCGTCGCCAGGAGCCCCGCCCTGGAGATCCTC	5H	63.69	B	B	B	D	-	B	B	B	B	D	D	B	D	D	B	D	D	D	D	D	D	B	D	D	B	B	B	B	B	B	B	B	B	B	B	D	D	B	B	B	B	B	B	B	B
100024953|F|0--19:T>A	DArTseq single nucleotide polymorphism	TGCAGGGTAAGCATTTGCTTGCAGCCAATTACGTCGATCATTGGCAAGTAGTTTATCCGTATCGAACTG	5H	65.03	B	B	B	D	B	B	B	B	B	D	D	B	D	D	B	-	D	D	D	D	D	B	D	D	B	-	-	B	B	B	B	B	B	B	B	B	D	B	B	B	B	B	B	-	B
100022575|F|0--65:C>G	DArTseq single nucleotide polymorphism	TGCAGCATCTTTGTGTACCACACACAAGTTTAGTTGTAGCTGTTTGTGTGCTGTATATATGAATCCAGG	5H	65.03	B	B	B	D	B	B	B	B	B	D	D	B	D	D	B	D	D	D	D	D	D	B	D	D	B	B	B	B	B	-	B	B	B	-	B	B	D	-	B	B	B	B	B	B	B
100031862|F|0--60:T>C	DArTseq single nucleotide polymorphism	TGCAGAGCACGCGCCTGACCAGTGACTACTACTAATAAGGAACGGACAGCAAATGACACGTGGTAATTT	5H	65.03	B	B	B	D	B	B	B	B	B	D	D	B	D	D	B	D	D	D	D	D	D	B	D	D	B	B	B	B	B	B	B	B	B	B	B	B	-	B	-	B	B	B	B	B	-
100047731|F|0--58:A>G	DArTseq single nucleotide polymorphism	TGCAGCCGCGGCAAGGTGAGGGGCGGCGCAGGAGGAGGGAAGCCGCCTCCACCTCGCCATCGCTGGCCG	5H	65.03	B	B	B	D	B	B	B	B	B	D	D	B	D	D	B	D	D	D	D	D	D	B	D	D	B	B	B	B	B	B	B	B	B	B	B	B	D	B	B	B	B	B	B	B	B
100008089|F|0--55:C>T	DArTseq single nucleotide polymorphism	TGCAGCTGAGGTCATCGTCCGCCCGTCCGCCAGCACGCGTCTCTTCCAGTGCAGTCCAGTTCGCCGCTC	5H	65.03	B	B	B	D	B	B	B	B	B	D	D	B	D	D	B	D	-	D	D	D	D	B	D	D	B	B	B	B	B	B	B	B	B	B	B	B	D	B	B	B	B	B	B	B	B
100009118|F|0--50:A>G	DArTseq single nucleotide polymorphism	TGCAGGCCCTCTGCAAAGCAATGCGCGAGGCGCTGAGTCCCATCGCCATCAGGGCGAGCATGCAGCTTG	5H	65.03	B	B	B	D	B	B	B	B	B	D	D	B	D	D	B	D	D	D	D	D	D	B	D	-	B	B	B	B	B	B	B	B	B	B	B	B	D	B	B	B	B	B	B	B	B
100013594|F|0--8:G>A	DArTseq single nucleotide polymorphism	TGCAGGGGGAGGAAATTGAAGCTTGAGAAGAGAAGGCCAATGCTGTTGATCCTGATGAAATACCAAATC	5H	65.03	B	B	B	D	B	B	B	B	B	D	D	B	D	D	B	D	-	D	D	D	D	B	D	D	B	B	B	B	B	B	B	B	B	B	B	B	D	B	B	B	B	B	B	B	B
100031594|F|0--33:G>C	DArTseq single nucleotide polymorphism	TGCAGCATGTTCCGCCTCTAATTCAGCTGAGAGGTGCGATATCTCTTCCTCGACCTGCTTTTTCTTGGC	5H	65.6	B	B	B	D	B	B	B	-	B	D	D	B	D	D	B	D	D	D	D	D	D	B	D	D	-	B	B	B	B	B	B	B	B	B	B	-	D	B	B	-	B	B	-	B	B
100016412|F|0--42:C>T	DArTseq single nucleotide polymorphism	TGCAGTCTCCTCCGCCTCGCCCGCCTCTGCTCTGGACTTCCGCTTCCGCACCGCCACGAGCAGCATCCA	5H	65.6	B	B	B	D	B	B	B	B	B	D	D	B	D	D	B	D	-	D	-	D	D	B	-	-	B	B	B	B	B	B	B	B	-	B	B	B	D	B	B	B	B	B	B	B	B
100008456|F|0--68:G>T	DArTseq single nucleotide polymorphism	TGCAGAATAGTAAAATTCTGACAAGAAAAGGTATGTGATTTATTAGTGTAATTTGGCCACACTTTGTAG	5H	65.6	B	B	B	D	B	B	B	B	B	D	D	B	D	D	B	D	-	D	D	D	D	B	D	D	B	B	B	B	B	B	B	B	B	B	B	B	D	B	B	B	B	B	B	B	B
100013222|F|0--22:C>T	DArTseq single nucleotide polymorphism	TGCAGTATTGCAACCGTATGAACACCAGACATCTTTACAGAAGTAGATTAACTCTACGCAAGATCATCG	5H	65.6	B	B	B	D	B	B	B	B	B	D	D	B	D	D	B	D	D	D	D	D	D	B	D	-	B	B	B	B	B	B	B	B	B	B	B	B	D	B	B	B	B	B	B	B	B
100025157|F|0--51:T>G	DArTseq single nucleotide polymorphism	TGCAGGTCCGCTCCGCCCAATGGACCGCGACCACCCAACAGCGAGAGGCGATCCACAGCGACTCACGCG	5H	65.6	B	B	B	D	-	B	B	B	B	D	D	B	D	D	B	D	D	D	D	D	D	B	D	-	B	B	B	B	B	B	B	B	B	B	B	B	D	B	B	B	B	B	B	B	B
100018477|F|0--36:C>T	DArTseq single nucleotide polymorphism	TGCAGGCGACATTGGACGGCTCCACCGATGTTCTTGCTACTCCGACGAACGTACAGTTCATGCAGCCGA	5H	65.6	B	B	B	D	B	B	B	B	B	D	D	B	D	D	B	D	D	D	D	D	D	B	D	D	B	B	B	B	B	B	B	B	B	B	B	B	D	B	B	B	B	B	B	B	B
100021878|F|0--52:A>T	DArTseq single nucleotide polymorphism	TGCAGCTGGAAGCTCCTATACGGCGCTCCAGGCGTCCATTCGCACTGCTGACACCTTCAGCTTCCCGTG	5H	65.6	B	B	B	D	B	B	B	B	B	D	D	B	D	D	B	D	D	D	D	D	D	B	D	D	B	B	B	B	B	B	B	B	B	B	B	B	D	B	B	B	B	B	B	B	B
100004009|F|0--33:C>G	DArTseq single nucleotide polymorphism	TGCAGCCTTCTGATGTGAAGTTATTTCTCTTTTCTGCTTTGACATAGTACTCTTGGTTATACTTGATGT	5H	65.6	B	B	B	D	B	B	B	B	B	D	D	B	D	D	B	D	D	D	D	D	D	B	D	D	B	B	B	B	B	B	B	B	B	B	B	B	D	B	B	B	B	B	B	B	B
100034170|F|0--10:T>A	DArTseq single nucleotide polymorphism	TGCAGCCCCATGGGTGGCCCTGGACCCCTGGGGAGGTCGCAGCTGACCACAGCTTCGGCCATGGCGTGG	5H	65.6	B	B	B	D	B	B	B	B	B	D	D	B	D	D	B	D	D	D	D	D	D	B	D	D	B	B	B	B	B	B	B	B	B	B	B	B	D	B	B	B	B	B	B	B	B
100033716|F|0--42:T>C	DArTseq single nucleotide polymorphism	TGCAGTAGTCGGGTGCAAGTTGATAAAATGGCGAGAACGGTCTGCTCATGTCATGACGCGTCTCCCTCT	5H	65.6	B	B	B	D	B	B	B	B	B	D	D	B	D	D	B	D	D	D	D	D	D	B	D	D	B	B	B	B	-	B	B	B	B	B	B	B	D	B	B	B	B	B	B	B	B
100021460|F|0--68:G>A	DArTseq single nucleotide polymorphism	TGCAGTCTGGTGACACCACTGCACTACACACGGTAGGTACAGTAGCCATGCATCTGTGAATTGAATGAG	5H	65.6	B	B	B	D	B	B	B	B	B	D	D	B	D	D	B	D	D	D	D	D	D	B	D	D	B	B	B	B	B	B	B	B	B	B	B	B	D	B	B	B	B	B	B	B	B
100015826|F|0--20:C>T	DArTseq single nucleotide polymorphism	TGCAGCTTGTTTTCCTTGGTCACTTCCAATGTAGTTCATGCACACACATTGATTTTTCTCCATAGGGGA	5H	65.6	B	B	B	D	B	B	B	B	B	D	D	B	D	D	B	D	D	D	D	D	D	B	D	D	B	B	B	B	B	B	B	B	B	B	B	B	D	B	B	B	B	B	-	B	B
100039888|F|0--31:G>C	DArTseq single nucleotide polymorphism	TGCAGGTTCCATATCGCGCCCGCTGCTGCGTGCGTGCCTCCTGCGGCATGGATCCTCGATCCATGGACT	5H	65.6	B	B	B	D	B	B	B	B	B	D	D	B	D	D	B	D	D	-	-	D	D	B	D	-	B	B	B	B	B	B	B	B	B	B	B	B	D	B	B	B	B	B	B	B	B
100042825|F|0--58:C>G	DArTseq single nucleotide polymorphism	TGCAGGTTTTGCTCAATCGGGTGCACATGTCTATGCCTCGACGGCATGCAATGGTAGGCTAGGTTCTCT	5H	65.6	B	B	B	D	B	B	B	B	B	D	D	B	D	D	B	D	D	D	D	D	D	B	D	-	B	B	B	B	B	B	B	-	B	B	B	B	D	-	B	B	B	B	B	B	B
100021128|F|0--27:A>T	DArTseq single nucleotide polymorphism	TGCAGAAGAAATTGTTGTACAGGCGAAATCAAAGAACGACCAATCCACGGACCATGACTAAAGAGTTTT	5H	65.6	B	B	B	D	B	B	B	B	B	D	D	B	D	D	B	D	D	D	D	D	D	B	D	-	B	B	B	B	B	B	B	B	B	B	B	B	D	B	B	B	B	B	B	B	B
100040301|F|0--56:A>G	DArTseq single nucleotide polymorphism	TGCAGACCACACGAGAAACCATGGGCCTCGGCGTTACTGTGCAGGCTGCAACCGCCAATACGCCATGTA	5H	65.6	B	B	B	D	B	B	B	B	B	D	D	B	D	D	B	D	-	D	-	D	D	B	D	D	B	B	B	B	B	-	-	B	B	-	B	B	-	B	B	B	B	B	-	B	B
100031288|F|0--67:A>G	DArTseq single nucleotide polymorphism	TGCAGACAGTCTATCATAAAAACCACCCGACCCATCCTGAAACTTTCTGCAAGATTAATGGCTTTCAAT	5H	65.6	B	B	B	D	B	B	B	B	B	D	D	B	D	D	B	-	D	D	D	D	D	B	-	D	B	-	B	-	B	B	B	B	B	-	-	B	-	B	B	B	B	B	B	B	B
100022046|F|0--15:C>T	DArTseq single nucleotide polymorphism	TGCAGACATGCTGTGCTTCTTCTCTGCTTCAGCAACCTCTGATTGGAGCTCATCACTTCTGCCCTTCAA	5H	66.13	B	B	B	D	B	B	B	B	B	D	D	B	D	D	B	D	D	D	D	D	D	-	D	D	B	B	B	B	B	B	B	B	B	B	B	B	D	B	B	B	B	B	B	B	B
100042117|F|0--43:A>G	DArTseq single nucleotide polymorphism	TGCAGCCGCCACCATCTGCCGTTCCAGCGCTGCCGCTGCCGGAAGCTGACGCCCCTCCTCCGAGATCGG	5H	66.13	B	B	B	D	B	B	B	B	B	D	D	B	D	D	B	D	D	D	D	D	D	B	D	D	B	B	B	B	B	B	B	B	-	B	B	B	D	B	B	B	B	B	B	B	B
100031679|F|0--32:G>A	DArTseq single nucleotide polymorphism	TGCAGCGATGGCGTATTATAAGCTACTGTTTGGTAAAAAAGGCTGCTGCAAATTAGAATTGGAAACGAC	5H	66.13	B	B	B	D	B	B	B	B	B	D	D	B	D	D	B	D	D	D	D	D	D	B	D	D	B	B	B	B	B	B	B	B	B	B	B	B	D	B	B	B	B	B	B	B	B
100009162|F|0--12:T>G	DArTseq single nucleotide polymorphism	TGCAGAGGGTCATTGCCGTCAGCGCCTCCGTCAGCCCCTTCATCCACGCGCTGCGTCATCAAGATATCC	5H	66.13	B	B	-	D	B	B	B	B	B	D	D	B	D	D	B	D	D	D	D	D	D	B	D	D	B	B	B	B	B	B	B	B	B	B	B	B	D	B	B	B	B	B	B	B	B
100006361|F|0--50:G>T	DArTseq single nucleotide polymorphism	TGCAGAATTCTGATGCTGATAGAATGATAAGACATTTATAAGTTACTAATGTGGAGAACAACCTTGATG	5H	66.13	B	B	B	D	-	B	B	B	B	D	D	B	D	D	B	D	D	D	D	D	D	B	D	D	B	B	B	B	B	B	B	B	B	B	B	B	D	B	B	B	B	B	B	B	B
100041067|F|0--65:T>C	DArTseq single nucleotide polymorphism	TGCAGCCTCCCGCACGTCCACCTCCCTGTCTCCGAAGAGCGGGATAGGGGCCGCGTCAATGGCGTTGGC	5H	66.13	B	B	-	D	B	B	B	B	B	D	D	-	D	D	B	D	D	D	D	D	D	-	D	D	B	B	B	B	B	B	-	B	-	B	B	B	D	B	B	B	B	-	B	B	B
100007178|F|0--8:C>A	DArTseq single nucleotide polymorphism	TGCAGCCACCCCAGAGCCTGTCTCCCCAATGAGCTCCCGAGATCGGAAGAGCGGTTCAGCAGGAATGCC	5H	66.13	B	B	B	D	B	B	B	B	B	D	D	B	D	D	B	D	D	D	D	D	D	B	D	-	B	B	B	B	B	B	B	B	B	B	B	B	D	B	B	B	B	B	B	B	B
100035716|F|0--36:G>A	DArTseq single nucleotide polymorphism	TGCAGTTTGTCGTCATTGCGCTGTTGTGATGTGCTAGGTGTGATCATGTGTAAGGTAACCTCACCACAT	5H	66.13	B	B	B	D	B	B	B	B	-	D	D	B	D	D	B	D	D	D	D	D	-	-	D	-	B	B	B	B	B	B	B	B	B	B	B	B	-	B	B	B	B	B	B	-	-
100022148|F|0--10:G>A	DArTseq single nucleotide polymorphism	TGCAGAAAGAGGAGTAACGTGGGCGCAAGAATTAAGGACCAATGGTTGGCATGCGTCGAGTAACTCTCC	5H	66.59	B	B	B	D	B	B	B	B	B	D	D	B	D	D	B	D	B	D	-	-	D	B	D	-	B	B	B	B	B	B	B	B	B	B	B	B	D	-	B	B	B	B	B	B	B
100018957|F|0--24:C>G	DArTseq single nucleotide polymorphism	TGCAGATGCCTTGCTCCTGGGCATCGTGCGGCTGTTTGCACAGATCCCCTTCGGTATTCCTGCTCTTTG	5H	67.45	B	B	-	D	B	B	-	B	B	D	D	B	D	D	-	D	D	D	D	D	D	B	D	-	-	B	-	-	-	B	B	B	B	B	B	B	D	-	B	B	B	B	B	B	B
100006093|F|0--14:A>C	DArTseq single nucleotide polymorphism	TGCAGATAAGCCTAATATGCACCTGTCAGACCCAAGGTTGGCTCTGACGAACAGATGCAGAAATTCAGA	5H	69.18	B	B	B	-	B	B	B	B	B	D	D	B	D	D	B	D	D	D	-	-	D	B	D	-	B	B	B	B	B	B	B	B	B	B	B	B	D	B	B	B	B	-	B	B	B
100028879|F|0--21:C>T	DArTseq single nucleotide polymorphism	TGCAGGCTGATCCGATTCCACCTGTGGATGCTCCATTTTACTTGTTGTTTGTTTGTTCAGTGAGAGATC	5H	74.71	B	B	B	D	B	B	B	B	B	D	D	B	D	D	B	D	D	D	D	D	D	B	D	D	B	B	B	B	B	B	B	B	B	D	B	B	D	D	B	B	B	D	B	B	B
100023128|F|0--48:T>G	DArTseq single nucleotide polymorphism	TGCAGTGCCATCCAGATAATATAACCAGCTCAGCACTCACTATAATCTTCAATGCCGATGCAAGCAAAG	5H	75.77	B	B	B	D	B	B	B	B	B	D	D	B	D	D	B	D	D	D	-	D	-	B	D	D	B	B	B	B	B	B	B	-	B	D	B	B	D	D	B	B	B	-	B	B	B
100007987|F|0--68:T>A	DArTseq single nucleotide polymorphism	TGCAGTGGCGCCAACCTACGCTTTGTTGGTCGTACTGGCGTCTCCCTCGACCAGCTAAGAACGTGAATT	5H	76.84	B	B	B	D	B	B	B	B	B	D	D	B	D	D	B	D	D	D	D	D	D	B	D	-	B	B	B	B	B	B	B	-	B	D	B	B	D	D	B	B	B	D	B	B	B
100013050|F|0--9:G>A	DArTseq single nucleotide polymorphism	TGCAGAGAGGGAAAAGCAGGGGAGCAGGTCGCTGGGCTGCCACGCGTCCTCCACCGAGATCGGAAGAGC	5H	93.62	B	B	D	D	B	B	B	-	B	D	D	B	D	D	B	D	D	D	B	D	D	B	D	D	B	B	D	B	B	B	B	B	B	D	B	B	B	D	B	B	D	-	B	B	B
100034290|F|0--36:T>C	DArTseq single nucleotide polymorphism	TGCAGACCTTTATGTGTGTATGATCGGATCCAACGGTAAAGAGGAGCCAGCTGCGTGGCTTCAATCAGC	5H	93.62	B	B	D	D	B	-	B	B	B	D	D	B	D	D	B	D	D	D	B	-	D	-	D	D	B	B	D	B	B	-	B	B	B	D	B	B	-	-	B	-	D	-	B	B	B
100021014|F|0	DArTseq presence-absence polymorphism	TGCAGCATACTGGACGACTTTTTTTGTTTTTTGAGGGAAGCGTACTGGACTACTGGTGCTGCCGAGATC	5H	93.62	B	B	D	D	B	B	B	B	B	D	D	B	D	D	B	D	D	D	B	D	D	B	D	D	B	B	D	B	B	B	B	B	B	D	B	B	B	D	B	B	D	D	B	B	B
100026717|F|0--13:T>C	DArTseq single nucleotide polymorphism	TGCAGGTTGGCAATCCGTACCTCGATGACTACATGAACACAAAGGGGACGTTCGAGTTCCTCTGGAACC	5H	95.73	B	B	D	D	B	B	B	B	B	D	D	B	D	D	B	D	D	D	B	D	D	B	D	D	B	B	D	B	B	B	B	B	B	D	B	B	B	D	B	B	D	D	B	B	B
100027102|F|0--38:A>G	DArTseq single nucleotide polymorphism	TGCAGTACATGGCAGGCAACCGCAAGTATATTAAACTCACCTCAGATCCAGCAAGGAAGTAGTACTACG	5H	95.73	B	B	D	D	B	B	B	B	B	D	D	B	D	D	B	D	D	D	B	D	D	B	D	D	B	B	D	-	B	B	B	B	B	D	B	B	B	D	B	B	D	-	B	B	-
100007862|F|0--59:G>A	DArTseq single nucleotide polymorphism	TGCAGATGAATAAAACTGCAAAGGAGTAAAAGTTCGACACAGCAGATATATTACTACCAGAGTAAAGTC	5H	96.74	B	B	D	D	B	B	B	B	B	D	D	B	D	D	B	-	-	D	B	D	D	B	-	-	B	B	-	B	B	B	B	B	B	-	B	B	B	D	B	B	D	D	B	B	B
100038196|F|0--16:C>G	DArTseq single nucleotide polymorphism	TGCAGTGCATCGTTCTCTTGCGGGGGTTGGTTGCCTGTTATACGCACGCTGCCGCCTAGCACCATGGCG	5H	96.74	B	B	D	D	B	B	B	B	B	D	D	B	D	D	B	D	D	D	-	D	D	B	D	D	B	B	D	B	B	B	-	B	B	D	B	-	B	D	-	B	D	D	B	-	B
100022790|F|0--45:A>G	DArTseq single nucleotide polymorphism	TGCAGAATTGTTTATCTGCGCCGTTCTGAATTTCTGCTTTGATATATTTATCCTGCTCTTTGTCTCCTG	5H	96.74	B	B	D	D	B	B	B	B	B	D	D	B	D	D	B	D	D	D	B	D	D	B	D	D	B	B	D	B	B	B	-	B	B	D	B	B	B	D	B	-	D	D	B	B	B
100002403|F|0--67:G>C	DArTseq single nucleotide polymorphism	TGCAGCAGATCGGCCACACAACCGTCAACCAACCCTCTACTCTACGTGTTAATTAATCTATTCCAGCGA	5H	97.58	B	B	D	D	B	B	B	-	B	D	D	B	D	D	B	-	D	D	B	D	D	B	D	-	B	B	D	B	B	B	B	B	B	D	B	B	B	D	B	B	D	D	B	B	B
100022822|F|0--5:C>T	DArTseq single nucleotide polymorphism	TGCAGCCACGAAAACACACGAAGTCGCAGCACTGTGGCGACGCCCACCTCATCGTTCGCCGTACGGCGC	5H	97.58	B	B	D	D	B	B	B	B	B	D	D	B	D	D	B	D	D	D	B	D	D	B	D	D	B	B	D	B	B	B	-	B	B	D	B	B	B	D	B	B	D	D	B	B	B
100035776|F|0--27:A>G	DArTseq single nucleotide polymorphism	TGCAGCACACACGATCGACCTTGGGCCATTCCACTCGGGAACGTTCAGTCGCAGGGGCAAAGACGTGGC	5H	98.46	B	B	D	D	B	B	B	B	B	D	D	B	D	D	B	D	D	D	B	B	-	B	-	D	B	B	D	B	B	B	B	B	B	D	B	B	B	D	B	B	D	D	B	B	B
100031209|F|0--51:T>C	DArTseq single nucleotide polymorphism	TGCAGGCGCTCCAACTCCTGCCACCGCCACCGCCACCGCCAACTCCCTCCGTGCCGCCTCTGACGGGTC	5H	98.46	B	B	D	D	B	B	-	B	B	D	D	B	D	D	B	D	D	D	B	B	D	B	-	D	B	B	D	B	B	B	B	B	B	D	B	B	B	D	B	B	D	D	B	B	B
100052086|F|0--18:G>C	DArTseq single nucleotide polymorphism	TGCAGGCCTGAGCCGTTCGAGTGGCCACCAGTCTACGAACGAAGGAACGCGCGTGGCAATGTGAAACGA	5H	98.46	B	B	D	D	B	B	B	B	B	D	D	B	-	D	B	D	D	D	B	B	D	-	D	D	B	B	D	B	-	-	B	B	B	D	B	B	B	D	B	B	D	D	-	B	-
100004558|F|0--23:T>G	DArTseq single nucleotide polymorphism	TGCAGACATGTCTGGGGAATACGTTGATACATCAGAAAATTGTACTGTAGATGCTAGTAATTAGCTTGC	5H	104.88	B	B	D	D	-	B	B	-	B	D	D	D	D	D	B	D	D	D	B	B	D	B	D	D	D	B	D	D	B	B	B	D	D	D	B	B	B	D	B	B	D	D	B	B	B
100020881|F|0--36:T>C	DArTseq single nucleotide polymorphism	TGCAGCACGGCATCGGGTGCTCTGCTCATAACCCGATAGAGAGAAATAGGAGGCGCCGAGATCGGAAGA	5H	104.88	B	B	D	D	B	B	B	B	B	D	D	D	D	D	B	D	D	D	-	B	D	B	D	D	D	B	D	D	B	B	B	D	D	D	B	B	B	D	B	B	D	D	B	B	B
100025001|F|0--59:T>C	DArTseq single nucleotide polymorphism	TGCAGTTTCACAGCGCGAGAAGACGATCAAACAACCAACAGGTTTAACATCTCAATTAGTATCTGCCAA	5H	104.88	B	B	-	D	B	B	B	B	B	D	D	D	D	D	B	D	D	D	B	B	D	B	D	D	D	B	D	D	B	B	B	D	-	D	-	B	B	D	B	B	D	D	B	-	B
100016491|F|0--64:G>A	DArTseq single nucleotide polymorphism	TGCAGTGGCTCACTAGGGATCTCACACTGTATGTTCCTTTAATGGGTTGGCAAAGGATTCTCACGCTTG	5H	105.31	B	B	D	D	B	B	B	B	B	D	D	D	D	D	B	D	B	D	B	B	D	B	D	-	-	B	D	D	B	B	B	D	D	D	B	B	B	D	B	B	D	D	B	B	B
100033859|F|0--24:T>C	DArTseq single nucleotide polymorphism	TGCAGTTTTTTGCGTCCTATCCCTTGCTGTTCAATTCCCACCATTATTTGCTAACTACGACGCTTACAC	5H	108.01	B	-	D	D	B	B	-	B	B	D	D	D	D	D	B	D	-	D	B	B	D	-	D	D	D	D	D	D	B	B	-	D	D	-	B	B	B	D	-	B	D	-	B	B	-
100074677|F|0--22:T>C	DArTseq single nucleotide polymorphism	TGCAGACCATCCGCCACATGCTTCAGATTCACGTCCTCGTCGACTACTACGGCGGCAAGAAGCTCCACC	5H	108.01	B	B	D	D	B	B	B	B	B	D	D	D	D	D	B	D	D	D	B	B	D	B	D	D	D	D	D	D	B	B	B	D	D	D	B	B	B	D	B	B	D	D	B	B	D
100001547|F|0--48:C>T	DArTseq single nucleotide polymorphism	TGCAGCTTCAGGTCGTGGTCGTCAGCCTTGAGGACGAGTCCCATCCGTCGCAACAAGTTGTCCGAGATC	5H	108.01	B	B	D	D	B	B	B	-	-	-	D	D	D	D	B	D	D	D	B	B	D	B	D	D	D	-	D	D	B	B	B	D	D	D	B	B	B	D	B	B	D	D	B	B	D
100034552|F|0--16:A>G	DArTseq single nucleotide polymorphism	TGCAGGCATAGAGATGACGGCGATGCAGCCTAGAGGTCCGAGATCGGAAGAGCGGTTCAGCAGGAATGC	5H	109.91	B	B	D	D	B	B	B	B	B	D	D	D	D	D	B	D	-	D	B	B	D	B	D	D	D	D	B	D	B	B	B	D	D	D	B	B	B	D	B	B	D	D	B	B	-
100007875|F|0--66:G>C	DArTseq single nucleotide polymorphism	TGCAGCAGCTAAAAGAATAAACATGCCAAGGCACACCTACAAAAATTTAACTCGCTTCGAGTTTGGGCA	5H	111.1	B	B	D	D	B	B	B	-	B	D	D	D	D	D	B	D	D	D	B	B	D	B	D	D	D	D	B	D	B	B	B	D	D	D	B	B	B	D	B	B	D	D	B	B	D
100033393|F|0--17:T>C	DArTseq single nucleotide polymorphism	TGCAGCGGCTATGCCATTTCGAGGTGTTTGAATGCCCGAGATCGGAAGAGCGGTTCAGCAGGAATGCCG	5H	111.1	B	B	D	D	B	B	-	-	B	D	D	D	D	D	B	D	D	-	-	B	-	B	D	D	D	D	B	D	B	B	B	D	D	D	B	B	B	D	B	B	D	D	-	B	D
100034873|F|0--48:C>T	DArTseq single nucleotide polymorphism	TGCAGCGATGTTTCTTTGGGGATGCTTTCGAGATGTTATGGGCGGATGCTGGACCCACGATAATCCTCC	5H	112.08	B	B	D	D	B	B	B	B	B	D	D	D	D	-	B	D	D	-	B	B	-	B	D	D	D	D	B	-	B	B	B	D	D	-	-	B	B	D	-	B	D	D	-	-	D
100014836|F|0--61:T>G	DArTseq single nucleotide polymorphism	TGCAGTGACCGATGTTGCTGTCAGACAGTTTCAGAAAGCACTCCCCTGCTTTCAGTAGCCGTCGCAAAT	5H	113.07	B	B	D	D	-	B	-	D	B	D	D	D	D	D	B	D	D	D	-	B	D	B	D	D	D	D	B	D	B	B	-	D	D	D	B	B	-	D	B	B	D	D	B	-	D
100016259|F|0--50:A>G	DArTseq single nucleotide polymorphism	TGCAGCCACTGGTATGTGTTAAGCTCATCAGTCACTCTCACTCGCGACCAATTACTGAGAGTCTGAGAC	5H	119.98	B	B	-	D	B	B	B	B	B	D	B	D	D	D	B	D	D	D	B	B	D	B	B	D	D	D	B	D	B	D	B	D	D	D	B	B	B	B	B	B	D	D	D	-	D
100023716|F|0--59:A>G	DArTseq single nucleotide polymorphism	TGCAGTTTTTAGGTGAACCCGTGAAGGGGTCAGTGAGAAGAGGTTAAGCTCAAATCTTGACCTGGTCTT	5H	119.98	B	B	D	D	B	B	B	B	B	D	B	D	D	D	B	D	D	D	B	B	D	B	B	D	D	D	B	D	B	D	B	D	D	D	B	B	B	B	B	B	D	D	D	B	D
100007954|F|0--42:A>T	DArTseq single nucleotide polymorphism	TGCAGCTTTGTGAAAGGTCCACACACAAGCGCATCGTCACGCATCATCGTAAAATCTCTCTTACCGAGA	5H	119.98	B	B	D	D	B	-	B	B	B	D	B	D	D	D	B	D	-	D	B	B	D	B	B	D	D	D	B	D	B	D	B	D	D	D	B	B	B	B	B	B	D	D	D	B	D
100030415|F|0--14:C>G	DArTseq single nucleotide polymorphism	TGCAGGTGATCACTCCTACTACCACGGCTACTCCATTTCTTTCTCCTCCGAGATCGGAAGAGCGGTTCA	5H	120.41	B	B	D	D	B	B	B	-	B	D	B	D	D	D	B	D	D	B	B	B	D	B	B	D	D	D	B	D	B	D	B	D	D	D	B	B	B	B	B	B	D	D	D	B	D
100038582|F|0--31:T>G	DArTseq single nucleotide polymorphism	TGCAGGCTCTGGCGCGACGCCGTCGACGAGCTCACGACGGAGATGCACAGCCGCGCCAAGGCCCTCCTC	5H	120.41	B	B	D	D	B	B	B	B	B	D	B	D	D	D	B	D	D	B	B	B	D	B	B	D	D	D	B	D	B	D	B	D	D	D	B	B	B	B	B	B	D	-	D	B	D
100041267|F|0--10:C>A	DArTseq single nucleotide polymorphism	TGCAGCGGGGCGAACTACTACTACTCGCCCTCGACGTCGCCGAGATCGGAAGAGCGGTTCAGCAGGAAT	5H	120.41	B	B	D	D	B	B	B	-	B	D	B	D	D	D	B	D	-	B	B	B	D	B	B	D	D	D	B	D	B	D	B	D	D	D	B	B	B	B	B	B	D	D	D	B	D
100019361|F|0--18:A>G	DArTseq single nucleotide polymorphism	TGCAGCACATACATGTAAAAACAATAAGCATTTGTAGTTAATGCTAGTGGTATTTGGGTGGCTGAGGAG	5H	120.41	B	B	D	D	B	B	B	B	B	D	B	D	D	D	B	D	D	B	B	B	D	B	B	D	D	D	B	D	B	D	B	D	D	D	B	B	B	B	B	B	D	D	D	B	D
100032187|F|0--42:C>T	DArTseq single nucleotide polymorphism	TGCAGACGACAGCTCCTTTAGCTGACTCTCACAGCCGCCTGCCTGTGACCCGAGATCGGAAGAGCGGTT	5H	120.41	B	B	D	D	B	B	B	-	B	D	B	D	D	D	B	D	D	B	B	B	D	B	B	D	D	D	B	D	B	D	B	D	D	D	B	B	B	B	B	B	D	D	D	B	D
100039181|F|0--52:A>G	DArTseq single nucleotide polymorphism	TGCAGTTGGAATCAACCAAACATGTATAGGTGGATATGCATAAATGGGAGGAAGAATCAAGAGAGGTCA	5H	129.32	B	B	D	D	D	B	B	B	B	D	B	D	D	D	B	D	-	-	B	B	-	D	B	D	D	D	B	D	-	-	B	-	-	-	B	B	B	B	B	B	-	D	D	-	D
100028078|F|0--35:G>A	DArTseq single nucleotide polymorphism	TGCAGCTTCATCTCCCCCGAGCACCTCGCCATCGCGCTCTTCACTCTCGACGATCCCACCACCAACAAC	5H	129.32	B	B	D	D	D	B	B	B	B	-	B	D	D	D	B	-	-	B	B	B	-	-	B	-	-	-	B	D	D	D	B	D	-	-	B	B	B	B	B	B	B	D	D	B	D
100029604|F|0--33:G>A	DArTseq single nucleotide polymorphism	TGCAGGAGTGACATTGGTAACATCACTGGTGTCGTTGTTCAGTAACCGAAAAGTGAGAGCAGACACTGC	5H	129.32	B	B	D	D	D	B	B	-	B	D	B	D	D	D	B	D	D	B	-	B	D	-	B	D	D	D	B	D	D	D	-	D	D	D	B	B	B	B	B	B	B	-	D	B	D
100037175|F|0--68:A>T	DArTseq single nucleotide polymorphism	TGCAGCGCCTGGCTCTGGCTCAAATCTCGCTTTTGCACTACTACTACTGATTTGATTCGTAAGGTTTTA	5H	132.28	B	B	D	D	D	B	B	B	B	D	B	D	D	D	B	D	D	-	B	B	D	D	B	D	D	D	B	-	D	D	B	D	D	D	B	B	B	B	B	B	B	D	D	B	D
100029402|F|0--14:C>G	DArTseq single nucleotide polymorphism	TGCAGTACCTTCATCAAGACTCCCAGCTCAAAGTAGTTCACCGTGATCTCAAAGCCAGCAACATCCTGC	5H	132.83	B	B	D	D	D	B	B	B	B	D	B	D	D	D	B	D	-	B	B	B	D	D	B	D	-	D	B	D	-	D	B	D	D	B	B	-	B	B	B	B	B	D	D	B	D
100023551|F|0--9:T>G	DArTseq single nucleotide polymorphism	TGCAGACAGTATGTAAAGAGATAATTCGCAAGTGAAAGAATCACAGCACGCCCTAAGCTAGGCTTCTTA	5H	132.83	B	B	D	D	D	B	B	B	B	D	B	D	D	D	B	D	D	-	B	B	D	D	-	D	D	D	B	D	D	D	B	D	D	B	B	B	B	B	B	B	B	D	D	B	D
100038671|F|0--48:A>G	DArTseq single nucleotide polymorphism	TGCAGCCGATGAGCAGGGTGGTATTAGTCAGGCACCGATCATGTAAGAATTCGTTGGTTTTAAAAACTC	5H	133.44	B	B	D	D	D	B	B	B	B	D	B	D	D	D	B	D	D	B	B	B	D	D	B	D	D	D	B	-	D	D	B	D	-	-	B	B	-	B	B	B	B	D	D	B	D
100011253|F|0--17:G>A	DArTseq single nucleotide polymorphism	TGCAGAAGACCATTTACGTCTATCCATATAAATGCCCATCCCTCGGGCACAAATCAACAGTTCAGCACT	5H	133.44	B	B	D	D	D	B	B	B	B	D	B	-	D	D	B	D	D	B	B	B	D	D	B	D	D	D	B	D	D	D	B	D	D	B	B	B	B	B	B	B	B	D	D	B	D
100036990|F|0--14:C>T	DArTseq single nucleotide polymorphism	TGCAGTCAGCTCGTCCTTCAGGCTCCTGATCTTCAACGTGTCCCTGGCCCTCTCGAGGTCCCTGATCCT	5H	135.32	B	B	D	D	D	B	B	B	B	D	B	D	D	D	B	-	D	B	-	-	D	-	-	D	-	D	B	D	-	D	B	-	D	-	-	B	-	B	B	D	B	D	-	B	D
100040760|F|0--30:A>G	DArTseq single nucleotide polymorphism	TGCAGAAAGGAAGCAAAGAAAGAGATTGGTAGCTGCTCACTGGTAATCGTATGGTGTGTCCCCCTCCTG	5H	135.97	B	B	D	D	D	B	B	B	B	D	B	D	D	D	B	D	-	B	-	B	D	D	B	D	D	D	B	D	D	D	B	D	D	B	B	B	B	B	B	D	B	D	D	B	D
100020545|F|0--9:C>G	DArTseq single nucleotide polymorphism	TGCAGGCCGCCGTGCGCGCCGTCCTGGAGCGCACGGGCAACGCCGATCTGCTCCCACTCCAAGATTGGT	5H	135.97	B	B	D	D	D	B	B	-	B	D	B	D	D	D	B	D	D	B	B	B	D	D	-	D	D	D	B	D	D	D	-	D	D	B	B	B	B	B	B	D	B	D	D	-	D
100078748|F|0--16:G>C	DArTseq single nucleotide polymorphism	TGCAGCCCCGACGCCAGGAGCCTCTTCACGCGCCGCTCCCGCTGCCTGCGCCGCCGCCGCTGACGGCGT	5H	135.97	B	B	D	D	D	B	B	B	B	D	B	D	D	D	B	D	D	B	B	B	D	D	B	D	D	-	B	D	D	D	B	D	D	B	B	B	B	B	B	D	B	D	D	B	D
100033972|F|0--37:A>G	DArTseq single nucleotide polymorphism	TGCAGGTGGTGCGTGTGCTTAAATGCTCTCAAGGCAGAGGATTTCCCATCAATTGCCGTGTAATAATTT	5H	164.76	B	B	D	B	D	D	D	B	D	D	D	B	B	D	B	D	D	B	B	B	D	D	D	D	D	-	-	D	-	-	B	D	B	-	D	-	B	D	-	D	B	D	D	-	D
100015516|F|0	DArTseq presence-absence polymorphism	TGCAGCATCTTGTAGGTTTCTGCTCGTTCTAACATTGCAATGCATCCGAGATCGGAAGAGCGGTTCAGC	5H	164.76	B	B	D	B	D	D	D	B	D	D	D	B	B	D	B	-	D	B	B	B	D	D	D	D	D	D	D	D	-	D	B	D	B	D	D	B	B	D	B	D	B	D	-	D	D
100025270|F|0--35:T>C	DArTseq single nucleotide polymorphism	TGCAGTCATGCGTTCTTCCATGTTTTGTGTTTCCATCCACGCACATTGAGACTGTTGTCACATCCCGTG	5H	168.55	B	B	D	B	D	D	D	B	-	D	D	B	B	D	B	D	D	B	D	B	D	D	D	D	D	D	B	D	D	D	B	D	B	D	D	B	B	D	B	D	B	D	D	D	D
100026668|F|0--59:T>C	DArTseq single nucleotide polymorphism	TGCAGGAACGGAAACAGAAAGGGGAAAACACTGAACAAAATTATCTGAAATCTCAACACTTGCAACCCT	5H	168.99	B	B	D	B	D	D	D	B	B	D	D	B	B	D	B	D	D	B	D	D	D	D	D	D	D	D	B	D	D	D	B	D	B	D	D	B	B	D	B	D	B	D	D	D	D
100033335|F|0--24:G>C	DArTseq single nucleotide polymorphism	TGCAGCTGCCGTAATCCCCTGTGCGGCGCGCGCTGGTACAGACCAACAGTGCCAGACAGCGATAGCAGC	5H	169.44	B	B	D	B	D	D	D	B	B	D	D	B	B	D	B	D	D	B	D	D	D	-	D	D	D	D	B	-	D	D	B	-	B	D	D	D	B	D	B	D	-	D	D	D	D
100019063|F|0--5:T>A	DArTseq single nucleotide polymorphism	TGCAGTCTGATTGCTTCAAGTGTAATTCCACCTCGTTAAATGCATCATCTGCTTGTCTGTATGGTCGTT	5H	170.31	B	B	D	B	-	D	D	B	B	D	D	B	B	D	B	D	-	B	D	D	D	D	D	D	D	D	B	D	D	D	B	D	B	D	D	D	B	D	B	D	B	D	D	-	D
100037014|F|0--60:G>C	DArTseq single nucleotide polymorphism	TGCAGTCGGTTTGACATTCAGAATGAGTAGGAGGATTTTATCATCAAATAGATCGGACAAGAATTGTCT	5H	170.84	B	B	D	B	D	D	D	B	B	D	D	B	B	D	B	D	D	B	D	D	D	D	D	D	D	D	B	D	D	D	B	D	-	D	D	D	B	D	-	D	B	D	D	D	-
100041985|F|0--55:T>C	DArTseq single nucleotide polymorphism	TGCAGCTGCAAGAATGGCTTCATATTTGACAGTCTGATTGTGTAACATTTTTTTATGTGCGGGAAAAAT	5H	170.84	B	B	D	B	D	D	D	B	B	D	D	B	B	D	B	-	D	B	D	D	-	-	D	D	D	-	-	D	D	-	-	D	B	D	D	D	B	D	-	D	B	D	D	D	D
100022800|F|0--6:G>A	DArTseq single nucleotide polymorphism	TGCAGCGAAGTGCATTGGAAAAACATGACATATGTAGGACTTGTCATGTCCAATAACAGTTTTGCTAAA	5H	173.34	B	B	D	B	D	D	D	B	B	D	D	B	B	D	B	D	D	D	D	D	D	D	D	D	D	D	B	D	D	D	B	D	B	D	D	D	B	D	D	D	B	D	D	D	D
100018519|F|0--24:T>G	DArTseq single nucleotide polymorphism	TGCAGCACAATGAGGTTCAGGTGTTTGTTTGTGTTGGGTTTGTGCACTACCAGCTACTACAACTACAGG	5H	173.34	B	B	D	B	D	D	D	B	B	D	D	B	B	D	B	D	D	D	D	D	D	D	D	D	D	D	B	D	D	D	B	D	B	D	D	D	B	D	D	D	B	D	D	D	D
100036576|F|0--29:G>T	DArTseq single nucleotide polymorphism	TGCAGCCCAGTCCACGAGCAGACCAGACCGTCGTTCTCGATTCTTCCGCTCGAGAGGAAAAAAAAATCC	5H	173.34	B	B	D	B	D	D	D	B	B	D	D	B	B	D	B	D	-	D	D	D	D	-	D	-	D	-	B	D	D	D	B	D	B	D	D	D	B	-	D	-	B	D	D	-	D
100033250|F|0--19:G>T	DArTseq single nucleotide polymorphism	TGCAGGGCCTGGAGCATTTGTTTTTCTGAGACAAAAGTCAGGATCTGATAGGAACGAAAAGAGACCTCG	5H	174.25	B	B	D	B	D	D	D	B	B	D	D	B	B	D	B	D	D	D	D	D	D	D	D	D	D	D	B	D	D	D	B	D	B	-	D	-	B	D	-	D	B	D	D	D	D
100032893|F|0--60:T>C	DArTseq single nucleotide polymorphism	TGCAGCCATCCCCATCCATTCTTCACAGCGTCCATCCACAAGAAGAACAAGATGAATGCGTTGTCCGCT	5H	175.2	B	B	D	B	D	D	D	B	B	D	D	B	B	D	B	D	D	D	D	D	D	D	D	D	D	D	B	D	-	-	B	D	B	D	D	D	-	-	D	-	B	D	D	D	D
100045957|F|0--64:G>T	DArTseq single nucleotide polymorphism	TGCAGGAACGCGCGCGGCGCCGCGTCCAGGCACGCCACGCGGTAGTCGCCGATGGAGCCTCGGAGCAGC	5H	175.2	B	B	D	B	D	D	D	B	B	D	D	B	B	D	B	D	D	D	D	D	D	D	D	D	D	D	B	D	D	D	B	D	B	D	D	D	B	D	D	D	B	D	D	D	D
100037417|F|0--39:G>T	DArTseq single nucleotide polymorphism	TGCAGTGATTGCGGGATTTGCTTTCTACTACTCGTTGAAGATAGAGGAGAACTGCAAGTTTGGTGGTTT	5H	175.2	B	B	D	B	D	D	D	B	B	D	D	B	B	D	B	D	D	D	D	D	D	D	D	D	D	D	B	D	D	D	B	D	B	D	D	D	B	D	D	D	B	D	D	D	D
100017772|F|0--5:G>A	DArTseq single nucleotide polymorphism	TGCAGGCACTCTCGGACATGTCAAGCTAGCAAACAAAAATATTAGCCATTAACAGCTCTGCCGATTCTT	5H	175.2	B	B	D	B	D	D	D	B	B	D	D	B	B	D	B	D	D	D	D	D	D	D	D	D	D	D	B	D	D	D	B	D	B	D	D	D	B	D	D	D	B	D	D	D	D
100022763|F|0--23:C>A	DArTseq single nucleotide polymorphism	TGCAGTCCATTAACCAAACACATCACACCAGATCCCCTTCCTCACGCACGAGCGCACCGCCGCCGCCGC	5H	175.2	B	B	D	B	D	D	D	B	B	D	D	B	B	D	B	D	D	D	D	-	D	D	D	D	D	D	B	D	D	D	B	D	B	D	D	D	B	D	D	D	B	D	D	D	D
100035450|F|0--40:C>T	DArTseq single nucleotide polymorphism	TGCAGGCACGAAAATGCATGCTGACCCGCACCCTTTTTTGCGTCTAGCCATGTCGATATCAACCCCAGC	5H	175.2	B	B	D	B	-	D	D	B	B	D	D	B	B	D	B	D	D	D	D	D	D	-	D	D	D	D	-	-	-	D	B	D	B	D	D	-	B	D	D	D	B	D	D	D	D
100031612|F|0--23:T>A	DArTseq single nucleotide polymorphism	TGCAGCAAATCAATTCCTCAAATTAAAAATCGCTTTCTGAGTGCCCTTTCGCTGCCTTTTGCGTTCGCC	5H	175.2	B	B	D	B	D	D	D	B	B	D	D	B	B	D	B	-	D	-	D	D	D	-	D	D	D	D	B	D	D	D	-	D	B	D	D	D	-	D	D	-	B	D	-	D	D
100034471|F|0--9:T>C	DArTseq single nucleotide polymorphism	TGCAGCGTCTTTGTTCTTGAGGAGGTCGGCAAGATGCTGGTGCAGGTCGCCTGGAGGAACCCTAGTTTC	5H	175.76	B	B	D	B	D	D	D	B	B	D	D	B	B	D	B	D	D	D	D	D	D	D	D	D	-	D	B	D	D	-	B	D	-	-	D	-	B	-	D	D	B	D	D	D	D
100040100|F|0--57:A>C	DArTseq single nucleotide polymorphism	TGCAGAACTCTCCTTCATGGCGCCAAGGAGCTCCGCCTTGAAGACGGACGACCGAGCAGCGAGGACACA	5H	175.76	B	B	D	B	D	D	D	B	B	D	D	B	B	D	B	D	D	D	D	D	D	D	D	D	D	D	B	D	D	D	B	D	B	D	D	D	B	D	D	D	B	D	D	D	D
100014467|F|0--47:T>C	DArTseq single nucleotide polymorphism	TGCAGGGTGAAGCTGATACATCAAGATGTTGCAGGCCACGCTTATCCTAATCAGGCTGTAGCGTTCCCG	5H	175.76	B	B	D	B	D	D	D	B	B	D	D	B	B	D	B	D	D	D	D	D	D	D	D	D	D	D	B	D	D	D	B	D	B	D	D	D	B	D	D	D	B	D	D	D	D
100027517|F|0--6:C>G	DArTseq single nucleotide polymorphism	TGCAGGCCAGGCTGAGCCAGGAGGCCGACGAGATGAAGCTGCTGGAGAGCTCGCTGTTCGGCAACATCT	5H	176.24	B	B	D	B	D	D	D	B	B	D	D	B	B	D	B	D	D	D	D	D	D	D	D	D	D	D	B	D	D	D	B	D	B	D	D	D	B	D	-	D	B	D	D	D	D
100045691|F|0--34:T>C	DArTseq single nucleotide polymorphism	TGCAGTCCTCCGCCCACCACCACCCAGCAGCTCGTGGTCCGCCGCCGCCGGGAGCTCGCTCCGAGATCG	5H	176.24	B	B	D	B	D	D	D	B	B	D	D	B	B	D	B	D	D	-	D	D	D	D	-	D	-	D	B	-	-	-	B	D	B	-	-	D	B	-	D	D	B	D	D	D	D
100034524|F|0--24:T>A	DArTseq single nucleotide polymorphism	TGCAGTCACATGTGTGGCTTCGTGTGTGAATTTACCAGGAAGCGAAGACCACATGCCTTCGCTATATAT	5H	176.81	B	B	D	B	D	D	D	B	B	D	D	B	B	D	B	D	D	D	D	D	D	D	D	D	D	D	B	D	D	D	B	D	B	D	D	D	B	D	D	D	B	D	D	D	D
100020803|F|0--30:T>A	DArTseq single nucleotide polymorphism	TGCAGGGCGCAAGGAGAGCCAAGGACAAAGTGTGGTGCTCCTCGCATACGGCAACATAGTGTAGGCTAG	5H	177.8	B	B	D	B	D	D	D	-	B	D	D	B	B	D	B	D	D	D	D	D	-	D	D	D	D	B	B	D	D	D	B	D	B	D	D	D	B	D	D	D	B	D	D	D	D
100012161|F|0--55:G>A	DArTseq single nucleotide polymorphism	TGCAGCCACTAGCAAAAGTTGGACCATGTCAGTGTCCTTATGTCCCTCAAGATCCGTGTCTCTAGGCAA	5H	180.98	B	B	D	B	D	D	D	B	B	D	D	B	B	D	B	D	-	D	D	D	D	D	D	D	D	B	B	B	D	D	B	D	B	D	D	D	B	D	D	D	B	D	D	D	D
100024549|F|0--30:T>G	DArTseq single nucleotide polymorphism	TGCAGCTAGAAATATTGGTCACGGGCACGGTGCGTCGCTGGGGAGCCTCACGGACATACTCAGAACAGA	5H	180.98	B	B	D	B	D	D	D	B	B	D	D	B	B	D	B	D	D	D	D	D	D	D	-	D	D	B	B	B	D	D	B	D	B	D	D	D	B	D	D	D	B	D	D	D	D
100034384|F|0--41:C>G	DArTseq single nucleotide polymorphism	TGCAGGTGTTGCATCAGCCATCAGGCTCTCCCGGACGGCCGCGCGTCTCCTACTCTCCTTGAGCCGAGA	5H	180.98	B	B	D	B	D	D	D	B	B	D	D	B	B	D	B	D	D	D	D	D	-	D	D	D	D	B	B	B	D	D	B	D	B	-	D	D	B	D	D	D	B	D	D	D	D
100055688|F|0--27:T>C	DArTseq single nucleotide polymorphism	TGCAGTTGGCTCGTGGAGACAAGGAGATGGAAGATGCGGACATCCCAGTTCACTTGTGTTTGCGTGTCG	5H	186.33	B	B	D	B	D	D	D	B	B	D	D	B	B	D	B	-	D	D	D	-	D	-	-	D	D	B	B	-	D	B	B	-	B	D	D	D	-	D	D	D	B	D	-	-	D
100010549|F|0--21:C>T	DArTseq single nucleotide polymorphism	TGCAGCTACTGTTGGTCGTAGCAGCGTCAATCTACCGCAAGCCCAACCACATACAGGGATAACAATGGA	5H	186.33	B	B	D	B	D	D	D	B	B	D	D	B	B	D	B	D	D	D	D	D	D	D	D	D	D	-	-	-	D	B	B	D	-	D	D	D	-	D	D	D	B	D	D	D	D
100019214|F|0--65:G>T	DArTseq single nucleotide polymorphism	TGCAGGCGACAGATCGCAACGCTACATGCTTGGGCGCAAAGCAAAGCCTGAACCGAGACTGTGGAGGCC	5H	187.88	B	B	D	B	D	D	D	-	-	D	D	B	B	D	B	D	-	D	D	D	D	D	D	D	D	B	-	B	D	B	B	D	B	D	D	D	B	D	D	D	B	D	D	D	D
100045663|F|0--52:G>C	DArTseq single nucleotide polymorphism	TGCAGCTTAGCTCCTACGCATCCTGCTCACTCCGACGCCCAGGCGAGCTCGCGCTCCTTCCCTCCACCG	5H	190.77	-	B	D	B	D	D	B	B	B	D	D	B	B	D	B	D	D	D	D	D	D	D	D	D	-	B	-	B	D	-	B	D	-	D	D	D	B	D	D	D	B	D	D	D	D
100039524|F|0--33:C>T	DArTseq single nucleotide polymorphism	TGCAGTGTCACCAAGTGAAAAGGAAACAACATGCAGTCGCTTGGCAAGGCTAGATTTTCCTTCATGTTT	5H	191.2	B	B	D	B	D	D	B	B	B	D	D	B	B	D	B	D	D	D	D	D	D	D	D	D	B	B	B	B	D	B	B	D	B	D	D	D	B	D	D	D	B	D	D	D	D
100009412|F|0--66:A>T	DArTseq single nucleotide polymorphism	TGCAGCACTAGTTTGACTCCAATCAATGACACTCATCCAAAGTTGCTCAATATCTGCTGATTGATTAAT	5H	191.2	B	B	D	B	D	D	B	-	B	D	D	B	B	D	B	D	D	D	D	D	D	D	D	-	B	B	B	B	D	B	B	D	B	D	D	D	B	D	D	D	B	D	D	D	D
100012753|F|0--20:T>G	DArTseq single nucleotide polymorphism	TGCAGCATCAGTTCCATGGATAACACGTAAACTAAGTAATATTGCATCTTTGATTAGAGGTAACATCCC	5H	191.2	B	-	D	B	D	D	B	B	B	D	D	B	B	D	B	-	D	D	D	D	D	D	D	D	B	B	B	B	D	B	B	D	B	D	D	D	B	D	D	D	B	D	D	D	D
100021208|F|0--16:C>G	DArTseq single nucleotide polymorphism	TGCAGCTTTCCTTTCACGAGTAAATTGATACTGTATAAGTTTGGTTATTACTGTTTGAATTAGCCGCCG	5H	191.2	B	B	D	B	D	D	B	B	B	D	D	B	B	D	B	D	D	D	D	D	-	D	D	D	B	-	B	B	D	B	B	D	B	D	D	D	B	D	D	D	B	-	D	D	D
100031800|F|0--7:G>A	DArTseq single nucleotide polymorphism	TGCAGCCGTTCAAAGATTAGAGCACCTGCGAAGCCTGAATATACAGGGCTACACATCGATCTCAAATTC	5H	191.2	B	B	D	B	D	D	B	B	B	D	D	B	B	D	B	D	D	D	D	D	D	D	D	D	B	B	B	B	D	B	B	-	B	-	D	D	B	D	D	D	-	D	D	D	D
100046824|F|0--64:A>G	DArTseq single nucleotide polymorphism	TGCAGAAGCAAAGGGCGCTGTCTCATAAGCTAAAGGGAGTGAGTGATATTGTAGCCCATTTGTTAGCTG	5H	191.2	B	B	D	B	D	D	B	B	-	D	D	B	B	D	B	D	D	D	D	D	D	D	D	D	-	-	B	B	D	B	-	D	-	D	D	D	-	D	D	D	B	D	D	D	D
100002787|F|0--8:C>G	DArTseq single nucleotide polymorphism	TGCAGCAACGCAGAATTTGCATCTCGCCGTAGTGACACTCTGCCTGTATTGTAGTGTTCGCTCCACCGA	5H	191.2	B	B	-	B	D	D	B	B	B	D	D	B	B	D	B	D	D	D	D	D	D	D	D	D	B	B	B	B	D	B	B	D	B	D	D	D	B	D	D	D	B	D	D	D	D
100011158|F|0--30:A>G	DArTseq single nucleotide polymorphism	TGCAGCGCCAAGCTCCGTCCTTCCGTGCAGACCTGCAACATCGTCGTCAGGGCTCTGGGCAGGAGGAAG	5H	191.2	B	B	-	B	D	D	B	B	B	D	D	B	B	D	B	D	D	D	-	D	D	D	D	D	B	B	B	B	D	B	B	D	B	D	D	D	B	D	D	D	B	D	D	D	D
100032274|F|0--43:C>T	DArTseq single nucleotide polymorphism	TGCAGCTTAGCTCCTACGCATCCTCCCCAGTCCGACGCCGAGGCGAGCTCTGCCTCCACCGCCTCATGC	5H	191.2	B	B	-	B	D	D	B	B	B	D	D	B	B	D	B	D	D	D	D	D	D	D	D	D	-	B	B	B	D	B	B	D	-	D	D	D	-	D	D	D	B	D	D	D	D
100021099|F|0--32:C>G	DArTseq single nucleotide polymorphism	TGCAGACCAGCCCGAAATATCTGTTTGCGTACCTGGATGCGATGGCTCAGTATCAGATCTGAGAAAAGT	5H	192.06	B	B	D	B	D	D	B	B	B	D	D	B	B	D	B	D	B	D	D	D	D	D	D	D	B	B	B	B	D	B	B	D	B	D	D	D	B	D	B	D	B	D	D	D	D
100038542|F|0--40:G>T	DArTseq single nucleotide polymorphism	TGCAGTCTCGATCTACATGCTTATGTCTTGCCGTGCAAAAGAACTAATTTAGCGCGTATTGCAGTTGGC	5H	192.06	B	B	D	B	D	D	B	B	B	D	D	B	B	D	B	D	B	D	D	D	D	-	D	D	-	B	B	-	D	-	B	D	B	D	D	D	-	D	B	-	-	D	D	-	-
100052848|F|0--32:C>G	DArTseq single nucleotide polymorphism	TGCAGCTCGCGGAAGTCCCGCTCCAAGCCCTCCACCCTCCTCTCGCCGCGCCGCTGCGGCGCCGTCCGC	5H	192.48	B	B	D	B	D	D	B	B	B	D	D	B	B	D	B	D	B	D	D	D	D	D	D	D	B	B	B	B	D	B	B	D	B	D	D	D	B	D	B	D	B	D	D	D	D
100016371|F|0--43:C>T	DArTseq single nucleotide polymorphism	TGCAGCTAAATAAAAGGTCGAGTTCACTAAATCAGCTTTTGTTCCCAAAAAGAAATACTATTTCTCATG	5H	192.48	B	B	D	B	D	D	B	B	B	D	D	B	B	D	B	D	B	D	D	D	D	D	D	D	B	B	B	B	D	B	B	D	B	D	D	D	B	D	B	D	B	D	D	D	D
100024049|F|0--50:G>A	DArTseq single nucleotide polymorphism	TGCAGTCGATCGACCTCCACACCTCTTTCAGACAAAACATCAAGCGCATGGGCTGCATTAGTCAAGGCC	5H	192.48	B	B	D	B	-	D	B	B	B	D	D	B	B	D	B	D	B	D	D	D	D	D	D	D	B	B	B	B	D	B	B	D	B	D	D	D	B	D	B	D	B	D	D	D	D
100026850|F|0--58:A>C	DArTseq single nucleotide polymorphism	TGCAGTTTTCCTAAACCCTTCTAGCCAAGCCTCCCCTCCTAAATAAAAGTCCTTTTAGAGATTTCATTA	5H	192.48	B	B	D	B	D	D	B	B	B	D	D	B	B	D	B	D	B	D	D	D	D	D	D	D	-	B	B	B	-	B	B	D	B	D	D	D	B	-	-	D	B	D	D	D	D
100031674|F|0--61:A>G	DArTseq single nucleotide polymorphism	TGCAGGGAGCATGTCTATGTAGACTTTCACTTTCCAACAAATATAAGATATCTCCGTCTCTAGTTTATA	5H	192.48	B	B	-	B	D	D	B	B	B	D	D	B	B	D	B	D	B	D	D	D	D	-	D	D	B	-	B	B	-	B	B	D	B	-	D	-	B	D	B	D	B	-	D	D	D
100013707|F|0--42:T>C	DArTseq single nucleotide polymorphism	TGCAGATGTTTCTTCATCAAACTCAATGCAAGTGCACTGCTGTACAAAAATCCAGTGATGGTCTTTGCG	5H	192.91	B	B	D	B	D	D	B	B	B	D	D	B	B	D	B	D	B	-	D	D	-	D	D	-	B	B	B	B	-	B	B	D	B	D	D	D	B	D	B	D	B	D	D	D	-
100022326|F|0--5:A>G	DArTseq single nucleotide polymorphism	TGCAGATGGTGTCTACATCTGGAGCAACGAAGTTTCCTTCTAACATTCCCCGTTCCACGCATGTTCCAG	5H	194.16	B	B	D	B	D	D	B	B	B	D	D	B	B	D	B	D	B	D	D	D	-	D	D	D	B	B	B	B	D	B	-	D	D	-	D	D	-	D	-	D	B	D	D	D	D
100022175|F|0--59:G>A	DArTseq single nucleotide polymorphism	TGCAGAACCAGAGCTGGAGCGGCCTCGCCTTCGTCATCCTCCCTTTCTGGCTAAACACTGCCGCACTAA	5H	194.16	B	B	D	B	D	D	B	-	B	-	D	B	B	D	B	D	B	D	D	D	D	D	D	D	B	-	B	B	D	B	B	D	D	B	D	D	B	D	B	D	B	D	D	D	D
100017558|F|0--40:T>G	DArTseq single nucleotide polymorphism	TGCAGCTCCGTCAACATATGAGGAACTGCTGTGTATACGATATTTAGGTTAGGTTAGGTTTGGTTTAGG	5H	196.18	B	B	-	B	D	D	B	-	B	D	D	B	B	B	B	D	B	D	D	D	D	D	D	D	B	B	B	B	D	B	B	D	D	B	D	D	B	D	B	D	B	D	D	D	D
100026544|F|0--26:G>A	DArTseq single nucleotide polymorphism	TGCAGCAGTGGAAATTATTGATTAAGGAAGGGGACCGCAGTGCTTCAGAAACATTCATTTCTCGTGTTC	5H	196.61	B	B	D	B	D	D	B	B	B	D	D	B	B	B	B	D	B	D	D	D	D	D	-	D	B	B	B	B	D	B	-	D	D	B	D	D	B	D	B	D	B	D	D	D	D
100037877|F|0--31:C>G	DArTseq single nucleotide polymorphism	TGCAGAGTTACACAATTGCTAAGCAACTCATCAAAAGATAAAAAGTACTCCCTCTGTACCTAAATAATT	5H	198.15	B	D	D	B	D	D	B	B	B	D	D	B	B	B	B	D	B	D	D	D	D	D	D	-	-	B	B	B	D	-	-	D	-	-	D	-	B	D	B	D	B	D	D	D	D
100036611|F|0--32:A>G	DArTseq single nucleotide polymorphism	TGCAGCCACACAACAGCCCAAGCCCAAACCCGAAACCGGTGCGTCGCACACGCACCGAGATCGGAAGAG	5H	201.04	B	D	D	B	D	D	B	B	B	D	D	B	B	B	B	-	B	D	B	D	D	D	D	-	B	-	D	B	D	-	B	-	D	B	D	D	B	D	-	D	B	-	D	D	D
100030069|F|0--6:C>G	DArTseq single nucleotide polymorphism	TGCAGTCCGTGCAGTGGAGTGCTTTCGTGGCTTTGCTCTGCTTCGTTAGTCTTCTGGGCTGGAGTCGGA	5H	201.82	B	D	D	B	D	D	B	B	B	D	D	B	B	B	B	D	B	D	B	D	D	D	D	D	B	B	D	B	D	B	B	D	D	B	D	D	B	D	B	D	B	D	D	D	D
100012233|F|0--42:G>T	DArTseq single nucleotide polymorphism	TGCAGACGACCAATACAAAGGTTGCATAATAATATTTTTAGAGGATATGAATCATGAATAATACCTAAT	5H	202.71	B	D	D	B	D	D	B	B	-	D	D	B	B	B	B	D	-	D	B	D	D	D	D	D	B	B	D	B	D	B	B	D	D	-	D	D	-	D	B	D	-	D	D	D	D
100016566|F|0--40:G>T	DArTseq single nucleotide polymorphism	TGCAGTATACTCGTTTATTATGAATGGATGGAGGGTTGTAGATCTAACCTTGCTTGCTGGCCTTGTCGT	5H	203.19	B	-	D	B	D	D	B	B	B	D	D	B	B	B	B	D	B	D	B	D	D	D	D	D	B	B	D	B	-	B	B	D	D	B	D	-	B	D	B	D	B	D	D	D	D
100023316|F|0--49:C>G	DArTseq single nucleotide polymorphism	TGCAGATGCCACCTTGATGTTCATGGAAATGGGTGCCAAGCTCCACAACCACACCAGCAAGATCACCAG	5H	203.68	B	-	D	B	D	D	B	B	B	D	D	B	B	B	B	D	B	D	B	D	D	D	D	D	B	B	D	B	D	B	B	D	D	B	D	D	B	D	B	D	B	D	D	D	D
100018916|F|0--21:T>A	DArTseq single nucleotide polymorphism	TGCAGCCCCTGATCCTCCATCTGCACCTAGCCTCGCACACTGCCCCAAAACCTGTGGGGATGTGAGCAT	5H	203.68	B	-	D	B	D	D	B	B	B	D	D	B	B	B	B	D	B	D	B	D	D	D	D	D	B	B	D	B	D	B	B	D	D	B	D	D	B	D	B	D	B	D	D	D	D
100025562|F|0--46:A>G	DArTseq single nucleotide polymorphism	TGCAGGCGTCGATTAAAGTGCATTTTTCTTAATCGGTGCCCGCAGCACCGAGATCGGAAGAGCGGTTCA	5H	207.27	B	D	D	B	D	D	B	B	B	D	-	B	B	B	B	D	B	D	B	D	D	D	D	D	B	B	D	B	D	-	B	D	D	B	B	B	B	D	B	D	B	D	D	D	D
100025943|F|0--46:A>G	DArTseq single nucleotide polymorphism	TGCAGGCGTCGATTAAAGTGCATTTTTCTTAATCGGTGCCCGCAGCACCGGTCATGGGCCGAGATCGGA	5H	207.27	B	-	D	B	D	D	B	B	B	D	D	B	B	B	B	D	B	D	B	D	D	D	D	D	B	-	D	B	D	B	B	D	D	B	B	B	B	D	B	D	-	D	D	D	D
100008091|F|0--20:T>A	DArTseq single nucleotide polymorphism	TGCAGTTTAGGACGAGCACGTCCACGTCCGTAGGCTTCAAGAAGCTCTTGGTCTTGGCGAACGCCTCGT	5H	208.32	B	D	-	B	-	D	-	B	B	D	D	B	B	B	B	D	B	D	B	D	D	D	D	D	B	B	D	B	D	B	B	D	D	B	B	B	B	D	B	D	B	D	D	D	D
100011338|F|0--32:A>C	DArTseq single nucleotide polymorphism	TGCAGGCAAATTAAATTAAACAGGCGAAAAATATAGTTAGATCGAAAACCCGTAATACTACTGCTGCTA	5H	208.32	B	D	D	B	D	D	B	B	B	D	D	B	B	B	B	D	B	D	B	D	D	D	D	D	B	B	D	B	D	B	B	D	D	B	B	B	B	D	B	D	B	D	D	D	D
100020081|F|0--14:C>A	DArTseq single nucleotide polymorphism	TGCAGGATATGGGACTGCATGGTTGCTTGAGGATCTCATAGTTTCAAGTTTCAGCAGGTCCACAATTGT	5H	208.32	B	D	D	B	D	D	B	B	B	D	D	B	B	B	B	D	B	D	B	D	D	D	D	D	B	B	D	B	D	B	B	D	D	B	B	B	B	D	B	D	B	-	D	D	D
100019882|F|0--45:C>A	DArTseq single nucleotide polymorphism	TGCAGGCGCCCGTTATAGTGCATTTTAGCTAACAGTTTTGGAAAGCTTCTAGAAGCTTTTGAAACCGAG	5H	208.32	B	D	D	B	D	D	B	-	B	D	D	B	B	B	B	D	B	D	-	D	D	D	D	D	B	B	D	-	D	B	B	D	D	B	B	B	-	D	B	D	B	D	D	D	D
100006454|F|0--28:C>T	DArTseq single nucleotide polymorphism	TGCAGTCTCTTTGCTGCTTTTATGCGTTCTGAATTTGAAGATGGCTTCGATGAAAACTGTCTGTCAGAG	5H	208.32	B	-	D	B	D	D	B	B	B	D	D	B	B	B	B	D	B	D	B	D	D	D	D	D	B	B	D	B	D	B	B	D	D	B	B	B	B	D	B	D	B	D	D	D	D
100006252|F|0--51:A>C	DArTseq single nucleotide polymorphism	TGCAGCATGTGGACTATATCTGCATATTTTGTTTGAGCCCCATGGGCAGCCAACGCACCCACATCCCAG	5H	208.32	B	-	D	B	D	D	B	B	B	D	D	B	B	B	B	D	B	D	B	D	D	D	D	D	B	B	D	B	D	B	B	D	D	B	B	B	B	D	B	D	B	D	D	D	D
100007060|F|0--63:G>C	DArTseq single nucleotide polymorphism	TGCAGATATATTGTTTTGTGTAAATTCAGTCCTAATGGAGGTTCTGAACTTGTGTCGACTGTAGGCATG	5H	211.39	B	-	D	B	-	D	B	B	B	D	B	D	B	-	B	D	B	D	B	D	D	D	D	-	B	B	D	B	D	B	B	D	D	B	B	B	B	D	B	D	B	D	D	D	D
100004283|F|0--11:G>A	DArTseq single nucleotide polymorphism	TGCAGCTAGAGGAACTACAACCACGGGAATCACCCACAACATGCTCCTGCGTTTGTTGTTGAGAGCTGC	5H	211.39	B	D	D	B	D	D	B	B	B	D	B	D	B	B	B	D	B	D	B	D	D	D	D	D	B	B	D	B	D	B	B	D	D	B	B	B	B	-	B	D	B	D	D	D	D
100015835|F|0--25:C>G	DArTseq single nucleotide polymorphism	TGCAGACCCTGGTAGACCACAGCACCAACCCCATGCCCATCCCGAACATGAGCCCGCCGCCCCGCGCCA	5H	211.39	B	-	D	B	D	D	B	B	B	D	B	D	B	B	B	D	B	D	B	D	D	D	D	D	B	B	D	B	D	B	B	D	D	B	B	B	B	D	B	D	B	D	D	D	D
100009494|F|0--56:C>A	DArTseq single nucleotide polymorphism	TGCAGCATCAAACTATTTTCTTGGTAATAATAATCGGCATGATGTTCTTGCACAATCCCAACCAAAAGC	5H	211.39	B	D	D	B	D	D	B	B	B	-	B	D	B	B	B	D	B	D	B	D	D	D	D	D	B	B	D	B	D	B	B	D	D	B	B	B	B	D	B	D	B	D	D	D	D
100014563|F|0--66:A>G	DArTseq single nucleotide polymorphism	TGCAGAAGGTTGATACCAGGGATAATTTTGTGCGTTCATCATGCTACAACTATGCTACATGTCCCCATG	5H	211.39	B	D	D	B	D	D	B	B	B	D	B	D	B	B	B	D	-	D	B	D	D	D	D	D	B	B	D	-	D	B	B	D	D	B	B	B	-	D	B	D	B	D	D	D	D
100025624|F|0--44:A>T	DArTseq single nucleotide polymorphism	TGCAGGGTGCGTGTACGTACATGTGTCTATATATATATGGGACAAAGTTGGAGTTTATAAGGGAGTCTA	5H	212.24	B	D	D	B	D	D	B	B	B	D	B	D	B	B	B	D	B	D	B	D	D	D	D	D	B	B	D	B	D	B	B	D	D	B	B	B	B	D	B	D	B	D	D	D	D
100020355|F|0	DArTseq presence-absence polymorphism	TGCAGAACAAAAAATACATCGTAAATGAACACAGGTAGACATTAGTAATCTGCATTGAAGAGATGGGCT	5H	213.95	B	D	D	B	D	D	B	B	B	D	B	D	B	B	B	D	B	D	B	D	D	D	D	D	B	B	D	B	D	B	B	D	D	-	B	B	-	D	B	D	B	D	D	D	D
100020202|F|0	DArTseq presence-absence polymorphism	TGCAGGCTGCATCTTGGCAGAGGTTCTATTGCCTGCTAGCTAGCATGATTAACTGCGGGCTGCATCTTG	6H	0	B	D	B	B	B	B	B	D	B	B	D	D	D	B	D	B	B	B	D	B	D	-	D	B	D	B	-	D	B	D	B	B	B	B	D	B	D	D	D	D	D	-	D	D	B
100023996|F|0--33:G>T	DArTseq single nucleotide polymorphism	TGCAGCCCGTCGTCGGGATGCTCGGGCTGCCTCGCCTACTACCAATCCAAGTGCAAGTTGGGATGCTTG	6H	0.77	B	D	B	B	B	B	B	D	B	B	D	D	D	B	D	B	B	B	D	B	D	D	D	B	D	B	-	D	B	D	B	B	B	B	D	B	D	D	D	D	D	-	D	D	B
100023998|F|0--48:C>G	DArTseq single nucleotide polymorphism	TGCAGATATAATCCATGTTTTCTCTGACTAGTTTCCGCCGACAGATATCTATGAACAGGAAATTACACG	6H	0.77	B	D	B	B	B	B	B	D	B	B	D	D	D	B	D	B	B	B	D	B	D	-	D	B	D	B	D	D	-	D	B	B	B	B	D	B	D	D	D	D	D	D	D	D	B
100029932|F|0--27:A>G	DArTseq single nucleotide polymorphism	TGCAGGGCGCAGTCCTTGCATGCCGTCACCGCCTCCACGGGGAATCCCATCCCCAGCAGCAGCACGACG	6H	0.77	B	D	B	B	B	B	B	D	B	B	-	D	D	B	D	B	B	B	D	B	D	D	D	B	D	B	D	D	B	D	B	B	B	B	D	B	D	D	D	D	D	D	D	D	B
100008962|F|0--51:G>C	DArTseq single nucleotide polymorphism	TGCAGGGTTGAGAGTTCTGTACTACTATCATATGACCATCACACAGGAGCGGCGCGCCCTAGATGGACC	6H	0.77	B	-	B	B	B	B	B	D	B	B	D	D	D	B	D	B	B	B	D	B	D	-	D	B	D	B	D	D	B	D	B	B	B	B	D	B	D	D	D	D	D	D	D	D	B
100023623|F|0--38:G>A	DArTseq single nucleotide polymorphism	TGCAGCGCCGAGTATGCCCACACATACCTTTTGGAGGAGACCATCCCGAGATCGGAAGAGCGGTTCAGC	6H	2.03	B	-	B	B	B	B	B	D	-	-	D	D	D	B	D	B	-	B	D	B	D	D	D	B	D	B	D	D	B	D	B	B	B	B	D	B	D	D	D	D	D	D	D	D	B
100022597|F|0--59:T>C	DArTseq single nucleotide polymorphism	TGCAGCAACGCACTCTACATACAGAAGAAAAAAAGCACCTGCGTCAATCAAACAGACGATGCAGTGCAG	6H	2.03	B	D	-	B	B	B	B	D	B	B	D	D	D	B	D	B	D	B	D	B	-	D	D	B	D	B	-	-	B	D	B	B	B	B	D	B	D	D	D	D	D	D	D	D	B
100029779|F|0--50:A>C	DArTseq single nucleotide polymorphism	TGCAGGCAACGTCATCTCGTTCATGACCTACCTCGCCCCACTGTAAGCCTATCGATCACACTCAACATC	6H	4.54	B	-	B	B	B	B	B	-	D	B	D	D	D	B	D	B	B	B	D	-	-	-	D	B	D	B	D	D	B	D	B	B	B	B	-	B	D	B	-	D	D	D	D	D	B
100024542|F|0--23:G>C	DArTseq single nucleotide polymorphism	TGCAGCAGAGTTTGGTTGGAGAGGAGGAAGCTGAGGCAGTGCTGACCCGTGTCAGCCATGAGATGTACA	6H	5.01	B	D	B	B	B	B	B	D	D	B	D	D	D	B	D	B	D	B	D	D	D	D	D	B	D	B	D	D	B	D	B	B	B	B	D	B	D	B	D	D	D	D	D	-	B
100010853|F|0--42:G>C	DArTseq single nucleotide polymorphism	TGCAGGTCAGAGAGTCCCCATGTGCAGCCCAGCTGGTACACGGGGAAGAAATGGATTGCATACTAGGGG	6H	5.53	B	-	B	B	B	B	B	D	D	B	D	D	D	B	D	B	D	B	D	D	D	D	D	B	D	B	-	D	B	D	B	B	B	B	-	B	-	B	D	D	D	D	D	D	B
100022199|F|0--28:A>G	DArTseq single nucleotide polymorphism	TGCAGGAGCACAAAAATCACGATGCAATATTTCAAAGATTCACTCAGGCCAAGAACATATATTTATGGC	6H	5.53	B	D	B	B	B	B	B	D	D	B	D	D	D	B	D	B	D	B	D	D	-	D	D	B	D	B	D	D	B	D	B	B	B	B	D	B	-	B	D	D	D	D	D	D	B
100031457|F|0--42:C>G	DArTseq single nucleotide polymorphism	TGCAGTTTCCTCCCAAATGGCGATCAATTTCCTCACCTTCCTCGCCGCCATTCTATTGCTGCGTCCTCC	6H	5.53	B	-	B	B	B	B	B	D	D	B	D	D	D	B	D	B	D	B	D	D	D	D	D	B	D	B	D	D	B	-	B	B	-	B	D	B	D	B	D	D	D	-	-	D	-
100020663|F|0--51:T>A	DArTseq single nucleotide polymorphism	TGCAGAAAGCGCAAATATACCAAGTCTCCAATCCACAGTGGCAATGTTCCATAAAAATAGTTTGCTGAA	6H	6.11	B	D	B	B	B	B	B	D	D	B	D	D	D	B	D	B	D	B	D	D	D	D	D	B	D	B	D	-	B	D	B	B	D	B	D	B	D	B	D	D	D	D	D	D	B
100032458|F|0--30:C>G	DArTseq single nucleotide polymorphism	TGCAGCCCTGGCCAGATTGACAAGGTAGGCCTCGTTGTGTTCTAGCTGCTGCCGACCCACACCTATAGC	6H	6.11	B	-	B	B	B	B	B	D	D	B	D	D	D	B	D	B	D	B	D	D	D	D	D	B	D	B	D	D	B	D	B	B	D	B	D	B	D	B	D	D	D	D	D	D	B
100017467|F|0--32:A>G	DArTseq single nucleotide polymorphism	TGCAGATGCTTCAAGATGACCAAGGCAATGAGAAAACAAAACACTTTCCCGAGGTTGCAATGATCTCGG	6H	6.11	B	D	B	B	B	B	B	D	D	B	D	D	D	B	D	B	D	B	D	D	D	D	D	B	D	B	D	D	B	D	B	B	D	B	D	B	D	B	D	D	D	D	D	D	B
100021385|F|0--7:G>C	DArTseq single nucleotide polymorphism	TGCAGCTGATAAAGCAAGTGCTCACAGACAGGACGGGCCTGTATCAGAAGGACTTCATGATCCCCGTGC	6H	6.11	B	-	B	B	B	B	B	D	D	B	D	D	D	B	D	B	D	B	D	D	D	D	D	B	D	B	D	D	B	D	B	B	D	B	D	B	D	B	D	D	D	D	D	D	B
100028889|F|0--63:G>A	DArTseq single nucleotide polymorphism	TGCAGCATGTGGTGAGACCTCGTGAGCAACAATGGAAACTTGGACACAGCAACGCCGACCTCAGAATCC	6H	7.15	B	D	B	B	B	B	B	D	D	B	D	D	D	B	D	B	D	B	D	D	D	D	D	-	D	B	D	D	B	D	B	-	D	B	D	B	D	-	D	D	D	-	D	D	B
100070849|F|0--11:T>C	DArTseq single nucleotide polymorphism	TGCAGTACTGCTTGTCCTTCTTCGGCTCCTCCGAGAGCCTCCTTGGAGCCCTCAAGAGCGGCTCCATTC	6H	8.49	B	D	B	B	B	B	B	D	D	B	D	D	D	B	D	B	D	B	D	D	D	D	D	-	D	B	D	D	B	D	B	B	D	B	D	B	D	B	D	D	D	D	D	D	B
100029834|F|0--35:C>G	DArTseq single nucleotide polymorphism	TGCAGCAGAAGGGTGGTAGTTGGAAGGTAAGCCTTCTTGTACTGATAAATAACTTGAATGGAAAAACAG	6H	9.59	B	D	B	B	-	B	B	D	D	B	D	D	D	B	D	-	D	B	D	D	D	-	D	-	D	B	D	D	B	D	B	-	D	B	D	B	D	B	D	D	D	D	D	D	B
100039972|F|0--26:C>G	DArTseq single nucleotide polymorphism	TGCAGGCGCCGGTTAGCACATTTTATCTTTCAACGGTGCCGAGATCGGAAGAGCGGTTCAGCAGGAATG	6H	10.54	B	D	B	B	B	B	B	D	D	B	D	D	D	B	D	-	D	-	D	D	-	D	-	B	D	B	D	-	-	D	B	B	D	-	D	B	D	B	-	D	D	-	D	D	B
100025756|F|0--28:T>C	DArTseq single nucleotide polymorphism	TGCAGACTTACAATCTATCTTCAAAGAGTATCACAGTAAACAAAAAGCCAGGAAAACATGCTGAAAGGC	6H	18.15	B	D	B	B	B	B	B	D	D	B	D	D	D	B	D	B	D	B	D	D	D	D	D	B	D	B	D	D	B	D	B	B	-	D	D	B	D	B	D	D	D	-	D	D	B
100038263|F|0--49:C>T	DArTseq single nucleotide polymorphism	TGCAGCAGGAAGTCGTCTATCCTCGGCGCCTTCGCCAGCGTACGTTGTGCGCCAGGTCATCGATCCGCG	6H	18.66	B	D	B	B	B	B	B	D	D	B	D	D	D	B	D	B	-	-	D	D	-	-	-	B	D	B	D	B	B	D	B	B	D	D	D	B	D	B	D	D	D	D	D	-	B
100016436|F|0--33:C>G	DArTseq single nucleotide polymorphism	TGCAGACTCCCACGTACCCCGTCTCTGGACATCCACCACGCCGCCACCGCTACCACCAACAACAGCGGA	6H	19.16	B	D	-	B	B	B	B	D	D	B	D	D	D	B	D	B	D	B	D	D	D	D	D	B	D	B	D	B	B	D	B	B	D	D	D	B	D	B	D	D	D	D	D	D	B
100043252|F|0--65:A>G	DArTseq single nucleotide polymorphism	TGCAGGTCGTCGTGTTCCAAACTGGACTACTTGAAGAACACCTTCAGGTGGTCCGATGCCGTGGTACGC	6H	19.16	B	-	B	B	B	B	B	D	D	B	D	D	D	B	D	B	D	B	D	D	D	D	D	B	D	B	D	B	B	D	B	B	D	D	D	B	D	B	D	D	D	D	D	D	B
100018218|F|0--65:C>G	DArTseq single nucleotide polymorphism	TGCAGCTAGCTCTCCTCTCTCTCTCTCCCTCTTGCTCTCTGACCAGGTAGTATTATATGAGCGAGCTGC	6H	20.01	B	D	B	B	B	B	B	D	D	-	D	D	D	B	D	B	D	B	D	D	D	D	D	B	D	B	D	B	B	D	B	B	D	D	D	B	D	B	D	D	D	D	D	D	B
100007747|F|0--14:A>G	DArTseq single nucleotide polymorphism	TGCAGGCGACTACGATTGTCTGTAGGACGAGCTTCCTGGTACCCCATATCAGTGCCGTACAGAATGGCT	6H	20.01	-	D	B	B	B	B	B	D	D	B	D	D	D	B	D	B	D	B	D	D	D	D	D	B	D	B	D	B	B	D	B	B	D	D	D	B	D	B	D	D	D	D	D	D	B
100045415|F|0--32:T>C	DArTseq single nucleotide polymorphism	TGCAGATCCCTGCGAGAGCTGGAGAGAATCCATGCTCGGGCCGTCACCCACGGCCTCCACCCATGTGAT	6H	20.44	B	D	B	B	B	B	B	-	D	B	D	D	D	B	D	B	-	B	-	D	D	D	D	B	D	B	D	B	B	D	B	B	-	D	D	B	D	B	D	D	D	D	D	D	B
100021589|F|0--6:G>A	DArTseq single nucleotide polymorphism	TGCAGGGTCTTCCACAACCACTGCAAGGACAACGGCATCGCCCTGGAGGACAAGAACTTCACCCTGTCG	6H	41.62	D	D	D	D	B	D	D	D	D	B	D	D	B	B	B	D	D	B	D	D	D	D	B	B	-	B	D	B	B	B	B	B	D	D	B	D	D	B	B	B	D	D	B	D	B
100035989|F|0--31:C>A	DArTseq single nucleotide polymorphism	TGCAGGTGCTGTGCTCCCACAAGTCGGGGCGCTTCGTCCGCATCATGGACGAGATCGCCGCCCTCGGCC	6H	41.62	D	D	D	D	B	D	D	D	-	B	D	D	B	B	B	D	D	B	D	D	D	D	B	B	B	B	D	B	B	B	B	B	D	D	B	D	D	B	B	B	D	D	B	D	B
100012350|F|0	DArTseq presence-absence polymorphism	TGCAGTACCTCGCCATGGACTGATTGATTGGCTTTCTTAGATGATACTCCTGCGTAATTAGTTGCCTTC	6H	41.62	D	D	D	D	B	D	D	D	D	B	D	D	B	B	B	D	D	B	D	D	D	D	B	B	B	B	D	B	-	B	B	B	D	D	B	D	D	B	B	B	D	D	B	D	B
100037615|F|0--16:G>A	DArTseq single nucleotide polymorphism	TGCAGTTGTTCGTTAGGATGCATTTTTGCAAACCAGCGCCTGCAACACTCCAAACCAGGTCATCATTGT	6H	43.41	D	D	D	D	B	D	D	D	D	B	D	D	B	B	B	D	D	-	D	D	D	D	-	-	B	-	B	B	-	-	B	B	D	D	B	D	D	-	B	B	D	D	B	D	B
100016184|F|0--21:G>A	DArTseq single nucleotide polymorphism	TGCAGCCAGGCGATGGCCTGCGATTGGTCTATTGTTTAGTTTCACTTCTGTAATTATTGTTGTTCAAGT	6H	43.41	D	D	D	D	B	D	D	D	D	B	D	D	B	B	B	D	D	B	D	D	D	D	B	B	B	B	B	B	B	B	B	B	-	D	B	D	D	B	B	B	-	D	B	D	B
100050287|F|0--18:C>T	DArTseq single nucleotide polymorphism	TGCAGACCTATGTGGGAACTCCACGTCCTCGACTTCCCGACCTCGGAGGCCACTGCAACAACGGTGATT	6H	43.41	D	D	D	D	B	D	D	D	D	B	D	D	B	B	B	D	D	B	D	D	D	D	B	B	B	B	B	B	B	B	B	B	D	D	B	D	D	B	B	B	D	D	B	D	B
100023665|F|0--20:G>C	DArTseq single nucleotide polymorphism	TGCAGAATGCTCATGCAACAGTGATTGTGTGAATTCGGTCCATAGACAAAGAAAGCTCCGCTGACGAGA	6H	44.11	D	D	D	D	B	D	D	D	D	B	D	D	B	B	B	D	D	B	D	D	D	D	B	B	B	B	B	-	B	B	B	B	-	-	B	D	D	B	B	B	D	D	B	D	B
100026466|F|0--41:G>C	DArTseq single nucleotide polymorphism	TGCAGCGACAACACCGTCACAGTTCATTCCTCGACGGATTCGTGGAAACAAAACAACTCAGGCATGGAT	6H	44.9	D	D	D	D	B	D	D	D	D	B	D	D	B	B	-	D	D	B	D	D	D	D	B	B	B	B	B	B	B	B	B	B	D	D	B	D	D	B	B	B	D	D	B	D	B
100051432|F|0--28:C>G	DArTseq single nucleotide polymorphism	TGCAGGTGCATCTTCGTGGCATGTGCGTCCAGCCGGCATGAGACCCGAGATCGGAAGAGCGGTTCAGCA	6H	47.28	D	D	D	D	B	D	D	D	D	B	D	D	B	B	B	D	-	B	-	D	D	-	B	-	B	B	B	B	B	B	B	B	-	D	B	D	D	B	B	B	-	-	-	B	B
100024451|F|0--53:T>C	DArTseq single nucleotide polymorphism	TGCAGAAACTGTGATAGTAGCACAGCGTATATCCACAGGCAAGTACCTAGAGATTAGGCGGATGATGTT	6H	47.28	D	D	D	D	B	D	D	D	D	B	D	D	B	B	B	D	-	B	D	D	-	D	B	B	B	B	B	B	B	B	B	B	D	D	B	D	D	B	B	B	D	D	B	B	B
100012678|F|0--44:C>T	DArTseq single nucleotide polymorphism	TGCAGCAATTTTCATGCCCTAGCAGGTGATTCGGTGCCTGAATGCTCATGACTCACCACATGATATGTA	6H	47.28	D	-	D	D	B	D	D	D	D	B	D	D	B	B	B	D	D	B	D	D	D	D	B	B	B	B	B	B	B	B	B	B	D	D	B	D	D	B	B	B	D	D	B	B	B
100051005|F|0--44:C>A	DArTseq single nucleotide polymorphism	TGCAGGCTACACTGACTCTACACCCGCCGAGTCCGCAGCCAGCACGCCCGCCGAGGCGGCGACGCCGAG	6H	47.28	D	D	D	D	B	D	D	D	D	B	D	D	B	B	B	D	D	B	D	D	D	D	B	B	B	B	B	B	B	B	B	B	D	D	B	D	D	B	B	B	D	D	B	B	B
100016575|F|0--39:G>A	DArTseq single nucleotide polymorphism	TGCAGATCGTTGCATTGAACTGGTCTTGTGTTCTGGGTTGTCTTCTCCTGAAGAATTAGGAAGAACTGG	6H	48.02	D	D	D	D	B	D	D	D	D	B	D	D	B	B	B	D	D	-	D	D	D	D	B	-	B	B	B	B	-	B	B	B	D	D	-	D	D	B	B	-	D	D	B	B	B
100045896|F|0--42:A>T	DArTseq single nucleotide polymorphism	TGCAGGTGACAACTCTGCCAGAATACCTTCAAGCTTACTCTAATATGAATAGGCTGAGAGTGGAATAAG	6H	48.93	D	D	D	D	B	-	-	D	D	B	D	D	B	B	B	D	D	B	D	-	D	-	B	B	B	-	B	B	B	B	B	B	-	-	B	-	D	-	-	B	D	D	B	B	B
100009094|F|0--7:G>A	DArTseq single nucleotide polymorphism	TGCAGGTGCGTTCATCAAAGGAAGACTGTGGTTCATTAACTAATTATGTAGGCAAGACAAACAACTCAC	6H	48.93	D	D	D	D	B	D	D	D	D	B	D	D	B	B	B	D	D	B	-	D	D	D	B	B	B	B	B	B	B	B	B	B	D	D	B	D	D	B	B	B	D	D	B	B	B
100039410|F|0--62:A>G	DArTseq single nucleotide polymorphism	TGCAGTTAACATAGCATCCCTGAAGCCAAGATATAAAGAGAGAGGCATGGGCGGCACACATGACGTCAC	6H	50.83	D	D	D	D	B	D	D	D	D	-	D	D	B	B	B	D	D	B	D	D	D	B	B	B	B	B	B	B	B	B	B	B	D	D	B	D	D	B	D	B	B	D	B	B	B
100006635|F|0--33:C>A	DArTseq single nucleotide polymorphism	TGCAGAATAAACAACAAACAAGAATTAATTTTCCAATTATGGACTACACATATTGGAAATAAGCATGTG	6H	50.83	D	D	D	D	B	D	D	D	D	B	D	D	B	B	B	D	D	B	D	D	D	B	B	B	B	B	B	B	B	B	B	B	D	D	B	D	D	B	D	B	B	D	B	B	B
100025527|F|0--14:C>T	DArTseq single nucleotide polymorphism	TGCAGATATGCCTTCTGGTGGAACGTCCCTTCTAGAGCTACCCCAACAGAGCTTGTGCTACAGCGCAGA	6H	53	D	D	D	D	-	D	D	D	D	B	D	D	B	B	B	D	D	B	B	D	D	B	B	B	B	B	B	B	B	B	B	B	D	D	B	D	D	B	D	B	B	D	B	B	B
100011630|F|0--19:C>G	DArTseq single nucleotide polymorphism	TGCAGTTGATATTACCTTACTAGCACTTACACATTGAGTGAGGTTGATATTTCCCTTGAGAAAAGAAAT	6H	53.43	D	D	D	D	B	D	D	D	D	B	D	D	-	-	B	D	D	B	B	D	D	B	-	B	-	B	D	B	B	-	-	B	D	D	B	D	D	B	D	B	-	D	B	-	B
100015710|F|0--15:G>T	DArTseq single nucleotide polymorphism	TGCAGTTCAGACAATGCCAGCGACAGCATCAGGCTTCCAGCAGAGGAAAGGGGAAAGGCACACCATCGA	6H	56.44	D	D	D	D	B	D	D	D	D	B	D	D	B	B	B	D	D	B	B	D	D	B	B	B	B	D	B	B	B	B	B	B	D	D	B	D	D	B	D	B	B	D	B	B	B
100034224|F|0--26:A>G	DArTseq single nucleotide polymorphism	TGCAGGGTCCCGGGGAGAACCTTCAGATCCGCCCTCGCCGTGTGCGATCCCTTGTCGCGGCGATACGTG	6H	57.41	D	D	D	D	-	D	D	D	D	B	-	D	B	B	B	D	D	B	B	-	D	B	B	B	B	D	B	B	B	B	B	B	D	D	B	D	D	B	D	B	B	-	B	B	B
100043390|F|0--50:C>T	DArTseq single nucleotide polymorphism	TGCAGGCACCCGTTCCCCTAGTAGGGCCTAAAGCGCGACATAGGAGGTCCCGATTCAACCAACGTGCCT	6H	57.41	D	D	D	D	B	D	D	D	D	B	D	D	B	B	B	D	D	B	B	D	D	B	B	B	B	D	B	B	B	B	B	B	D	D	B	D	D	B	D	-	B	D	B	B	B
100047139|F|0--22:T>C	DArTseq single nucleotide polymorphism	TGCAGGCTCCCGGCAATCCCGGTGTTTGTTATGAGTTGCTTCCAGCTTCTGGTTTCTACATGTTAGCAG	6H	58.73	D	D	D	D	B	D	D	D	D	B	B	D	B	B	B	-	D	B	B	D	D	-	B	B	B	-	B	-	B	B	B	B	-	D	-	D	D	B	D	B	B	-	B	B	B
100025127|F|0--7:T>C	DArTseq single nucleotide polymorphism	TGCAGTGTAGCCGCCATTGATGCTGCAATGGAGTTTTGCCGGCACTGACGTTGCTGCGTTGCAGCTTTT	6H	58.73	D	D	-	D	B	D	D	D	D	B	B	D	B	B	B	-	-	B	B	-	-	B	B	B	-	D	B	B	B	B	B	B	D	-	B	D	D	-	-	B	B	D	B	B	B
100030810|F|0--15:G>T	DArTseq single nucleotide polymorphism	TGCAGAGTTTGCCCTGCGGGCTGTGGCAAGAAATAGTCTGCGTATGAGCTCGAGAATCAGAGCGCGGGA	6H	59.26	D	D	D	D	B	D	D	D	D	B	B	D	B	B	B	D	D	B	B	D	D	B	B	B	B	D	B	B	B	B	B	B	D	D	B	D	D	B	D	B	B	D	B	B	B
100020003|F|0--43:C>T	DArTseq single nucleotide polymorphism	TGCAGTTGCTGTCGCAAAGGAAGGAGGCTGGCAATTCCACAAACACCTACCCTGCACCTTCGAAGAGAT	6H	59.26	D	D	D	D	B	D	D	D	D	B	B	D	B	B	B	D	D	B	B	D	D	B	B	B	B	D	B	B	B	B	B	B	D	D	B	D	D	B	D	B	B	D	B	B	B
100036584|F|0--22:A>G	DArTseq single nucleotide polymorphism	TGCAGAGATTACAAAATGACAAACCGCTACGGGCTTGAAGGCAACCATTCCCGTAGTCCCTTTCTAGGT	6H	59.74	D	D	D	D	B	D	D	D	D	B	B	D	B	B	B	D	-	B	B	D	D	B	B	B	B	D	B	B	B	B	B	-	D	D	B	-	D	B	D	B	-	D	B	B	B
100020981|F|0--10:T>C	DArTseq single nucleotide polymorphism	TGCAGTACTGTTAGTTAACAATTTTAACAATTGGTACATGTACTGTAGTCTGTAGAGGGGACCTGATTT	6H	59.74	D	D	D	D	B	D	D	D	D	B	B	D	B	B	B	D	D	B	B	D	D	B	B	B	B	D	B	B	B	B	B	B	D	D	B	D	D	B	D	B	B	D	B	B	B
100033653|F|0--51:A>C	DArTseq single nucleotide polymorphism	TGCAGCCACCTCCCGCCAGTCTGCTGCAAGGCGTGAGCTTCCCGTCCATGTACGAGTCTGAGTCCGACG	6H	60.24	D	D	D	D	B	D	D	D	D	B	B	D	B	B	B	D	D	B	-	D	D	B	B	B	B	D	-	B	B	B	B	B	D	D	B	D	D	B	D	-	B	D	B	B	-
100041060|F|0--43:G>T	DArTseq single nucleotide polymorphism	TGCAGGAATACACAATGACGTGGGGCAGGGGACATACGTGCATGCGTACTATGCATACACAAGTGGCTG	6H	62.69	D	D	D	D	B	D	D	D	D	B	B	-	B	B	B	D	-	B	B	D	-	B	B	D	B	D	B	B	-	B	B	B	D	D	B	D	D	-	-	B	B	-	B	B	B
100046271|F|0--49:G>C	DArTseq single nucleotide polymorphism	TGCAGCTCGCTCAACATCGACGGAGGGAGAAGCAACGTCATGGTATATGGCGTTTGCTGCAACGCCACG	6H	62.69	D	D	D	D	B	D	D	D	D	B	B	D	B	B	B	D	-	B	B	D	D	-	B	-	-	D	B	B	B	B	B	B	-	D	B	D	D	B	D	B	B	-	B	B	-
100026961|F|0--65:T>C	DArTseq single nucleotide polymorphism	TGCAGCTGCACCAAGCAGAAGCTGCGTCCCTAGAGCATTAGGCACACTAGACAGCTTAATTAGCGTGCC	6H	62.69	D	D	D	D	B	D	D	D	D	B	B	D	B	B	B	D	D	-	B	D	D	B	B	D	B	D	B	B	B	-	B	B	D	D	B	D	D	B	D	B	-	D	B	B	B
100019357|F|0--29:T>C	DArTseq single nucleotide polymorphism	TGCAGTCACTAGTAGAAAATAAAAAGGGCTTATAGCCCCGAGATCGGAAGAGCGGTTCAGCAGGAATGC	6H	62.69	D	D	D	D	B	D	D	D	D	B	B	D	B	B	B	D	D	B	B	D	D	-	B	-	B	D	B	B	B	B	B	-	D	D	B	D	D	B	D	B	B	D	B	B	B
100034163|F|0--30:A>G	DArTseq single nucleotide polymorphism	TGCAGGGTGATCGTATGTTCGATCCTGAGGACGAAAAGCCAACATATTGACCATGGATTAAAAGTGGGA	6H	63.78	D	D	D	D	B	D	D	D	D	B	B	D	B	B	B	D	B	B	B	D	D	B	B	D	B	D	B	B	B	B	B	B	D	D	B	D	D	B	D	B	B	D	B	B	B
100032038|F|0--56:T>A	DArTseq single nucleotide polymorphism	TGCAGTAATTTGAGTGTCCAGGCTGGGATGTTGACTACTTGAGATCACATAAAAAATTTTGAAGCTGAT	6H	63.78	D	D	D	D	B	D	D	D	D	B	B	D	B	B	B	D	B	B	B	D	D	B	B	D	B	D	B	B	B	B	B	B	D	D	B	D	D	B	D	B	B	D	B	B	B
100014599|F|0--50:T>G	DArTseq single nucleotide polymorphism	TGCAGCACACTCTGTTTGTAGTTCAAGTGGGTGAGAAAGCAGCTCTTGTTTCTCTTATATCATATACTG	6H	63.78	D	D	D	D	-	D	D	D	D	B	B	D	B	B	B	D	B	B	B	D	D	B	B	D	B	D	B	B	B	B	B	B	D	D	B	D	D	B	D	B	B	D	B	B	B
100024801|F|0--64:C>A	DArTseq single nucleotide polymorphism	TGCAGACTTCAGTAAATGTGCAATGGGTTATGGGTACAATTGATTTAGATAAGCGCCAGCAATTCATTT	6H	64.28	D	D	D	D	B	D	D	D	D	B	B	D	B	B	B	D	D	B	B	D	D	B	B	D	B	D	B	B	B	-	B	B	D	D	B	D	D	B	D	B	B	D	B	B	B
100023694|F|0--55:A>G	DArTseq single nucleotide polymorphism	TGCAGATAAGCGCACACTTTTCCCAAATCAATTCACGATCAAGAACGTGTGCCACACAGTTAATAGACA	6H	64.28	D	D	D	D	B	D	D	D	D	B	B	D	B	B	B	D	D	B	B	D	D	B	B	D	B	D	B	B	B	B	B	B	D	D	B	D	D	B	-	B	B	D	B	B	B
100022434|F|0--37:T>C	DArTseq single nucleotide polymorphism	TGCAGTTTGCTTGTCAACAATACTACTTAATTGTTCTTGATTGAAGTATATCTCAAATGCATATGAGCC	6H	64.28	D	D	D	D	B	D	D	D	D	B	B	D	B	B	B	D	D	B	B	D	D	B	B	D	B	D	B	-	B	B	B	B	D	D	B	D	D	B	D	B	B	D	B	B	B
100023696|F|0--36:T>C	DArTseq single nucleotide polymorphism	TGCAGAAGTGGTGCCAAATTGGATTTGTGAAAGAGTTAGTTGCTCCGAATGAACAAAAAATACAGCAGG	6H	64.28	D	D	D	D	B	D	D	D	D	B	B	D	B	B	B	D	D	B	B	D	D	B	B	-	B	D	B	B	B	B	B	B	D	D	B	D	-	B	D	B	B	D	B	B	B
100019603|F|0--31:G>T	DArTseq single nucleotide polymorphism	TGCAGCTGCAATAATGGCATATGGGACTCTGGCCTCTCGTCGGATGATGACCACGTCGCCTGATTTGTT	6H	64.28	D	D	D	D	B	D	D	D	D	-	B	D	B	B	B	D	D	-	B	D	D	B	B	D	B	D	B	B	B	B	B	B	D	D	B	D	D	B	D	B	B	D	B	B	B
100027211|F|0--19:A>G	DArTseq single nucleotide polymorphism	TGCAGCTGGAAACATGGGCATCCACCCAGTGTTCGATATCAGCCAGCTGAAGAAGCACATAGGACCCAA	6H	65.26	D	B	D	D	-	D	D	D	D	B	B	D	B	B	B	D	D	-	B	D	D	B	B	-	-	D	B	-	-	B	-	B	D	D	B	D	D	-	D	B	-	D	B	B	-
100046353|F|0--64:C>T	DArTseq single nucleotide polymorphism	TGCAGATTCGATTGGCGAGCGTTTTCGGTGGAGAGGAGGGAAACTGAAATTTCGATTGGCGAGCCTGTC	6H	65.83	D	B	D	-	B	D	D	D	D	B	B	D	B	B	B	D	B	B	B	D	D	B	B	D	B	D	B	B	B	B	B	B	D	D	B	D	-	B	-	B	B	D	B	-	B
100028651|F|0--43:T>C	DArTseq single nucleotide polymorphism	TGCAGGACTAGTTCGAAAAAGAAGGGACTGAAAATGACTGATGTGGAAGTTCTCCGTCAAAGTGTTCAT	6H	65.83	D	-	D	D	B	D	D	D	D	B	B	D	B	B	B	D	B	B	B	D	D	B	B	D	B	D	B	B	-	B	B	B	D	D	B	D	D	B	D	B	B	D	B	B	B
100020249|F|0--14:C>T	DArTseq single nucleotide polymorphism	TGCAGAAACAACAGCCTGATTTGAAATTTGGATTGTAGGTTTCAGTTAAGATTTTCCGAGATCGGAAGA	6H	66.3	D	B	D	D	B	D	D	D	D	B	B	D	B	B	B	D	B	B	B	D	D	B	B	D	B	D	B	B	B	B	B	B	D	D	-	D	D	B	D	B	B	D	B	B	B
100014886|F|0--14:T>C	DArTseq single nucleotide polymorphism	TGCAGAAACAACAGTCTGATTTGAAATTTGGATTGTAGGTTTCAGTTAAGATTTTCCGGCTGCCCCTGA	6H	66.3	D	-	D	D	B	D	D	D	D	B	B	D	B	B	B	D	B	-	B	D	D	B	B	-	B	D	B	B	B	B	B	B	D	-	B	D	D	B	D	B	B	D	B	B	B
100011642|F|0--50:A>G	DArTseq single nucleotide polymorphism	TGCAGGGAATCTTTCAGGCATATCTAATCACTCTCGAAATTAAGAGTTTGAAATCACCATCGAGATGGC	6H	66.3	D	B	D	D	B	D	D	D	D	B	B	D	B	B	B	D	B	B	B	D	D	B	B	-	B	D	B	B	B	B	B	B	D	D	B	D	D	B	D	B	B	D	B	B	B
100028872|F|0--58:C>T	DArTseq single nucleotide polymorphism	TGCAGAAGCGCGTCAAGAGTAGTCTGAGCTCGGATGAGCACGAGCGGGCAGCCGAGCGCCTCGAGCGAC	6H	66.3	D	-	D	D	B	D	D	-	D	B	B	D	B	B	B	D	B	B	B	D	D	B	B	D	B	D	B	B	B	B	B	B	D	D	B	D	D	B	D	B	B	D	B	B	B
100050153|F|0--14:T>G	DArTseq single nucleotide polymorphism	TGCAGTCAGCCCGTTTGGCAGGTGAGTTTCAGGACGAAATCTCCCGATTTGACCTGTTGACCCTGGTTG	6H	67.93	D	B	D	D	B	D	D	D	D	B	B	D	B	B	B	D	D	-	B	D	D	-	-	D	-	D	B	-	-	B	B	B	D	D	B	D	D	-	D	B	B	D	B	B	-
100047142|F|0--42:A>G	DArTseq single nucleotide polymorphism	TGCAGGCATCAAATAATCACAGGTCAAGGTTGTTCATCGTCGAAGAGTAATAGGCAAGGGCAAAAAACA	6H	69.15	D	B	D	D	B	D	D	D	D	B	B	D	B	B	B	D	B	B	B	D	D	B	B	D	B	D	B	B	B	B	B	B	D	D	-	D	D	B	D	-	B	D	-	-	B
100044946|F|0--50:T>C	DArTseq single nucleotide polymorphism	TGCAGGGCACTCGTAGATGACCAAGATGGACGTAGGCAACGGCGTACTTGTGTGGCCACAGCACGTCGA	6H	69.15	D	B	D	D	B	D	D	D	D	B	B	D	B	B	B	D	B	B	-	-	D	B	B	-	-	D	-	B	-	-	-	-	D	D	B	D	D	B	D	B	B	D	B	B	B
100050784|F|0--29:C>A	DArTseq single nucleotide polymorphism	TGCAGGATGTTCTATGGACTTGGCGGCCCCTATGCGTTGTTTGCGGGCAGAGATGCGAGTAGGGCATTG	6H	69.15	D	B	D	D	B	D	D	D	D	B	B	D	B	B	B	D	B	B	B	D	D	B	-	-	B	D	-	B	B	-	B	B	D	D	B	D	D	B	D	B	B	-	B	B	B
100024431|F|0--5:G>C	DArTseq single nucleotide polymorphism	TGCAGGGGAACTAGGCGCATTGGGACATTTTCCCCGCATGAATGAAGGCAAGCAAAGAAACGAGAGCTA	6H	69.15	D	B	D	D	B	D	D	D	D	B	B	D	B	B	B	D	B	B	B	D	D	B	B	D	B	D	B	B	B	B	B	B	D	D	B	D	D	B	D	B	B	D	B	B	B
100020773|F|0--25:C>G	DArTseq single nucleotide polymorphism	TGCAGGCTTGCAGTCAGTTAAAATACGTGATGGCATACTTTTCTACTCGTTTATCACTTTCAGGGACCT	6H	69.15	D	B	D	D	-	D	D	D	D	B	B	D	B	B	B	D	-	B	B	D	D	B	B	D	B	D	B	B	B	B	B	B	D	D	B	D	D	B	D	B	B	D	B	B	B
100044571|F|0--18:G>A	DArTseq single nucleotide polymorphism	TGCAGCGGACAGGAAAACGAGATCAGGCAGAGAGCTCGTGCAGAAGATGAAGCAGAGGAAAAACATGGA	6H	70.58	D	B	D	D	-	D	D	D	D	B	B	D	B	B	B	D	B	-	B	-	D	B	B	D	B	D	B	-	-	B	-	B	D	-	B	D	D	B	D	B	B	-	-	B	B
100033435|F|0--54:T>C	DArTseq single nucleotide polymorphism	TGCAGTGCTTAAGTGGATCCTTGCCAACACCCAGGCAAAAATAACGGAATTCTTTGATAATATATCGAA	6H	70.58	D	-	D	D	B	D	D	D	D	B	B	D	B	B	B	D	B	B	-	D	D	-	B	-	-	D	B	B	B	-	B	B	-	D	B	D	D	B	D	B	B	D	B	B	-
100014785|F|0--40:T>C	DArTseq single nucleotide polymorphism	TGCAGGGCACAAAATGAAGAAACTTAGATGCAGACATCCGTGCATGAAGAAACTTCAACTGGAGAACAT	6H	70.58	D	-	D	D	B	D	D	D	D	B	B	D	B	B	B	D	B	B	B	D	D	B	B	D	B	D	B	B	B	B	B	B	D	D	B	D	D	B	D	B	B	D	B	B	B
100032710|F|0--16:G>C	DArTseq single nucleotide polymorphism	TGCAGAACCAAGCTTGGCATCAGCCTGTTAAGTCTGAACTTTTGGCCTGAAGAACGCATTTGTAACGAC	6H	71.66	D	B	D	D	B	D	D	D	D	B	B	D	B	B	B	D	B	-	B	D	D	B	B	D	-	D	-	B	B	B	B	B	D	D	B	D	D	B	D	B	-	D	B	-	B
100019734|F|0	DArTseq presence-absence polymorphism	TGCAGCAGCCATAGAATTTTTTTGACCTTGTTTTCAGCCTTGATCTCCCAAAACTTTGCCATGTGTTTC	6H	80.47	D	B	D	D	B	D	D	B	D	B	B	D	B	B	B	D	B	D	B	D	D	B	-	D	-	B	B	B	B	D	B	B	D	D	B	D	D	B	D	B	B	D	B	-	B
100019891|F|0--61:G>A	DArTseq single nucleotide polymorphism	TGCAGACTACATACAGAATAAAATAAATGAATCTACGCTCTAAAATATGTCTATATAGTCCGTAGTGAA	6H	84.36	D	B	D	D	B	D	D	B	D	B	B	D	B	B	B	-	B	D	B	D	D	B	B	-	B	B	B	B	B	D	-	B	D	D	B	D	D	B	D	B	D	-	B	B	B
100027399|F|0--30:C>G	DArTseq single nucleotide polymorphism	TGCAGCATTAACTCATCCCGTCACGAGGAGCAGTGGCGAGGCATGATCATCCCGAGATCGGAAGAGCGG	6H	84.36	D	-	D	D	-	D	D	-	D	B	B	D	B	B	B	D	B	D	B	D	D	B	B	D	B	B	B	B	B	D	D	B	D	D	B	D	D	B	D	B	D	D	B	B	-
100034256|F|0	DArTseq presence-absence polymorphism	TGCAGCTCTATCTTTTTTCCTTTCCGAACTGCCTGTAGCAGGAGTATCTAGCTGGAATGTGCGCTTGGA	6H	84.36	D	B	D	D	B	D	D	B	D	B	B	D	B	B	B	D	B	D	B	D	-	B	B	D	B	B	B	B	B	D	D	B	D	D	B	D	D	B	D	B	D	D	B	B	B
100027579|F|0--13:G>T	DArTseq single nucleotide polymorphism	TGCAGATATCAACGTCTTCAAGGAACCATGCATATAACTTTCTCAATTAAATCAACTCACATAGATCGT	6H	85.69	D	B	D	D	B	D	D	B	D	B	B	D	B	B	B	D	B	D	B	D	D	B	B	-	B	B	-	B	B	-	D	B	D	D	B	D	-	B	D	B	-	D	B	B	B
100054104|F|0--13:T>C	DArTseq single nucleotide polymorphism	TGCAGGCATTCCTTCTGCTCCTTCCAGAGGCTGAGGTTGATGGCAGAGCGCGGCGTGGGCGGTTGCTCG	6H	86.13	D	B	D	D	B	D	D	B	D	B	B	D	B	B	B	D	B	D	B	D	B	B	B	D	B	B	B	-	B	D	D	B	D	-	B	D	D	B	D	B	D	D	B	B	B
100005480|F|0--34:G>C	DArTseq single nucleotide polymorphism	TGCAGTGCAGGACCAGGACGTACGGTACACGGGAGGCCAAGGAATTTATGGGACCAAATGAACTAACCA	6H	86.13	D	B	D	D	B	D	D	B	D	B	B	D	B	B	B	D	B	D	B	D	B	B	B	D	B	B	B	B	B	D	D	B	D	D	B	D	D	B	D	B	D	D	B	B	B
100027055|F|0--67:G>A	DArTseq single nucleotide polymorphism	TGCAGACCACTAACCTCGCAGATGGGTGCATATCCAATTATATAAAGCTCCTGCATTCTTGCTCTTCGC	6H	87.44	D	B	D	D	B	B	D	B	D	B	B	D	B	B	B	D	-	D	B	D	B	B	B	D	B	B	B	B	B	D	D	B	D	D	-	D	D	B	D	B	D	D	B	B	B
100043080|F|0--10:A>G	DArTseq single nucleotide polymorphism	TGCAGTAGACAGGTCATTAGGTTGGTACCTGGCTGCCGCAGAGGTGGAAGCTGTCGAGTACGTAGTCGG	6H	92.43	D	-	D	D	-	B	D	B	D	B	B	D	B	B	D	D	-	D	-	D	B	B	B	D	B	B	B	B	B	D	D	D	D	D	B	D	D	B	D	B	D	D	B	B	B
100039944|F|0--22:C>A	DArTseq single nucleotide polymorphism	TGCAGCCCAATATATATGCTTCCTTCGTCTGCAACCTCTCTGCTCGCGTGGGTGTTTGGTAACCGCATG	6H	93.61	D	B	D	D	B	B	D	B	D	B	B	D	B	B	D	D	B	D	B	-	B	B	-	D	B	B	B	B	B	-	D	D	-	D	B	D	D	B	D	B	D	-	B	-	B
100013548|F|0--50:C>G	DArTseq single nucleotide polymorphism	TGCAGGTACGATCGACCATGCGTTACTTTCCAGGGATGCATGCGTTGGAACGATGGAACTGATGCTAGG	6H	94.95	D	B	D	D	B	B	D	B	D	B	B	D	B	B	D	D	-	D	B	D	B	D	B	D	B	B	B	B	B	D	D	D	D	D	B	D	D	B	D	B	D	D	B	B	B
100011129|F|0--43:C>T	DArTseq single nucleotide polymorphism	TGCAGCCCTGCTCGGAATGGGTGTAAAATTTTACAAGTGTATGCATTCTACAATTGTAAATTACAGGTC	6H	94.95	D	B	D	D	B	B	D	B	D	B	B	D	B	-	D	D	B	D	B	D	B	D	B	D	B	B	B	B	B	D	D	D	D	D	B	D	D	B	D	B	D	D	-	B	B
100005772|F|0--45:A>G	DArTseq single nucleotide polymorphism	TGCAGTGTGTAGAGGCTCACATCATGCAAAAGTGTGAGCGGATATAGATGTGTGTTTACCCGTTGATCT	6H	94.95	D	B	D	D	B	B	D	B	-	B	B	D	B	B	D	D	B	D	B	D	B	D	B	D	B	B	B	B	B	D	D	D	D	D	B	D	D	B	D	B	D	D	B	B	B
100031599|F|0--39:A>G	DArTseq single nucleotide polymorphism	TGCAGATGATTCGTTTTGTAAAGGTAACGCTCTCAGATAACAAATGAAGAAAGAACACCATCGCTTTTG	6H	99.99	D	B	D	D	B	B	D	B	D	B	B	D	B	B	D	D	B	D	B	D	B	-	B	D	B	-	-	B	-	-	D	D	D	D	B	D	-	B	D	D	D	D	-	B	B
100040138|F|0--28:T>G	DArTseq single nucleotide polymorphism	TGCAGAAAGAGTCCAGCCCAACCCAATTTAGCCGTCTCTAGCTACTGTGGCAAGTCTACTGTTTTTATT	6H	99.99	D	B	D	D	B	B	D	B	D	B	B	D	B	B	D	D	B	D	B	D	B	D	B	D	B	B	B	B	B	D	D	D	D	D	B	D	D	B	D	D	D	D	B	B	B
100042738|F|0--23:A>G	DArTseq single nucleotide polymorphism	TGCAGGTTTTCGGCGCGTTCGCTAGGGCTTTGGCATGCTCGTGCCGCATGCCCCAGCCATGGATAAGGA	6H	99.99	D	B	D	D	B	B	D	B	D	B	B	D	B	B	D	D	B	D	B	D	B	D	B	D	B	-	B	B	-	D	D	-	D	-	B	D	D	B	D	D	-	D	B	-	B
100019705|F|0	DArTseq presence-absence polymorphism	TGCAGCCAAAGTCAAGGATGCGCTTTTTCAGATGGCGCCATTGAAGGTTCCGAGATCGGAAGAGCGGTT	6H	110.77	D	B	-	D	B	B	D	B	D	B	B	D	B	B	D	D	B	D	B	D	B	-	B	D	B	B	D	B	-	D	D	D	D	D	B	D	D	B	D	D	D	D	B	B	B
100007470|F|0	DArTseq presence-absence polymorphism	TGCAGGAAGGATCATCCAAAGATTCAGACAACGGAACAGAAGATGAGAATCACTGCTTACATTGACCAC	6H	122.27	D	D	D	D	B	B	B	B	D	B	B	D	B	B	D	D	B	D	B	D	B	D	B	D	B	B	D	D	D	D	D	D	D	D	B	D	B	B	D	D	D	D	B	B	B
100034037|F|0--57:G>A	DArTseq single nucleotide polymorphism	TGCAGAGCTTGACAAGTTGAATAACACCATGGACGCTCTTTGGTGGAGCTATCAGCAGCTTAGTCCGAA	6H	126.39	D	D	D	D	-	B	B	B	D	B	B	D	B	B	D	B	-	D	D	D	B	D	B	D	-	B	D	-	-	D	D	D	D	D	B	-	B	B	D	-	D	D	B	B	B
100026559|F|0--11:G>C	DArTseq single nucleotide polymorphism	TGCAGATAACGGGCCTAAAGCTGCTGCTGGTTCCGAAAATGTCGCCACGAGCTGGGAGCTAGCACTCAT	6H	126.39	D	D	D	D	B	B	B	B	D	B	B	D	B	B	D	B	B	D	D	D	B	D	B	-	B	B	-	D	D	D	-	-	D	D	B	D	B	-	D	D	D	D	B	B	B
100021961|F|0--43:C>A	DArTseq single nucleotide polymorphism	TGCAGAGTTTTTTCTTGCCTTGAATTGAGGAGAGGAGATATCACATAGCGAGGATCACCAGTTCGAGTC	6H	127.19	D	D	D	D	B	B	B	B	D	B	B	D	B	B	D	B	-	D	D	D	B	D	B	D	B	B	D	D	D	D	D	D	D	D	B	-	B	B	D	D	D	D	B	B	B
100031374|F|0--20:G>T	DArTseq single nucleotide polymorphism	TGCAGCCCGCACCTGGTCGCGCTCCACGCCGCCTTCGACGACGCGAACGCCGTCCACCTCGTCGTCGAC	6H	128.24	D	D	D	D	B	B	B	B	-	B	B	D	B	B	D	B	-	D	D	B	B	D	B	D	B	B	D	D	D	D	D	D	D	D	B	D	B	B	D	D	D	D	B	B	B
100043685|F|0--67:C>A	DArTseq single nucleotide polymorphism	TGCAGGGTTCGAAGGCGCATGTTTCTCTTGAAAATTTAAACATGTTGTCTCGGTTTGATTGTGGCGACA	6H	132.86	D	D	D	D	-	B	B	-	D	B	B	D	B	B	D	B	B	D	D	B	B	D	B	D	B	-	D	D	D	D	D	D	D	D	-	D	-	-	D	D	D	D	B	B	B
100049637|F|0--61:C>T	DArTseq single nucleotide polymorphism	TGCAGAAGAGCACCTGCTCCTCGTGCGGCTACCCCGCCGCCCGCATCCGCAAGTGTAAGTCCATCCCAC	6H	132.86	D	D	D	D	B	B	B	B	D	B	B	D	B	B	D	B	B	D	D	B	-	D	B	D	B	D	D	D	D	D	D	D	D	D	B	D	B	B	D	D	D	D	B	B	B
100025728|F|0--7:T>C	DArTseq single nucleotide polymorphism	TGCAGCCTGCACACGAGTTTCCTCTCATCTTTCCGCTCACGCATTCCAGTCTAGTGAAGGTAGTATTGC	6H	132.86	D	D	D	D	B	B	B	B	D	B	B	D	B	B	D	B	B	D	D	B	B	D	B	D	B	D	D	D	D	D	D	D	D	D	B	D	B	B	D	D	D	D	B	B	B
100021754|F|0--40:C>T	DArTseq single nucleotide polymorphism	TGCAGATCATTCTGCACCCGAACCAGGGACGTGTTTTGACCGTCCGCGAGAACGCTAGGCTGCAAGGGT	6H	132.86	D	D	D	D	B	B	B	B	D	B	B	D	B	B	D	B	-	D	D	-	-	D	B	-	-	-	D	D	-	D	D	D	D	D	B	D	B	-	D	-	D	D	B	B	B
100030131|F|0--45:A>G	DArTseq single nucleotide polymorphism	TGCAGAGCCGCGTGAAGAGCTCCTTCTTGGACTTGGAGCAGTCGCAGCGGTCATCGTCGTCGTCGGCGC	6H	132.86	D	D	D	D	B	B	B	B	D	B	B	D	B	B	D	B	B	D	-	B	B	D	B	D	B	-	D	D	D	D	D	D	D	D	B	D	B	B	D	D	-	D	B	B	B
100017088|F|0--54:A>G	DArTseq single nucleotide polymorphism	TGCAGCGCGCAAGCTGTGGAAAGCACGGCGCAATTAGCAAGGCCACATGTCGTCAGTCAGTACTCAGTA	6H	132.86	D	D	D	D	B	B	B	B	D	-	B	D	B	B	D	B	-	D	D	B	B	D	B	D	B	B	D	D	D	D	D	D	D	D	B	D	B	B	D	D	D	D	B	B	B
100042975|F|0--13:C>A	DArTseq single nucleotide polymorphism	TGCAGCAGAGCAGCTTACGGAAGATGTGCCTACATAATTGCAAAGAGTAAATATGGCATCTCTCAGACA	6H	135.35	D	-	D	D	B	B	B	B	D	B	B	D	B	B	D	B	-	D	D	B	B	D	B	D	B	D	-	D	-	D	D	D	-	D	B	D	B	B	D	D	D	D	B	-	B
100027712|F|0--37:G>A	DArTseq single nucleotide polymorphism	TGCAGGTGGGGCCCACTTTATTGAGCGCCGTGCTCGCGCATGTCTGTTGAAAATGCTCTGGTCCAGGCG	6H	136.91	D	D	D	D	B	-	B	-	D	B	B	D	B	B	D	B	-	D	D	B	-	D	-	D	B	D	D	D	D	D	D	D	D	D	-	D	-	B	D	D	D	D	-	B	-
100017490|F|0--29:T>C	DArTseq single nucleotide polymorphism	TGCAGCGAGTGTTTGTGCTGGTGACAGGCTTAAAAGATGGATGATATTCTACACGTACGTGTCATCTGC	6H	136.91	D	-	D	D	B	B	B	B	D	B	B	D	B	B	D	B	B	D	D	B	B	D	B	D	B	D	D	D	D	D	D	D	D	-	B	D	B	B	D	D	D	D	B	B	B
100011711|F|0--19:C>T	DArTseq single nucleotide polymorphism	TGCAGAGGAGGGAAGGACACTGACCACTTTGGCTCAGGACATAGGCATGACGAAGCCCGTTACTGCATG	6H	136.91	D	D	D	D	B	B	B	B	D	B	B	D	B	B	D	B	B	D	D	B	B	D	B	D	B	D	D	D	D	D	D	D	D	D	B	D	B	B	D	D	D	D	B	B	B
100030561|F|0--11:A>C	DArTseq single nucleotide polymorphism	TGCAGTATCCAAAGAATCGGCATCGGTTACTTTGAGCAAGGGTATATCATTAACTGGTAAACTTTGTGG	6H	136.91	D	D	D	D	B	B	B	B	-	B	B	D	B	-	D	B	B	D	D	B	B	D	B	D	B	D	D	D	D	D	D	D	D	D	B	D	B	B	D	D	D	D	B	B	B
100009943|F|0--13:T>G	DArTseq single nucleotide polymorphism	TGCAGCGACGAGTTATCTGATCTCCAACTCCAACCCATGTTTCCAAAATCTAACGACTTACCTCCCGTG	6H	136.91	D	D	D	D	-	B	B	B	D	B	B	D	B	-	D	B	-	D	D	B	B	D	B	D	B	D	D	D	D	D	D	D	D	D	B	D	B	B	D	D	D	D	B	B	B
100007009|F|0--61:G>C	DArTseq single nucleotide polymorphism	TGCAGGTTTACACCAGGCTGAATACAGAAAACCCAATGATTCAACAACAATTGATCTTTGTGACGCAAA	6H	136.91	D	D	D	D	-	B	B	B	D	B	B	D	B	B	D	B	B	D	D	B	B	D	B	D	B	D	D	D	D	D	D	D	D	D	B	D	B	B	D	D	D	D	B	B	B
100021775|F|0--68:T>C	DArTseq single nucleotide polymorphism	TGCAGGTGAGCTCACCTGGTTGGCAAATCCGAGCCCGACGCCGAGCAGCGCCCTTCCGAGGATGGTCAT	6H	136.91	D	D	D	D	-	B	B	B	-	B	B	D	B	B	D	B	B	D	D	B	B	D	B	D	B	D	D	D	D	D	D	D	D	D	B	D	B	B	D	D	D	D	B	B	B
100021933|F|0--63:A>G	DArTseq single nucleotide polymorphism	TGCAGATTTGCACAAGATAAGATCAAGCATTATATCATGCACTTTGAAGGACTTCACTGACTTATCAAA	6H	138.69	D	D	D	D	B	B	B	B	D	B	B	D	B	B	D	B	B	D	-	B	B	D	B	-	B	D	D	-	-	D	D	D	D	D	B	-	B	B	D	-	-	D	B	B	B
100031084|F|0--49:T>C	DArTseq single nucleotide polymorphism	TGCAGTACTGCCTCAACACTTTGTAGGAGCAGTGAGCAAATGGTTCAACTCAGAGGAAGAAACTCATAA	6H	144.23	D	D	D	D	B	B	B	-	D	B	B	D	B	B	D	B	B	D	D	-	B	D	B	B	D	D	D	-	D	D	D	D	D	D	B	D	B	B	D	D	-	-	B	B	B
100010950|F|0	DArTseq presence-absence polymorphism	TGCAGCTAAATAGGCACTAAACAGAAGATGGAAGGACAAGTTGGCTCGGTCCATACAAGCTGGAAAACC	6H	149.15	D	D	D	D	B	B	B	B	D	B	B	D	B	B	D	B	B	-	D	B	B	D	D	B	D	D	D	D	D	-	D	-	D	D	B	D	B	D	D	D	D	B	B	B	B
100007008|F|0	DArTseq presence-absence polymorphism	TGCAGATGGAAGGAACCCGTGCCAATGGGAAGCGGCATAGGAGGAGACGAGAGACGGGAGCATACCTAG	6H	150.31	D	D	D	B	B	B	B	B	D	B	B	D	B	B	D	B	B	D	D	B	B	D	D	B	D	D	D	D	D	D	D	-	D	D	B	D	B	D	D	D	D	B	B	B	B
100023686|F|0--68:T>C	DArTseq single nucleotide polymorphism	TGCAGGTTCCAAAGTAACAAAGGAGGCACACTGTAAGATTTAAACAATAATAATAATAATAGCAAGATT	6H	152.47	D	D	D	B	B	B	B	B	-	B	B	D	B	B	D	B	B	D	D	B	B	D	D	B	D	D	D	D	D	D	D	D	D	D	B	D	B	D	D	D	D	-	D	B	B
100012706|F|0--35:C>G	DArTseq single nucleotide polymorphism	TGCAGGTTCGTTTTCAGTTTCGTCGACCAGGTTGACAAGTACGTAGAACCCAGTACTATACATTCGCGA	6H	152.47	D	D	D	B	B	B	B	B	D	B	B	D	B	B	D	B	B	D	D	B	B	D	D	-	D	D	D	D	D	D	D	D	D	D	B	D	B	D	D	D	D	B	D	B	B
100009548|F|0	DArTseq presence-absence polymorphism	TGCAGCATCCTACAAACTAGAACCAAAGTCAGAGTCTACTACTCAAGTCTGTGTCTATGAATTTATTAT	6H	177.32	D	D	D	D	B	B	B	D	D	D	D	D	-	D	D	B	B	D	D	D	B	D	B	D	B	-	D	D	D	D	D	D	D	D	B	D	B	B	D	D	D	D	D	B	B
100052608|F|0	DArTseq presence-absence polymorphism	TGCAGATCATTACGCCGCGGTGAAGAACCTGCTGCGCTATATAGCAGGAATGCTGGAGTATGGATGCGC	7H	0	D	D	D	D	D	D	D	B	B	D	B	D	B	D	B	-	-	B	D	D	D	-	D	D	D	D	B	B	D	B	D	D	B	D	B	D	D	D	B	D	D	D	D	D	B
100021067|F|0	DArTseq presence-absence polymorphism	TGCAGCCTCGGGATGAAGTATACCTCCGACGGAACAAGGTGCTCGCCTGTGCGGCTCTCGAAGAGGATC	7H	4.87	D	-	B	D	D	D	D	B	B	D	B	D	B	D	B	B	D	B	D	D	D	D	-	D	D	D	B	B	D	B	D	D	B	D	B	D	D	D	B	D	D	D	D	D	B
100024673|F|0	DArTseq presence-absence polymorphism	TGCAGCAGGGGCCTCCATAAACCTGCTCAGATAACCCACCGCAAAGCTTATGTCTGGCCTTGTATGCGT	7H	6.93	D	D	B	D	D	D	D	B	B	D	B	D	B	D	B	B	D	B	D	D	B	D	B	D	D	D	B	B	D	B	D	D	B	D	B	D	D	D	B	D	D	-	-	-	B
100017759|F|0	DArTseq presence-absence polymorphism	TGCAGCCGCCTGGAACTGTTTCAGTACAGTTCCTGCTTCGTCCTTGGTCGCGAGGAGCCGCAGCCACAT	7H	10.79	D	D	B	D	D	D	D	B	B	D	B	D	B	D	B	B	D	B	-	D	D	D	B	-	D	D	B	B	D	B	D	D	B	D	B	D	D	D	B	D	D	D	D	-	B
100012669|F|0	DArTseq presence-absence polymorphism	TGCAGCAGCTCCCAGCCCTCACAGAATTAGATATCAGATATTGTGACAACTTGAAGGGAGCCTTCTCAA	7H	16.08	D	D	B	D	D	D	D	B	B	D	B	D	B	B	B	B	D	B	B	D	B	D	B	B	-	D	B	B	D	B	D	D	B	D	B	D	-	D	B	D	D	-	D	B	B
100012414|F|0--40:T>C	DArTseq single nucleotide polymorphism	TGCAGCATGGCGTTGCTCCACGGGAACCCCTCAGCCTCGATGCCGATTTCCCCCACGGTCTTCGCCGAT	7H	19.55	D	D	B	-	D	D	D	B	B	D	B	D	B	B	B	B	D	B	B	D	B	D	B	B	D	D	B	B	D	B	D	D	B	D	B	D	D	D	B	D	-	D	D	B	B
100040026|F|0--54:A>G	DArTseq single nucleotide polymorphism	TGCAGATCAGTATGATCTGAGCCCCGCGGTATCACCGTCCGGGAAGATGGTGGCAGTGGCCAACTTCCG	7H	19.55	D	D	B	D	D	D	D	B	B	D	B	D	B	-	B	B	-	B	B	D	-	D	B	B	D	D	B	B	D	B	D	-	B	D	B	D	D	D	B	D	B	D	D	B	B
100016312|F|0	DArTseq presence-absence polymorphism	TGCAGGACCTCCTCCACACTCCTGATGACCATCTTCATACTGTCAAACACTTGGACATCTCCGTGATTT	7H	20.01	D	D	B	D	D	D	D	B	B	D	B	D	B	B	B	B	D	B	B	D	B	D	B	-	D	D	B	B	D	B	D	D	B	D	B	D	D	D	B	D	B	D	D	-	B
100012484|F|0--53:G>T	DArTseq single nucleotide polymorphism	TGCAGCTAAAGAACCCGACGAATGACCTGAGGTTCATGTTGCTCTCTGCGCTAGAATGACCTGAGGTTC	7H	21.3	D	D	B	D	D	D	D	B	B	D	B	D	B	B	B	B	D	B	B	D	B	D	B	B	D	-	B	B	D	B	-	D	B	-	B	D	-	D	B	D	B	D	D	B	B
100014843|F|0--59:A>G	DArTseq single nucleotide polymorphism	TGCAGTGTTGGGCTTGCCCACTAAAGCGAACATTGTAAGTGCAGCTTCGGGGACGTCCAATTCAGCCCT	7H	21.8	D	-	B	D	D	D	D	B	B	D	B	D	B	B	B	B	D	B	B	D	B	D	B	B	D	D	B	B	D	B	D	D	B	D	B	D	D	D	B	D	B	D	D	B	B
100017244|F|0--29:A>C	DArTseq single nucleotide polymorphism	TGCAGGCACCACGTTATTAAACGATGGCGAGTGTCATCCAGGTGGAGCAAGCTAAGTGCCAACTCGGTC	7H	21.8	-	D	B	D	D	D	D	B	B	D	B	D	B	B	B	B	D	B	B	D	B	D	B	B	D	D	B	B	D	B	D	D	B	D	B	D	D	D	B	D	B	D	D	B	B
100043908|F|0--31:G>A	DArTseq single nucleotide polymorphism	TGCAGCCACCTGTATGTGAGTCAAGGGGTAGGAATGTGAGCAGGCAACATGCGGGAAGGGGATCAGAGA	7H	21.8	D	D	B	D	D	D	D	B	B	D	B	D	B	B	B	B	-	B	-	D	-	D	B	B	D	D	B	-	D	B	-	-	B	D	-	D	D	D	B	D	B	D	-	B	B
100037038|F|0--58:C>T	DArTseq single nucleotide polymorphism	TGCAGCCAGATGGATTTCAGCCAGCGAGCAGAGCCAATTAATGGTGCGGCGGAACGGACGGATCGAGCA	7H	21.8	D	D	B	D	D	D	D	B	B	D	B	D	B	B	B	B	D	B	B	D	B	D	-	B	D	D	B	B	D	B	D	D	B	D	B	-	D	-	B	D	B	D	D	-	B
100047222|F|0--13:T>G	DArTseq single nucleotide polymorphism	TGCAGCCGAACACTAAGGCCGGGACGGGCGTGCCATCGAAGGAGAATGTTTCCGAGGCGAGGTTGCCCT	7H	21.8	D	D	-	D	D	D	D	B	B	D	B	D	B	B	B	B	D	B	B	D	B	D	B	B	D	D	B	B	D	B	D	D	B	D	B	D	D	D	-	D	B	D	D	B	B
100045219|F|0--39:T>C	DArTseq single nucleotide polymorphism	TGCAGCGGCATACAGTGGTGCAAGAGATAGAGGGAGCTGTGCGGTGTAGTGCTGTGCTGTAGGTAGCAT	7H	21.8	D	D	B	D	D	D	D	B	B	D	B	D	B	B	B	-	D	B	B	D	B	D	B	B	D	D	B	B	D	B	D	D	B	D	-	D	D	D	B	D	B	D	D	B	B
100029468|F|0--5:C>T	DArTseq single nucleotide polymorphism	TGCAGCCCTGTGACGTTGTCCCTGTAGAAGTAGTGCACCGTGGTGAGCTCCAACGTAGCCCCATCCAAC	7H	21.8	D	D	B	D	D	D	D	B	B	D	B	D	B	B	B	B	D	B	B	D	B	D	B	B	D	D	B	B	D	B	D	D	B	D	B	D	D	D	B	D	B	D	D	B	B
100046028|F|0--29:C>G	DArTseq single nucleotide polymorphism	TGCAGCCGCCGCCCGCCCTCGTCCTCCACCGCGATCAGCCGAGATCGGAAGAGCGGTTCAGCAGGAATG	7H	21.8	D	D	B	D	D	D	D	B	B	D	B	D	B	B	B	B	D	B	B	D	B	D	B	B	D	D	B	B	D	B	D	D	B	D	B	D	D	D	B	D	B	D	D	B	B
100044803|F|0--11:T>C	DArTseq single nucleotide polymorphism	TGCAGCGCCGCTACCAGCCTGCGCCGCGCGCGGATGGCCTTGTGGTACGCGAACCCGAGATCGGAAGAG	7H	21.8	-	D	-	D	D	D	D	B	B	D	B	D	B	B	B	B	-	B	B	D	B	D	B	B	D	D	B	B	D	B	D	D	B	D	B	D	D	D	B	D	B	D	D	B	B
100036547|F|0--47:C>G	DArTseq single nucleotide polymorphism	TGCAGAGGAACGAAGACCGATTGATGAGCATTGCTGCTGGTGTCAGCCGCATGAGATAAGGGGGCAGAG	7H	23.03	D	D	B	D	D	D	D	B	B	D	B	D	B	B	B	B	D	B	B	D	B	D	B	B	D	D	-	B	D	B	D	D	-	D	B	D	-	D	B	D	B	D	D	B	B
100027130|F|0--16:A>T	DArTseq single nucleotide polymorphism	TGCAGCTCCACCATCTATCATGGGCCTGCATCTATGTAATTAAGGTATACTTATCTTCGTCCACTTTGG	7H	27.29	D	D	-	D	D	D	D	B	B	D	B	D	B	B	B	B	D	B	B	D	B	D	B	B	D	D	B	B	D	-	B	D	B	B	-	B	D	D	B	D	B	D	-	B	B
100038606|F|0--49:G>A	DArTseq single nucleotide polymorphism	TGCAGAGCAAAGTACCTCAATTGTTGAAGATGTTAACCATTGCTTGGGCGAGTGTCTGGTCAGATGTTC	7H	27.29	D	D	B	D	D	D	-	B	B	-	B	-	B	B	B	B	-	B	B	-	B	D	B	B	-	-	B	B	-	D	B	D	-	B	B	B	-	D	B	D	B	D	-	B	B
100046947|F|0--34:G>A	DArTseq single nucleotide polymorphism	TGCAGAGAGAGAGAGAGACGCGCATAGGTGAGGAGGCTTTCCAAGCGGGGGCCAGGCGCATAGACAGGC	7H	27.29	D	D	B	D	D	D	D	B	B	D	B	D	B	B	B	B	D	-	B	-	B	D	B	B	D	-	B	B	D	D	B	D	B	B	B	B	D	D	B	D	B	D	D	B	B
100013714|F|0--28:G>C	DArTseq single nucleotide polymorphism	TGCAGAAGTAGGCAAGGTTCTCACCCGCGGTTCATGAAAAGTAGGCAATGCTACTACTTACAGTGGACA	7H	27.29	D	D	B	D	D	D	D	B	B	D	B	D	B	B	B	B	D	B	B	D	B	D	B	B	D	D	B	B	D	D	B	D	B	B	B	B	D	D	B	D	B	D	D	B	B
100039081|F|0--5:C>T	DArTseq single nucleotide polymorphism	TGCAGCTGGCGCGGCATCAGATGCACTGTGCACAGGCACCGAGATCGGAAGAGCGGTTCAGCAGGAATG	7H	27.73	-	D	B	-	D	D	D	B	-	D	B	D	B	B	B	B	D	B	B	D	B	D	B	B	D	D	B	B	D	D	B	D	B	B	B	B	D	D	B	-	B	D	D	B	B
100036336|F|0--21:G>A	DArTseq single nucleotide polymorphism	TGCAGTCCATCCTTTCGCCGCGCCGCGCCGTTGGGTTGGGTTGGCATTTCCCAGATGGTCTCAGCCCCA	7H	27.73	D	D	B	D	D	D	D	B	B	D	B	D	B	B	B	B	D	B	B	D	B	D	B	B	D	D	B	B	D	D	-	D	B	B	B	B	D	-	B	D	B	D	D	B	B
100027850|F|0--6:C>G	DArTseq single nucleotide polymorphism	TGCAGCCACCATGTTGCTGGGCTTGGGGTTCGTCCTCCACAGCGACAGTGCAGCACGGACGTAGACGAG	7H	27.73	D	D	-	D	D	D	D	B	B	D	B	D	B	B	B	B	D	B	B	D	B	D	B	B	D	D	B	B	D	D	B	D	B	B	B	B	D	D	B	D	B	D	D	B	B
100021086|F|0--42:G>A	DArTseq single nucleotide polymorphism	TGCAGGTCGACGATGCAGGTGGCCTGCTGTTCAAGGTGGGCAGCAGCAACATGCAGCACGTGACGTCGC	7H	28.16	D	D	B	D	D	D	D	B	B	D	B	D	B	B	B	B	D	B	B	D	B	D	B	B	D	D	B	B	D	D	B	D	B	B	B	B	D	D	B	D	B	D	D	B	B
100051368|F|0--37:T>C	DArTseq single nucleotide polymorphism	TGCAGACAAAGCTCTCGTATGCAGACGCAGAGCTCAGTGGCAGCATTTGCACGCACTGTTTTCTACTGT	7H	28.65	D	D	B	D	D	D	D	B	B	D	-	D	B	-	B	B	D	B	-	D	B	D	-	B	D	D	B	B	D	-	B	D	B	B	-	B	D	D	-	D	-	D	D	-	B
100093613|F|0--57:A>T	DArTseq single nucleotide polymorphism	TGCAGACAAGTTTCAACCTCTTGTGGACATTTCTTAATCCTTCCGCATTATTCAACTATTGTTGGCTTG	7H	33.42	D	D	B	D	D	D	D	B	B	D	B	D	B	B	B	B	D	B	B	D	B	D	B	B	D	-	B	B	D	-	B	D	B	B	B	B	D	-	B	B	B	D	D	B	B
100033501|F|0--36:T>C	DArTseq single nucleotide polymorphism	TGCAGATTCCCACGGGAGGAATATTTGTTGGCTCCTTTTTGCCACTTTGGCAACATCACCAACATACGC	7H	34.32	D	D	B	D	D	D	D	B	B	D	B	D	B	B	B	B	-	B	B	D	B	D	B	B	D	D	B	B	D	D	B	D	B	B	B	B	D	D	B	B	B	D	-	B	B
100038835|F|0	DArTseq presence-absence polymorphism	TGCAGTCAGAAGGAACTTCCAGAAAACGAGGGTGCGAAGTGTGCGGTCACCGTGCGGTGCTTCCAGGAC	7H	40.76	D	D	B	D	D	D	D	B	B	B	B	D	B	D	B	B	D	B	B	D	B	D	B	B	D	D	B	B	B	D	B	D	B	B	B	B	D	D	B	B	B	D	D	B	B
100088566|F|0	DArTseq presence-absence polymorphism	TGCAGGGTCCGTTTCTGAAATTGACCGAGATCGGAAGAGCAGTTCAGCAGGAATGCCGAGACCGATCTC	7H	47.19	D	D	B	D	D	D	D	B	B	B	B	D	B	D	B	B	D	B	D	D	B	D	D	B	D	D	D	B	B	D	B	D	B	B	B	B	D	D	B	B	B	-	D	D	B
100024313|F|0--43:G>A	DArTseq single nucleotide polymorphism	TGCAGTAATTATGTGCAATTAATTACCTTCTGCATCAAGCATGGAATTAAGGGTAGGTTCTACGTATTG	7H	49.8	D	D	B	D	D	D	D	B	B	B	B	D	B	D	B	B	D	B	D	D	B	-	D	-	D	D	D	B	B	D	B	D	B	B	B	B	D	D	B	B	B	D	D	D	B
100042686|F|0--32:A>G	DArTseq single nucleotide polymorphism	TGCAGTCGCTTACCAACGTTTCGGGTGAATGCACGGACGGCGGCCCAGATTCCGCCATCCAGTGCGACC	7H	50.28	D	D	B	D	D	D	D	B	B	B	B	D	B	D	B	B	D	B	D	D	B	D	D	B	D	D	D	B	B	D	B	D	B	B	B	B	D	D	D	B	B	D	D	-	B
100014413|F|0--41:T>C	DArTseq single nucleotide polymorphism	TGCAGAGGAACCAATGGGAGTTTCATGAGGGATTGATACTCTTGCTCTGCTTTAAAATTGGTACTGTAT	7H	50.28	D	D	B	D	D	D	D	B	B	B	B	D	B	D	B	B	-	B	D	D	B	D	D	B	D	D	D	B	B	D	B	D	B	B	B	B	D	D	D	B	B	D	D	D	B
100030302|F|0--9:G>A	DArTseq single nucleotide polymorphism	TGCAGCAGAGCACAGGTGGCCGCGCCTCGTTCGTCGGTCGTATAAAAATGGGAGCACTCCACTACACTT	7H	50.72	D	D	B	D	D	D	D	B	B	B	B	D	B	D	B	B	-	B	D	D	B	D	D	B	D	D	D	B	B	D	B	D	B	B	-	B	D	D	D	B	B	D	D	D	D
100049539|F|0--14:G>A	DArTseq single nucleotide polymorphism	TGCAGGGGGAGTTCGTGCTCACCGGAATATAAGGATTGCCGTTCGTGCGGCAAGGTGTTCGTGCACCGA	7H	51.16	D	D	B	D	D	D	D	B	B	-	B	D	B	D	B	-	D	B	D	D	B	D	D	-	D	D	D	B	B	D	B	D	B	B	B	B	D	-	D	B	B	-	D	D	D
100047252|F|0--23:G>C	DArTseq single nucleotide polymorphism	TGCAGTCCCGACGGTACGTATGTGGTGGAGGCTCTCACCGAGATCGGAAGAGCGGTTCAGCAGGAATGC	7H	51.16	D	D	B	D	D	D	D	B	B	B	B	D	B	D	B	B	D	B	D	D	B	D	D	-	D	D	D	B	B	D	B	D	B	B	B	B	D	D	D	B	B	D	D	D	D
100035224|F|0--39:C>G	DArTseq single nucleotide polymorphism	TGCAGACAGTAGAAGAGGCCAGTGAATAATACAGTATAACAGCACAAATCATACGGGGTCAACTCGAGG	7H	51.64	D	D	B	D	D	D	D	B	B	B	B	D	B	D	B	B	-	B	D	D	B	D	D	B	D	D	-	B	B	D	B	D	-	-	-	B	D	-	-	B	B	D	D	-	D
100018567|F|0--51:A>C	DArTseq single nucleotide polymorphism	TGCAGCAGCAGCATAATGACGACGATAGAGGCCATGAACAATGTCGCGTTGAAGTAGAAGAAGGCCTGG	7H	51.64	D	D	B	D	D	D	D	B	B	-	B	D	B	D	B	B	D	B	D	D	B	D	D	B	D	D	D	B	B	D	B	D	B	B	B	B	D	D	D	B	B	D	D	D	D
100033117|F|0--68:T>C	DArTseq single nucleotide polymorphism	TGCAGCCCGACCGCATACGGGTGATCTTCACTGGTGGATTTCCATACAGACGGTTCAAATTCAGTTGAT	7H	52.15	D	-	B	D	D	D	D	B	B	B	B	D	B	-	B	B	D	B	D	D	B	D	-	B	-	D	D	B	-	D	B	D	B	B	B	B	D	D	D	B	B	D	D	D	D
100041875|F|0--28:G>C	DArTseq single nucleotide polymorphism	TGCAGTCGATTTCGGCTAGCTTGTAGTAGAGTATAAGCTTTTGATAACTTTGCCGACGATCAACTTGCG	7H	52.15	D	-	B	D	D	D	D	B	B	B	B	D	B	D	B	B	-	-	D	D	B	-	D	B	D	D	-	B	-	D	-	D	B	B	B	B	D	D	D	-	-	D	D	D	D
100026437|F|0--63:C>A	DArTseq single nucleotide polymorphism	TGCAGTGCCAAGGTGCAAATAATAAAAATAAAAATAATAACAATAATACTTGATAATATAATACTAATA	7H	52.15	D	D	-	D	D	D	D	B	B	B	B	D	B	D	B	B	D	B	D	D	B	D	D	B	-	D	D	B	B	D	B	D	B	B	B	B	D	D	-	B	B	-	D	D	D
100041236|F|0--32:C>T	DArTseq single nucleotide polymorphism	TGCAGCGTCGCGCAGACGGCCTTCAGCGAGTGCACCGAGATCGGAAGAGCGGTTCAGCAGGAATGCCGA	7H	52.15	D	-	B	D	D	D	D	B	B	-	B	D	B	D	B	B	D	B	D	D	B	D	D	-	D	D	D	B	B	-	B	D	B	B	B	B	D	D	D	B	B	D	D	D	D
100027220|F|0	DArTseq presence-absence polymorphism	TGCAGTTCATGCACTCACTGCATGAGACCCGCTCCGAAGCAGTTACCGGTAAGTTCTCTTTCTTTCGAT	7H	57.73	D	B	B	D	D	D	D	B	B	B	B	D	B	D	B	B	D	B	D	D	-	D	B	B	D	-	D	-	-	D	B	D	B	B	B	B	D	D	D	B	B	D	D	D	D
100005010|F|0	DArTseq presence-absence polymorphism	TGCAGCAACATGCATAACTTTAGATATTGTTGTCCAAACAGAGAGCTGGCCCGATCCGAGATCGGAAGA	7H	67.02	D	B	B	D	-	-	-	B	D	B	B	D	D	D	B	D	D	B	D	D	B	B	D	B	D	D	-	B	B	D	B	D	B	B	B	D	D	D	D	B	B	B	D	-	-
100014380|F|0	DArTseq presence-absence polymorphism	TGCAGACTTGGCAAAGCTTGGACGCAGTTGGCCTTCCTCGAGGCCGAGGAAGAGCTCGGGCTCCTGGTT	7H	73.97	D	D	B	D	D	D	D	B	D	D	B	D	D	D	B	D	D	B	D	D	B	B	D	-	D	B	D	D	B	D	D	D	B	B	B	D	D	D	D	B	B	B	D	D	D
100026206|F|0--60:G>A	DArTseq single nucleotide polymorphism	TGCAGTCTGCACTGCGTGTGGAAGGGAGGCATCCATCTACCATCGTTTCTGGGGCTGCCCGCACTCCAA	7H	75.42	D	D	B	D	D	D	D	B	-	D	B	D	D	D	B	D	D	B	D	D	B	B	D	-	D	B	D	D	B	D	D	D	B	B	B	D	D	D	D	B	B	B	D	D	D
100026063|F|0--24:A>C	DArTseq single nucleotide polymorphism	TGCAGAAGTAGACCGCCCTTAGCTACTTACATGAGTAAGGTGACGAAATATAGAGAAGAACGCGGCGAC	7H	76.4	D	-	B	D	D	D	D	-	D	D	B	D	D	D	B	D	D	B	B	D	B	B	D	B	D	B	D	D	B	D	D	D	B	B	B	D	D	D	D	B	-	B	D	D	D
100038298|F|0--19:C>T	DArTseq single nucleotide polymorphism	TGCAGCAGGGTCTTGATTACCAACACTATTCCCACAATCTTGGACAGCTGAGATCCACATGCATGGCTG	7H	76.98	D	D	B	D	D	D	D	B	D	D	B	D	D	D	B	D	D	B	B	D	B	B	-	-	-	B	-	-	B	D	-	D	B	B	B	D	D	D	D	B	B	B	D	D	D
100022503|F|0--27:A>G	DArTseq single nucleotide polymorphism	TGCAGGTCCCAGTGTTTTTTTCTACTCATACGCTTTTACAGTCCTGCGAATCAAAGTGGCCTTAGATAT	7H	76.98	D	D	B	D	D	D	D	B	D	D	B	D	D	D	B	D	D	B	B	D	B	B	D	-	D	B	D	D	B	D	D	D	B	B	B	D	D	D	D	B	B	B	D	D	D
100018846|F|0--28:G>A	DArTseq single nucleotide polymorphism	TGCAGCTTCTGCGCTTTATCATCTTAACGAAAATAGATTCTGTGGAGAACATGCAACCATGAAGTGCAA	7H	78.78	D	D	B	D	D	D	D	-	-	D	B	D	B	D	B	D	D	B	B	D	B	-	D	B	D	B	D	D	B	D	D	D	B	-	B	D	D	D	D	B	B	B	D	D	D
100044193|F|0--26:C>T	DArTseq single nucleotide polymorphism	TGCAGCGTACCCATCTCGCCGATGGTCGCCGGGATCGCGCCGAGATCGGAAGAGCGGTTCAGCAGGAAT	7H	78.78	D	D	B	D	D	D	D	B	-	D	B	D	B	-	B	D	D	B	B	D	B	B	D	B	D	B	D	D	B	D	D	D	B	B	B	D	D	D	D	B	B	B	D	D	D
100019345|F|0--57:C>G	DArTseq single nucleotide polymorphism	TGCAGAACGGTTTCGGTGGGCAAGAAAGAACCAGCGCCATACTACTCGCGTCGCGTGCCCCCCTGGCAT	7H	78.78	D	D	B	D	D	D	D	B	-	D	B	D	B	D	B	D	D	B	B	D	B	B	D	B	D	B	D	D	B	D	D	D	B	B	B	D	D	D	D	B	B	B	D	D	D
100031183|F|0--28:T>G	DArTseq single nucleotide polymorphism	TGCAGACGATGATGGCACTCTTGTGCCTTCCACCTCGCCTTCTTTCTCCTCCGACTCGTACGCGTCGCG	7H	78.78	D	D	B	D	D	D	D	-	D	D	B	D	B	D	B	D	-	B	B	D	B	B	D	-	D	B	D	D	B	D	D	D	-	B	B	D	D	D	D	B	B	B	D	D	D
100023025|F|0	DArTseq presence-absence polymorphism	TGCAGTAGTTTTCAATAGAAAAGAGAGAATCAATACCATAAGTACTAAATGCTAATTTCTATGAGACAC	7H	83.8	D	D	B	D	D	D	D	B	D	D	D	D	B	D	B	D	D	B	B	D	B	B	D	-	D	B	D	D	B	D	D	D	B	B	B	D	D	D	D	B	D	B	B	D	D
100017651|F|0	DArTseq presence-absence polymorphism	TGCAGTTAAATGTGAACCCCCACCGGCCATCTGAAGATAATTATTTCCATTTGCCGAGATCGGAAGAGC	7H	87.43	D	D	D	D	D	D	D	B	D	D	D	D	B	D	B	D	D	B	B	D	B	B	D	B	D	B	D	D	B	D	D	D	B	B	B	D	D	D	B	B	D	B	B	D	D
100044380|F|0--29:G>A	DArTseq single nucleotide polymorphism	TGCAGCACAAGCTCGTCCAGGCCGCCCCTGACCATGGCCGGGAAGAAGATCCAGATCCCCGTCCCACCC	7H	90.94	D	D	D	D	D	D	D	B	D	D	D	B	B	D	D	D	D	B	B	D	B	B	D	-	D	B	D	D	D	-	D	D	B	B	B	D	D	-	B	B	D	B	-	D	-
100025504|F|0--61:G>A	DArTseq single nucleotide polymorphism	TGCAGGGCGCAGCAGCAGCAGCTGCCATGCTTCTCTTGACGCGTTCTGTATCTGCAAAAACGCTTGTTA	7H	90.94	D	D	D	D	D	D	D	-	D	D	D	B	B	D	D	D	D	B	B	D	B	B	D	B	D	B	D	D	D	D	D	D	B	B	B	D	D	D	B	B	D	B	B	D	D
100012032|F|0--32:A>G	DArTseq single nucleotide polymorphism	TGCAGATGCATAAAAATCACGGTCATGTTTTTAAGAGACGGACAGAGAAGAACACAAATTAGGGAGCAG	7H	90.94	D	D	D	D	D	D	D	B	D	D	D	B	B	D	D	D	D	B	B	D	B	B	D	B	D	B	D	D	D	D	D	D	B	B	B	D	D	D	B	B	D	B	B	D	D
100032356|F|0--62:C>A	DArTseq single nucleotide polymorphism	TGCAGACTGCAATAATCATCCCCGCAAAAATAAAGAGACATCAGTAATCTTCTGTTTTTATGCCTACTC	7H	91.36	D	D	D	D	D	D	D	B	D	D	D	B	B	D	D	-	D	B	B	D	-	B	D	D	D	B	D	D	D	D	D	D	B	B	B	-	D	D	B	B	D	B	B	D	D
100034374|F|0--21:T>C	DArTseq single nucleotide polymorphism	TGCAGATAGCAAAAAAGTTGCTACTCCCAGAGATAGCCGAGATCGGAAGAGCGGTTCAGCAGGAATGCC	7H	91.36	D	D	D	D	D	D	D	B	D	D	D	B	B	D	D	D	D	B	B	D	B	B	D	D	D	B	D	D	D	D	D	D	B	B	B	D	D	D	B	B	D	-	B	D	D
100022051|F|0--48:G>C	DArTseq single nucleotide polymorphism	TGCAGCGCCAAATCGGATTTGCCTTTCCCCAGTCGAAGGATATCCTTAGGTCACTGGCCCAGCTTAGCC	7H	91.36	D	D	D	D	-	D	D	B	D	D	D	B	B	D	D	D	-	B	B	D	B	B	D	D	D	B	D	D	D	D	D	D	B	B	B	D	D	D	B	B	D	B	B	D	D
100028918|F|0--23:C>G	DArTseq single nucleotide polymorphism	TGCAGGATGAGGCCAATAACGTGCTGGAGCTGTCGGTTGTTCTCTGACCCAAATTGGAGCCCCTCACAT	7H	91.36	D	D	D	D	D	D	D	B	-	D	D	B	B	D	D	D	D	B	B	D	B	B	D	D	-	B	D	D	D	D	D	D	B	B	B	D	D	D	B	B	D	B	B	D	D
100029648|F|0--9:G>A	DArTseq single nucleotide polymorphism	TGCAGTAAAGTACATTTTAACCGACGCCTGCGGCGTCAAATAGGATTTGCCCTAATTTTCACTATGTAG	7H	91.36	D	D	D	D	D	D	D	-	-	D	D	B	B	D	D	D	D	B	B	D	B	B	D	D	D	B	D	D	D	D	D	D	B	B	B	D	D	D	B	B	D	B	B	D	D
100030425|F|0--15:A>G	DArTseq single nucleotide polymorphism	TGCAGATGTATAAAAATTTAGTACCCTATTCCTCCTTTCCAAATCTACAATTCCTTTGTTTCCAAATCT	7H	95.81	D	D	D	D	D	D	D	B	D	D	D	B	B	D	D	-	D	-	D	B	B	B	-	D	D	B	D	D	D	D	D	D	B	B	B	-	D	D	-	B	D	B	B	D	D
100020345|F|0--63:C>G	DArTseq single nucleotide polymorphism	TGCAGATTTGTGGTGTACTTGGTTGAATCAAGCATTCAAGGTAGGATTAAAATTCAGATTAGGCCTTTG	7H	95.81	D	D	D	D	D	D	D	B	D	D	D	B	B	D	D	D	D	B	D	B	B	B	D	D	D	B	D	D	D	D	D	D	B	B	B	D	D	D	B	B	D	B	B	D	D
100059019|F|0--48:C>T	DArTseq single nucleotide polymorphism	TGCAGCACGACGATGAAAACAATCGATCACGGCACCACGGCCACTAACCCCACGTTTCATTTCTCCCCT	7H	95.81	D	D	D	D	D	D	D	B	D	D	D	B	B	D	D	D	D	B	D	B	B	B	D	D	D	B	D	D	D	D	D	D	B	B	B	D	D	D	B	B	D	B	B	D	D
100019412|F|0--31:A>G	DArTseq single nucleotide polymorphism	TGCAGAGGAAAAGATATTTCGTCTATTGGGTACAGAATTGCTAGGCAGCGGCAAGATTCATAGCATTGG	7H	95.81	D	D	D	D	D	D	D	B	D	D	D	B	B	D	D	D	D	B	D	B	B	B	D	D	D	B	D	D	D	D	D	D	B	B	B	D	D	D	B	B	D	B	B	D	D
100002202|F|0--35:C>G	DArTseq single nucleotide polymorphism	TGCAGGCCATGTCCGTGAGGTTTTGGGTCTCGTTTCTGTGTCAGTCAAGGGAAAGAAAGAGCCGAGATC	7H	95.81	D	D	D	D	D	D	D	-	-	D	D	B	B	D	D	D	D	B	D	B	B	B	D	D	D	B	-	D	D	D	D	-	B	B	B	D	D	D	B	B	D	B	B	D	D
100040863|F|0--47:A>G	DArTseq single nucleotide polymorphism	TGCAGCAGGGGATCGCTCCCACGCACAGGGGGCACGAGACAAGGCCGACCCAACTTCTTGTTTGTCTAA	7H	95.81	D	D	D	D	D	D	D	B	D	D	D	B	-	D	D	D	D	B	-	B	-	B	D	D	D	-	D	D	-	-	D	-	B	-	-	D	-	D	B	B	D	B	B	D	D
100021138|F|0--67:G>C	DArTseq single nucleotide polymorphism	TGCAGAGCAATGAAAACCAAATTAAAACAATAGAAAAACAACTCCTTATGGGGACATGCAACTTTCAGC	7H	96.73	D	D	D	D	D	D	D	B	D	D	D	B	B	D	D	D	D	B	D	B	B	B	D	D	D	B	D	D	D	D	D	D	B	B	B	D	D	D	B	B	D	B	-	D	D
100042354|F|0--25:A>C	DArTseq single nucleotide polymorphism	TGCAGCCACCGACCCACGAGAAGGAAGTCGCGCCATCGCCGCGTGGATTTCTGCATTTAGTCTAAGGGA	7H	98.23	D	D	D	D	D	D	D	B	D	D	D	B	B	D	D	D	D	B	D	B	B	B	D	-	D	B	D	D	D	D	D	B	B	B	B	D	D	D	-	B	D	B	B	D	D
100034811|F|0--39:A>T	DArTseq single nucleotide polymorphism	TGCAGGATACGGTCATTACCATCCCTACTTTCCTTAGACAAATTCATTTTTGGCAACGTTGGCCAACTC	7H	98.23	D	D	D	D	D	D	D	B	D	D	D	-	B	D	D	D	D	B	-	B	B	B	D	-	-	B	D	D	D	-	D	B	B	B	B	D	D	D	B	B	D	B	B	D	D
100044847|F|0--47:C>G	DArTseq single nucleotide polymorphism	TGCAGGAGGGAAATCCAGAGCGGTATTTATAGGAGGGCCGAGGGGGGCTGGGGCCCAGGCGTCAGCGGC	7H	98.23	D	D	D	D	D	D	D	-	D	D	D	B	B	D	D	D	D	B	D	B	B	B	D	D	D	B	D	D	D	D	D	B	B	B	B	D	D	D	-	B	D	-	B	D	D
100013669|F|0	DArTseq presence-absence polymorphism	TGCAGTGCCGCACCTTGGAGTTCGCCGACGGCCATGGGCTCCGATAGCTCCAGCCATGTCGGACTGAAT	7H	103.51	D	D	D	D	D	D	D	B	D	D	D	B	B	D	D	D	D	B	D	B	B	B	D	B	D	B	D	D	D	D	D	B	B	B	B	D	D	D	B	B	D	B	B	D	D
100017499|F|0	DArTseq presence-absence polymorphism	TGCAGCACTGCAACACAAGTAGCAGAAGATGTGGCCACATGAAAGAGAGACTGCATCGAACACTGTGTC	7H	119.34	D	D	B	D	D	D	D	B	D	D	D	B	D	D	B	D	B	D	D	D	B	D	D	B	D	B	D	B	D	D	D	B	B	B	B	D	D	D	B	D	D	B	B	D	D
100034841|F|0--56:C>T	DArTseq single nucleotide polymorphism	TGCAGCTTGGGGATGTAGTCGAGGACCTGACACACCGTCGTCGGAATGCTCAGCTTCTTCTGCATGCCG	7H	119.78	D	D	B	D	D	D	D	B	D	D	D	B	D	D	B	D	B	D	D	D	B	D	D	B	D	B	D	B	D	-	D	B	B	B	B	D	D	D	B	D	D	B	B	D	D
100034273|F|0--67:G>A	DArTseq single nucleotide polymorphism	TGCAGGGGTTTGGAACTCGCCAGGAACTTCCAGTTTCCAGTTCTCAGAGAGGCAGATACCTACACTCGC	7H	119.78	D	D	B	D	D	D	D	B	D	D	D	B	D	D	B	D	B	D	D	D	B	D	D	B	D	B	D	B	D	D	D	B	B	B	B	D	D	D	B	D	D	B	B	D	D
100014589|F|0--48:C>G	DArTseq single nucleotide polymorphism	TGCAGTTCCAGATCTAGTAAGTGTTAATTGGGATTTACTAAACCATACCTTTTAGTACTCCAGATTTCT	7H	123.66	D	D	D	D	D	D	D	-	D	D	D	B	D	D	B	D	B	D	B	D	B	D	D	B	D	B	D	B	D	D	D	-	B	B	B	D	D	D	B	D	D	B	B	D	D
100020487|F|0--62:T>C	DArTseq single nucleotide polymorphism	TGCAGGGCATGGTCTCATGAACAAAGCAGGCATGTATAGCATTTCTTCTACAAACGGATTGGTACATTC	7H	123.66	D	D	D	D	D	D	D	B	D	D	D	B	D	D	B	D	B	D	B	D	B	D	D	B	D	B	D	B	D	D	D	B	B	B	B	D	D	D	B	D	-	B	B	D	D
100026659|F|0--27:A>G	DArTseq single nucleotide polymorphism	TGCAGAATTTGTCTTTCAGAAAGAATGAGGACTCGAGCCCGTGACTGTCAGCAGCCCGTGTGCACGCGT	7H	123.66	D	D	D	D	D	D	D	B	D	D	D	B	D	D	B	D	B	D	B	D	B	D	D	B	D	B	D	B	D	D	D	B	B	B	B	D	D	D	B	D	D	B	B	D	D
100056856|F|0--32:C>A	DArTseq single nucleotide polymorphism	TGCAGCGACGGCGAGTTCACCCTCAGGCTGCCCTCATCGAAAAACGACGAGATAAGGCGGAGCGTGCGC	7H	125.41	D	D	D	D	D	D	D	B	D	-	D	B	D	D	B	D	B	D	B	D	B	D	D	B	D	B	D	B	D	D	D	B	B	-	B	D	D	D	B	D	D	B	B	D	D
100022273|F|0--24:G>C	DArTseq single nucleotide polymorphism	TGCAGCTGCCAAATTGTACCACCAGACCCTAGCTGTGCCTCTAATCCTCTACAACTCCGTCGATTTCGA	7H	126.27	D	D	D	D	D	D	D	B	D	D	D	B	D	D	B	D	B	D	B	D	B	D	D	B	D	B	D	B	D	D	D	B	B	B	B	D	D	D	B	D	D	B	B	D	D
100037020|F|0--54:C>G	DArTseq single nucleotide polymorphism	TGCAGGGCGTGCATGCATGGCGCAGCTCATTCTACTCGCAGCAAGGTCAAGGCACGAATCGCTTCGTCG	7H	135.74	D	D	D	B	D	D	D	B	D	B	D	B	D	D	B	D	B	D	B	D	B	D	D	B	D	B	D	B	D	D	D	B	B	B	B	D	D	D	B	D	D	B	B	D	D
100018296|F|0--41:C>T	DArTseq single nucleotide polymorphism	TGCAGCATCCTCATCTGCATCTGCTTCGGCGCCAAGATCCCCGACGAGCTCATCGTGGAGATCGAGGAG	7H	136.17	D	D	D	B	D	D	D	B	D	-	D	D	D	D	B	D	B	D	B	D	B	D	D	B	D	B	D	B	D	D	D	B	B	B	B	D	D	D	B	D	D	B	B	D	D
100034247|F|0--20:T>C	DArTseq single nucleotide polymorphism	TGCAGTACTTCCTCGAGGGCTTGGCAGATCAGTAGCAGAGGCCACCACAAACTTGCCAGAAATGTTTCG	7H	136.17	D	D	D	B	D	D	D	B	D	B	D	D	D	D	B	D	B	D	B	D	B	D	D	B	D	B	D	B	D	D	D	B	B	B	B	D	-	D	B	D	D	B	B	D	D
100023601|F|0--60:G>A	DArTseq single nucleotide polymorphism	TGCAGCGAACTGGATTGGGATGCAATATTCAAAACCGTCAATTTGGCCCTTGAGAGTCGAGTAGAGACT	7H	138.31	D	D	D	B	D	D	D	B	D	B	D	D	D	D	B	D	B	D	B	D	B	D	D	B	D	B	D	B	D	D	D	B	B	B	B	D	D	D	B	D	D	B	B	D	D
100011951|F|0--37:G>A	DArTseq single nucleotide polymorphism	TGCAGTATTCTCTGCCGTAGCCGCAACGACCACCCGAGCTACAACAATGGTTGTTAGGGCACAGTGTGC	7H	140.03	D	D	D	B	D	D	D	B	D	B	D	D	D	D	B	D	B	D	B	D	B	D	D	B	D	B	D	B	D	-	D	B	B	B	B	D	D	D	B	D	D	B	B	D	D
100025062|F|0--50:G>T	DArTseq single nucleotide polymorphism	TGCAGCCACATATCACATGTGTGATGGGATGAACACGTTTTTTCTTTTTTGGGCGGGGCACACACGTTC	7H	151.71	D	D	D	D	D	D	D	B	D	B	D	D	D	D	B	D	D	D	B	D	B	B	D	B	D	B	D	B	D	D	D	B	B	B	B	D	D	D	D	D	D	B	B	D	D
100038288|F|0--54:G>C	DArTseq single nucleotide polymorphism	TGCAGCTGAGCCTGGGAAGCAAAGAAACAGCACGTACGTACGCACGCCATGGCAGCTATCTCGAAGCTT	7H	156.1	D	D	D	D	D	D	-	B	D	B	D	D	D	D	B	D	D	D	-	D	B	B	D	B	D	-	D	B	-	D	-	B	B	B	B	D	B	D	-	D	-	-	B	D	D
100027636|F|0--21:T>C	DArTseq single nucleotide polymorphism	TGCAGGCGAGCTTGAATGCCTTCCGACGTGGCTACGTACGTACGTACCTACGTACACGACCAGCTACAT	7H	157.1	D	D	D	D	D	D	D	-	D	B	D	D	D	D	B	D	D	D	B	D	B	B	D	B	D	B	D	B	D	D	D	-	B	B	B	D	B	D	D	D	B	B	B	D	D
100024827|F|0--60:C>A	DArTseq single nucleotide polymorphism	TGCAGAGTAATCTTCAAACTTACTTGTGCCACAACCACAACGGTCGTCGTCGTTGCCTGCCTCTTTGGC	7H	157.1	D	D	D	D	D	D	D	B	D	B	D	D	D	D	B	D	D	D	B	D	B	B	D	B	D	B	D	B	D	D	D	B	B	B	B	D	B	D	D	D	B	B	B	D	D
100017840|F|0--47:A>G	DArTseq single nucleotide polymorphism	TGCAGGCGAGGTAATGGAATTCCCTAAGCTCATTGCGTCAAGATGTCACTGTTTCACAACTAGCGATCG	7H	157.1	D	D	D	D	D	D	D	B	-	B	D	D	D	D	B	D	D	D	-	D	B	B	D	B	D	B	D	B	D	D	D	B	B	B	B	D	B	D	D	D	B	B	B	D	D
100023605|F|0--57:G>C	DArTseq single nucleotide polymorphism	TGCAGACGTAGTACTCTAGTATTGAACTATTGATCATGCGTCTTGGAGCATCTCCAAGTCCAACATGTA	7H	158.65	D	D	D	D	D	D	D	B	D	-	D	D	D	D	B	D	D	D	B	D	-	B	D	B	D	B	-	-	-	-	-	B	B	-	B	D	B	D	D	D	B	B	B	-	D
100020457|F|0--15:G>C	DArTseq single nucleotide polymorphism	TGCAGCACACACACAGACAGTCATGTCTAATGCCTTCTCACACTAGTAGTGACACAACGAAATGGAAGA	7H	160.56	D	D	D	D	D	D	D	B	D	B	D	D	D	D	B	D	D	D	B	D	B	B	D	B	D	B	D	B	D	D	D	B	B	B	B	D	B	D	D	D	B	B	B	B	D
100027445|F|0--37:T>C	DArTseq single nucleotide polymorphism	TGCAGACACGATGTGCATGCATTGATGCATACTCCCTTCGTCTCAAAATAAATGACTTAACTTTATACT	7H	160.98	D	D	D	D	D	D	D	B	D	B	D	D	D	D	B	D	D	D	B	D	B	B	D	-	D	B	D	B	D	D	D	B	B	-	B	D	-	D	D	D	B	B	B	B	D
100037216|F|0--7:T>A	DArTseq single nucleotide polymorphism	TGCAGAATATCGAAGATAGAATGAGTAGCTAGCTAGGGTTCATGAACCTTGAGGCGCATACCCCTCCTG	7H	160.98	D	-	D	D	D	D	D	B	D	B	D	D	D	D	-	D	D	D	B	D	B	B	D	-	-	B	D	B	D	D	D	B	B	B	B	-	B	-	D	D	B	-	B	-	D
100035363|F|0--11:A>C	DArTseq single nucleotide polymorphism	TGCAGCCTACGATGTCGAATACAGCGGTGCTAGAACCTCAAGTGAGAAGAAACTTCAGCAAGAACTAAG	7H	160.98	D	D	D	D	D	D	D	B	D	B	D	D	D	D	B	-	-	D	B	D	-	B	D	B	D	B	-	B	D	-	-	B	-	-	B	D	B	D	D	-	B	B	-	B	D
100030909|F|0--55:G>A	DArTseq single nucleotide polymorphism	TGCAGTCCGCAACCTTGTCCTAACTTGGGTGGGAGAGCCGATGGCTTTTGCACCAGCTGCTGCTTCCCC	7H	160.98	D	D	D	D	D	D	D	B	D	B	D	D	D	D	B	D	-	D	B	D	B	B	D	B	D	B	D	B	D	D	D	B	B	B	B	D	B	D	D	D	B	B	B	B	D
100042740|F|0--36:T>C	DArTseq single nucleotide polymorphism	TGCAGGTTCTAGCTCTGTGTTTCTCTGGATCTCAGGTTGGACGGCGGCGGCGGCAACGTTGTCGACGGC	7H	160.98	D	D	D	D	D	D	D	B	D	B	D	D	D	D	B	D	D	D	B	D	B	B	D	-	D	B	D	B	D	D	D	B	B	B	B	D	-	D	D	D	B	B	B	B	D
100052912|F|0--32:A>G	DArTseq single nucleotide polymorphism	TGCAGCCCGTGCCCTGCCATCTGGTGGACGCGATCCTGTCTCGTCCCGTCTCCATCTCCATTGGCAATC	7H	161.41	D	D	D	D	D	D	D	B	D	B	D	D	D	D	B	D	D	D	B	D	B	B	D	B	D	B	D	B	D	D	D	B	B	B	B	D	B	D	D	D	B	B	B	B	D
100024409|F|0--11:C>G	DArTseq single nucleotide polymorphism	TGCAGAGTACACTAGGATAGCCGACTCAGTCCACACCACATGCACACAGTAAGTGCAGTCACACGTGGC	7H	161.41	D	D	D	D	D	D	D	B	D	B	D	D	D	D	B	D	D	D	B	D	B	B	D	B	D	B	D	B	-	D	D	-	B	B	B	D	B	D	-	D	B	B	B	B	D
100028386|F|0--55:T>C	DArTseq single nucleotide polymorphism	TGCAGCGAACCACAACCACACCAACCAGATCGGATCAGCCGACGAGCCATAGACGTAGCCACAGACCGA	7H	162.26	D	D	D	D	D	D	D	B	D	B	-	D	D	D	B	D	D	D	B	D	B	B	D	B	D	B	D	B	D	D	D	B	B	B	B	D	B	D	D	D	B	B	B	B	D
100017360|F|0--41:G>T	DArTseq single nucleotide polymorphism	TGCAGCGACTCCATCTCCTGTTGGAATCAAAGGGAATATATGTAAATACCAATGGAAAGTATAAGAACC	7H	166.1	D	D	D	D	D	D	D	B	D	B	D	D	D	D	B	D	D	D	B	D	B	B	D	B	D	B	D	B	D	D	D	B	B	B	D	D	B	D	D	D	B	D	B	B	D
100025456|F|0--21:G>A	DArTseq single nucleotide polymorphism	TGCAGCCAATAAGTGGGCAGGGCCAATCATAGAAAAGCCATACTACATACCATGCAGCTGTGTCTCCAA	7H	166.1	D	D	D	D	D	D	D	B	D	B	D	D	D	D	B	D	D	D	B	D	B	-	D	B	D	B	D	B	D	D	D	B	B	B	D	D	B	D	D	D	B	D	B	B	D
100046485|F|0--58:C>T	DArTseq single nucleotide polymorphism	TGCAGCAGCGGCAGAAGAAGAACAATTGCAAGATCAGTTGTTAGCTTACGAGATGCTGCTGGTAGGAAG	7H	166.1	D	D	D	D	D	D	D	B	D	B	D	D	D	D	B	D	D	D	B	D	B	B	D	B	D	B	D	B	D	D	D	B	B	B	D	D	B	D	D	D	B	-	B	B	D
100024889|F|0--12:A>T	DArTseq single nucleotide polymorphism	TGCAGCGACTCCATCTCCTGTTCGAATCAAAGGGAATATGTTGATATAAGAACAACATGAAAACAATTT	7H	166.1	D	D	D	D	D	D	D	B	D	B	D	D	D	D	B	D	D	D	B	D	B	B	D	B	D	B	D	B	D	D	-	B	B	B	D	D	B	D	D	D	B	D	B	-	D
100036902|F|0--35:A>G	DArTseq single nucleotide polymorphism	TGCAGCGTTGCTTCAGGGTTCAGAGACGAGAGTGAAGTACTGTAGTAGTACATAACATAAGAGTGACAT	7H	166.53	D	D	D	D	D	D	D	B	D	B	D	D	D	D	B	D	D	D	B	D	B	B	D	B	D	B	D	B	D	D	D	B	B	B	D	D	B	D	D	D	B	D	B	B	D
100014271|F|0--26:C>G	DArTseq single nucleotide polymorphism	TGCAGAGCCTCCTTTTTACTGACCCTCCCTCTTCAGATGCTCGGTAACCATGTCAACGATTGCCGCGAC	7H	166.53	D	D	D	D	D	D	D	-	-	B	D	D	D	D	B	D	D	D	B	D	B	B	D	B	D	B	D	B	D	D	D	B	B	B	D	D	B	D	D	D	B	D	B	B	D
100008847|F|0--60:C>T	DArTseq single nucleotide polymorphism	TGCAGATGTCTGATCTTTGTGTGTGTGGTTCTACATTGTACACACAATGGAGGCAACTGACAATGACGG	7H	166.53	D	D	D	D	D	D	D	B	D	B	D	D	D	D	B	D	D	D	B	D	B	B	D	B	D	B	D	B	D	D	D	B	B	B	D	D	B	D	D	D	B	D	B	B	D
100023294|F|0--27:A>T	DArTseq single nucleotide polymorphism	TGCAGTGCGTGCCATGCGAGTTGTGCTACGACTCCTAGTCTCCTGTCTCCTCATCGGCGAAGCTGAAGT	7H	166.53	D	D	D	D	D	D	D	B	D	B	D	D	D	D	B	D	D	D	-	D	B	B	D	B	D	B	D	B	D	D	D	B	B	B	D	D	B	D	D	D	B	D	B	B	D
100006241|F|0--20:G>C	DArTseq single nucleotide polymorphism	TGCAGCTACACATATGTATCGCATCCACACTAGCTAGCTACCCAGTAGGTGCTAATCAACTATGGAGTC	7H	166.53	D	D	D	D	D	D	D	B	-	B	D	D	D	D	B	D	D	D	B	D	B	B	D	B	D	B	D	B	D	D	D	B	B	B	D	D	B	D	D	D	B	D	B	B	D
100038170|F|0--62:A>G	DArTseq single nucleotide polymorphism	TGCAGGACGCAGACGTGCGGGCACCTGGCGGAGACATCATCATCGTCTCCCTTGGCGGCGGCAGCAGGG	7H	166.96	D	D	D	D	D	D	D	B	D	B	D	D	D	D	B	D	D	D	B	D	B	B	D	B	D	B	D	B	D	D	D	B	B	B	D	D	-	D	D	D	B	D	B	B	D
100038750|F|0--37:A>T	DArTseq single nucleotide polymorphism	TGCAGATGTTAACAAAGTAGCCACTTGCATTGGGGGCAGGGGTTGGGGTTCATGTGCGCCTGTCGGCCT	7H	166.96	D	D	D	D	D	D	D	B	D	B	D	D	D	D	B	D	D	D	B	D	B	B	D	B	D	B	-	B	-	D	D	B	B	B	D	-	B	D	D	D	B	D	B	B	D
100034997|F|0--13:G>T	DArTseq single nucleotide polymorphism	TGCAGCGAGGATAGCTGTCCTTGTCTCTCTGCCGTCTGTAGCCGCAGCTTCAGCTTCCTGAGGCTCCAA	7H	167.39	D	D	D	D	D	D	D	B	D	B	D	D	D	D	B	D	D	D	B	D	B	B	D	B	D	B	D	B	D	D	D	B	B	B	D	D	B	D	D	D	B	D	B	B	D
100015343|F|0	DArTseq presence-absence polymorphism	TGCAGGTAGTTGTGCTAATTTAAACGGAGTATAGGGTAAATCTACCTGCTCCTGCATGCCCTAACCGTG	7H	178.64	D	D	D	D	D	D	D	B	B	B	D	D	D	D	B	D	D	D	B	D	B	B	D	B	D	B	B	D	D	D	D	-	B	D	D	D	B	D	D	D	B	D	B	B	B
100050391|F|0--14:G>A	DArTseq single nucleotide polymorphism	TGCAGCTTGCACGAGTCGGGTGGTTGGTTTCTTCGTAATACAGGGGCAAAGCCTAAGTGGTGATTGAGA	7H	182.9	D	D	D	D	D	D	D	B	B	B	D	D	D	D	B	D	-	D	B	-	B	B	D	-	-	B	B	D	D	-	D	B	B	D	D	D	B	-	D	D	B	D	-	B	B
100027077|F|0--19:G>A	DArTseq single nucleotide polymorphism	TGCAGTAGTTTTCCTTGATGATTGTTATTTATTTGTTCATTTTCTTTTCATGGAAGTATTACTAGACCC	7H	182.9	D	D	D	D	D	D	D	B	B	B	D	D	D	D	B	D	-	D	B	D	B	B	D	B	D	-	B	D	D	D	D	B	B	D	D	D	B	-	D	D	B	D	B	B	-
100089741|F|0--59:T>C	DArTseq single nucleotide polymorphism	TGCAGGACGCGCAGCGACACCCCGATCTCCGCCGCCGTCTGCTGCGGCGTCACGTTCGATGCCGCGTAG	7H	182.9	D	D	D	D	D	D	D	B	B	-	D	D	D	D	B	D	-	D	B	D	B	B	D	B	D	B	-	D	D	D	D	B	B	D	D	D	B	B	D	D	B	D	B	B	B
100009911|F|0--55:A>G	DArTseq single nucleotide polymorphism	TGCAGTATACAATTCCTGGCCTCCCGCTTGCTATAAACGCCACCTCGCCTTGCAAATGGGCACATCATG	7H	182.9	D	D	D	D	D	D	D	B	B	-	D	D	-	D	B	D	-	D	B	D	B	B	D	-	D	B	B	D	D	D	D	B	B	D	D	D	B	B	D	D	B	D	B	B	B
100013485|F|0--68:C>G	DArTseq single nucleotide polymorphism	TGCAGAGGAGATTGACAAGAGTAGCCAAGGACCGCGTGGTCGCGTCGCGCACTTACACGGATCGAGAAC	7H	182.9	D	D	D	D	D	D	D	B	B	B	D	D	D	D	B	D	D	D	B	D	B	B	D	B	D	B	B	D	D	D	D	B	B	D	D	D	B	B	D	D	B	D	B	B	B
100023746|F|0	DArTseq presence-absence polymorphism	TGCAGGCTTTGGAACTGTTCCAAGGGTTTACACGGGCAAGAATAAGAAGAGCAAGATGGCTAAGGCAAG	7H	184.63	D	D	-	D	D	B	D	B	B	B	D	D	D	D	B	D	D	D	B	D	B	B	D	B	D	B	B	D	D	-	-	B	B	-	D	D	B	B	-	D	B	D	B	B	B
100013249|F|0--52:C>T	DArTseq single nucleotide polymorphism	TGCAGAGCATGGTGATCATACGGGAACTCAATGCCCAAGCTCTTGGCCACCTCCAGGAGGGAAGGGAAA	7H	186.77	D	-	D	D	D	D	D	B	B	B	D	D	D	D	B	D	D	D	B	D	B	B	D	B	D	B	B	D	D	D	D	B	B	D	D	D	B	B	D	D	B	D	B	B	B
100008186|F|0	DArTseq presence-absence polymorphism	TGCAGTCGGAGACCACATACGCTTTCAATGGTTCCTATAGCTAGATAGCTACTCATAGCAAGGCATCCA	7H	189.32	D	D	D	D	D	D	D	B	B	B	D	D	B	D	B	D	D	D	B	D	-	-	D	B	D	B	B	D	D	D	D	B	B	D	D	D	B	-	D	D	-	D	B	B	B
100019661|F|0	DArTseq presence-absence polymorphism	TGCAGGCGTAAAGAAATACCGCCTGTCCTAGGTTGGTAACAACATATCATGACTTCATTTGAAAAGAAT	7H	189.76	D	D	D	D	D	D	D	B	D	B	D	D	B	D	B	D	D	D	B	D	B	B	D	B	D	B	B	D	D	D	D	B	B	D	D	D	B	B	D	D	B	D	B	B	B
[truncated: 190 more columns]

## Sheet: Table S5
Table S5. Phenotypic data for Pratylenchus thornei resistance, genotypic data and a genetic linkage map of chromosome 7H for a Denar/Baudin barley mapping population. D = homozygous for the allele from Denar. B = Homozygous for the allele from Baudin. - = missing data.
Doubled haploid line:				WADH86720	WADH86722	WADH86723	WADH86724	WADH86725	WADH86726	WADH86727	WADH86728	WADH86729	WADH86730	WADH86731	WADH86732	WADH86733	WADH86734	WADH86735	WADH86736	WADH86737	WADH86738	WADH86739	WADH86740	WADH86741	WADH86742	WADH86743	WADH86744	WADH86745	WADH86746	WADH86747	WADH86748	WADH86749	WADH86750	WADH86751	WADH86752	WADH86753	WADH86754	WADH86755	WADH86756	WADH86757	WADH86758	WADH86759	WADH86760	WADH86761	WADH86762	WADH86763	WADH86764	WADH86765	WADH86766
Ln(number of Pratylenchus thornei nematodes per kg of soil + 1):		First experiment:		9.44	9.03	10.09	10.06	8.18	8.89	9.83	10.59	10.21	11.56	9.85	9.24	9.98	10.46	10.94	10.14	8.79	10.06	11.04	10.21	9.52	10.42	9.57	10.41	10.21	10.25	10.45	11.08	9.73	10.06	9.37	11.79	11.12	10.75	10.83	8.57	10.85	8.38	9.34	10.71	12.06	10.68	10.72	10.55	9.95	9.76
		Second experiment:		10.74	10	10.96	11.81	11.56	10.97	12.17	10.37	11.83	12.1	10.61	10.43	11.25	11.24	12.05	10.78	10.44	11.36	12.25	11.17	11.56	11.96	11.1	10.21	11.07	12.74	11.82	12.19	11.93	10.67	11.16	11.45	11.79	10.73	11.53	10.74	10.05	10.86	11.41	11.7	12.28	11.76	12.7	11.54	9.99	10.61
Marker	Marker type	Chromosome	Genetic position (centiMorgans)	Marker genotypes
100052608|F|0	DArTseq presence-absence polymorphism	7H	0	D	D	D	D	D	D	D	B	B	D	B	D	B	D	B	-	-	B	D	D	D	-	D	D	D	D	B	B	D	B	D	D	B	D	B	D	D	D	B	D	D	D	D	D	B	B
100024673|F|0	DArTseq presence-absence polymorphism	7H	4.52496	D	D	B	D	D	D	D	B	B	D	B	D	B	D	B	B	D	B	D	D	B	D	B	D	D	D	B	B	D	B	D	D	B	D	B	D	D	D	B	D	D	-	-	-	B	B
100021067|F|0	DArTseq presence-absence polymorphism	7H	6.2211	D	-	B	D	D	D	D	B	B	D	B	D	B	D	B	B	D	B	D	D	D	D	-	D	D	D	B	B	D	B	D	D	B	D	B	D	D	D	B	D	D	D	D	D	B	B
100017759|F|0	DArTseq presence-absence polymorphism	7H	9.53971	D	D	B	D	D	D	D	B	B	D	B	D	B	D	B	B	D	B	-	D	D	D	B	-	D	D	B	B	D	B	D	D	B	D	B	D	D	D	B	D	D	D	D	-	B	B
100012669|F|0	DArTseq presence-absence polymorphism	7H	15.5777	D	D	B	D	D	D	D	B	B	D	B	D	B	B	B	B	D	B	B	D	B	D	B	B	-	D	B	B	D	B	D	D	B	D	B	D	-	D	B	D	D	-	D	B	B	B
100008234|F|0	DArTseq presence-absence polymorphism	7H	19.0053	D	D	B	D	D	D	D	B	B	D	B	D	B	B	B	B	D	B	B	D	B	D	B	B	D	D	B	B	D	B	D	D	B	D	B	D	D	D	B	D	B	D	D	B	B	B
100006964|F|0	DArTseq presence-absence polymorphism	7H	19.8622	D	D	B	D	D	D	D	B	B	D	B	D	B	B	B	B	-	B	B	D	B	D	B	B	D	D	B	B	D	B	D	D	B	D	B	D	D	D	B	D	B	D	D	B	B	B
100013778|F|0	DArTseq presence-absence polymorphism	7H	20.29	D	D	B	D	D	D	D	B	B	D	B	D	B	B	B	B	D	B	B	D	B	D	B	B	D	D	B	B	D	B	D	D	B	D	B	D	D	D	-	D	B	D	D	B	B	B
100031349|F|0	DArTseq presence-absence polymorphism	7H	21.1421	D	D	-	D	D	B	D	B	B	D	B	D	B	B	B	B	D	B	B	D	B	D	B	B	D	D	B	B	D	B	D	D	-	D	B	D	D	D	B	D	B	D	D	B	B	B
100019465|F|0	DArTseq presence-absence polymorphism	7H	22.7752	D	-	B	D	D	-	D	B	B	D	B	D	B	B	B	B	D	B	B	D	B	D	B	-	D	D	B	B	D	B	D	D	B	D	B	D	D	D	B	D	B	D	D	B	B	B
100020842|F|0	DArTseq presence-absence polymorphism	7H	25.0034	D	D	B	D	D	D	D	B	B	D	B	D	B	B	B	B	-	B	-	D	B	-	B	-	D	D	B	B	D	B	D	D	B	D	B	D	-	D	B	D	B	D	D	B	B	B
100021152|F|0	DArTseq presence-absence polymorphism	7H	26.7115	D	D	B	D	D	D	D	B	B	D	B	D	B	B	B	B	-	B	B	D	B	D	B	B	D	-	B	B	D	B	D	D	B	D	B	D	D	D	B	-	B	D	D	B	B	B
100029468|F|0--5:C>T	DArTseq single nucleotide polymorphism	7H	27.6673	D	D	B	D	D	D	D	B	B	D	B	D	B	B	B	B	D	B	B	D	B	D	B	B	D	D	B	B	D	B	D	D	B	D	B	D	D	D	B	D	B	D	D	B	B	B
100015591|F|0	DArTseq presence-absence polymorphism	7H	28.1255	D	D	B	D	D	D	D	B	B	D	B	D	B	B	B	B	D	B	B	D	B	D	B	B	D	D	B	B	D	B	-	D	B	D	B	D	D	D	B	D	B	D	D	B	B	B
100033925|F|0	DArTseq presence-absence polymorphism	7H	29.8511	D	D	B	D	D	D	D	B	B	D	B	D	B	B	B	B	D	B	B	D	B	D	B	B	D	D	B	B	D	B	D	D	B	D	B	B	D	D	B	D	B	D	D	B	B	B
100044473|F|0	DArTseq presence-absence polymorphism	7H	33.9937	D	D	B	D	D	D	D	B	B	D	B	D	B	B	B	B	D	B	B	D	B	D	B	B	D	D	B	B	D	D	B	D	B	B	B	B	D	D	B	D	B	D	D	B	B	D
100023395|F|0	DArTseq presence-absence polymorphism	7H	34.6874	D	D	B	D	D	D	D	B	B	D	B	D	B	B	B	B	D	B	B	D	B	D	-	B	D	D	-	-	D	D	B	D	B	B	B	B	D	D	B	D	B	D	D	B	B	D
100013714|F|0--28:G>C	DArTseq single nucleotide polymorphism	7H	35.589	D	D	B	D	D	D	D	B	B	D	B	D	B	B	B	B	D	B	B	D	B	D	B	B	D	D	B	B	D	D	B	D	B	B	B	B	D	D	B	D	B	D	D	B	B	D
100027850|F|0--6:C>G	DArTseq single nucleotide polymorphism	7H	36.017	D	D	-	D	D	D	D	B	B	D	B	D	B	B	B	B	D	B	B	D	B	D	B	B	D	D	B	B	D	D	B	D	B	B	B	B	D	D	B	D	B	D	D	B	B	D
100039999|F|0	DArTseq presence-absence polymorphism	7H	39.348	D	D	B	D	D	D	D	B	B	D	B	D	B	B	B	B	D	B	B	D	B	D	B	B	D	D	B	B	D	D	B	D	B	B	B	B	-	D	B	B	B	D	D	B	B	D
100093613|F|0--57:A>T	DArTseq single nucleotide polymorphism	7H	40.7109	D	D	B	D	D	D	D	B	B	D	B	D	B	B	B	B	D	B	B	D	B	D	B	B	D	-	B	B	D	-	B	D	B	B	B	B	D	-	B	B	B	D	D	B	B	D
100007258|F|0	DArTseq presence-absence polymorphism	7H	41.1366	D	D	B	D	D	D	D	B	B	D	B	D	B	B	B	B	D	B	-	D	B	D	B	-	D	D	B	B	D	D	B	D	B	B	B	B	D	D	B	B	B	D	D	B	B	D
100033501|F|0--36:T>C	DArTseq single nucleotide polymorphism	7H	41.5621	D	D	B	D	D	D	D	B	B	D	B	D	B	B	B	B	-	B	B	D	B	D	B	B	D	D	B	B	D	D	B	D	B	B	B	B	D	D	B	B	B	D	-	B	B	-
100016153|F|0	DArTseq presence-absence polymorphism	7H	44.1176	D	D	B	D	D	D	D	B	B	D	B	D	B	D	B	B	D	B	B	D	B	D	B	-	D	D	B	B	-	D	-	D	B	B	B	B	D	D	B	B	B	D	D	-	B	D
100088566|F|0	DArTseq presence-absence polymorphism	7H	54.48	D	D	B	D	D	D	D	B	B	B	B	D	B	D	B	B	D	B	D	D	B	D	D	B	D	D	D	B	B	D	B	D	B	B	B	B	D	D	B	B	B	-	D	D	B	D
100024313|F|0--43:G>A	DArTseq single nucleotide polymorphism	7H	57.0613	D	D	B	D	D	D	D	B	B	B	B	D	B	D	B	B	D	B	D	D	B	-	D	-	D	D	D	B	B	D	B	D	B	B	B	B	D	D	B	B	B	D	D	D	B	-
100042686|F|0--32:A>G	DArTseq single nucleotide polymorphism	7H	57.5095	D	D	B	D	D	D	D	B	B	B	B	D	B	D	B	B	D	B	D	D	B	D	D	B	D	D	D	B	B	D	B	D	B	B	B	B	D	D	D	B	B	D	D	-	B	D
100030302|F|0--9:G>A	DArTseq single nucleotide polymorphism	7H	57.939	D	D	B	D	D	D	D	B	B	B	B	D	B	D	B	B	-	B	D	D	B	D	D	B	D	D	D	B	B	D	B	D	B	B	-	B	D	D	D	B	B	D	D	D	D	D
100047252|F|0--23:G>C	DArTseq single nucleotide polymorphism	7H	58.3697	D	D	B	D	D	D	D	B	B	B	B	D	B	D	B	B	D	B	D	D	B	D	D	-	D	D	D	B	B	D	B	D	B	B	B	B	D	D	D	B	B	D	D	D	D	D
100041236|F|0--32:C>T	DArTseq single nucleotide polymorphism	7H	59.2388	D	-	B	D	D	D	D	B	B	-	B	D	B	D	B	B	D	B	D	D	B	D	D	-	D	D	D	B	B	-	B	D	B	B	B	B	D	D	D	B	B	D	D	D	D	D
100005010|F|0	DArTseq presence-absence polymorphism	7H	71.6657	D	B	B	D	-	-	-	B	D	B	B	D	D	D	B	D	D	B	D	D	B	B	D	B	D	D	-	B	B	D	B	D	B	B	B	D	D	D	D	B	B	B	D	-	-	-
100014380|F|0	DArTseq presence-absence polymorphism	7H	78.3375	D	D	B	D	D	D	D	B	D	D	B	D	D	D	B	D	D	B	D	D	B	B	D	-	D	B	D	D	B	D	D	D	B	B	B	D	D	D	D	B	B	B	D	D	D	D
100026206|F|0--60:G>A	DArTseq single nucleotide polymorphism	7H	79.6983	D	D	B	D	D	D	D	B	-	D	B	D	D	D	B	D	D	B	D	D	B	B	D	-	D	B	D	D	B	D	D	D	B	B	B	D	D	D	D	B	B	B	D	D	D	D
100026063|F|0--24:A>C	DArTseq single nucleotide polymorphism	7H	80.5883	D	-	B	D	D	D	D	-	D	D	B	D	D	D	B	D	D	B	B	D	B	B	D	B	D	B	D	D	B	D	D	D	B	B	B	D	D	D	D	B	-	B	D	D	D	D
100022503|F|0--27:A>G	DArTseq single nucleotide polymorphism	7H	81.0543	D	D	B	D	D	D	D	B	D	D	B	D	D	D	B	D	D	B	B	D	B	B	D	-	D	B	D	D	B	D	D	D	B	B	B	D	D	D	D	B	B	B	D	D	D	D
100011639|F|0	DArTseq presence-absence polymorphism	7H	81.4901	D	D	B	D	D	D	D	B	D	D	B	D	D	D	B	D	D	-	B	D	B	-	D	B	D	B	D	D	B	D	D	D	-	B	B	D	D	D	D	B	B	B	D	D	D	D
100018827|F|0	DArTseq presence-absence polymorphism	7H	81.9156	D	D	B	D	D	D	D	B	D	D	B	D	D	D	B	D	D	B	B	D	B	B	D	B	D	B	D	D	B	D	D	D	B	B	B	D	D	D	D	B	B	B	D	D	D	D
100023025|F|0	DArTseq presence-absence polymorphism	7H	87.7898	D	D	B	D	D	D	D	B	D	D	D	D	B	D	B	D	D	B	B	D	B	B	D	-	D	B	D	D	B	D	D	D	B	B	B	D	D	D	D	B	D	B	B	D	D	D
100017651|F|0	DArTseq presence-absence polymorphism	7H	91.3749	D	D	D	D	D	D	D	B	D	D	D	D	B	D	B	D	D	B	B	D	B	B	D	B	D	B	D	D	B	D	D	D	B	B	B	D	D	D	B	B	D	B	B	D	D	D
100032577|F|0	DArTseq presence-absence polymorphism	7H	94.7556	D	D	D	D	D	D	D	B	D	D	D	B	B	D	D	D	D	B	B	D	B	B	-	-	D	B	D	-	B	D	D	D	B	B	B	D	D	D	B	B	D	B	B	-	D	-
100012032|F|0--32:A>G	DArTseq single nucleotide polymorphism	7H	95.523	D	D	D	D	D	D	D	B	D	D	D	B	B	D	D	D	D	B	B	D	B	B	D	B	D	B	D	D	D	D	D	D	B	B	B	D	D	D	B	B	D	B	B	D	D	D
100018665|F|0	DArTseq presence-absence polymorphism	7H	96.4752	D	D	D	D	D	D	D	B	D	D	D	B	B	D	D	D	D	B	B	-	B	B	D	D	-	B	D	-	-	D	D	D	B	B	B	D	D	D	B	B	D	B	B	D	B	D
100022051|F|0--48:G>C	DArTseq single nucleotide polymorphism	7H	97.0006	D	D	D	D	-	D	D	B	D	D	D	B	B	D	D	D	-	B	B	D	B	B	D	D	D	B	D	D	D	D	D	D	B	B	B	D	D	D	B	B	D	B	B	D	D	D
100043193|F|0	DArTseq presence-absence polymorphism	7H	97.4262	D	D	D	D	D	D	D	B	D	D	D	B	B	D	D	D	D	B	B	D	B	B	D	D	D	B	D	D	D	D	D	D	B	B	B	D	D	D	B	B	D	B	B	D	D	D
100031886|F|0	DArTseq presence-absence polymorphism	7H	99.1292	D	D	D	D	D	D	D	B	D	D	D	B	B	D	D	D	D	B	B	D	B	B	D	D	D	B	D	D	D	D	D	D	B	B	B	D	D	D	B	B	D	B	B	D	D	D
100007405|F|0	DArTseq presence-absence polymorphism	7H	99.555	D	D	D	D	D	D	D	B	D	D	D	B	B	D	D	D	D	B	B	B	B	B	D	D	D	B	D	D	D	D	D	D	B	B	B	D	D	D	B	B	D	B	B	D	D	D
100047352|F|0	DArTseq presence-absence polymorphism	7H	99.9805	D	D	D	D	D	D	D	B	D	D	D	B	B	D	D	D	D	B	B	B	B	B	D	D	D	B	D	D	D	D	D	D	B	B	B	D	D	D	B	B	D	B	B	D	D	D
100023245|F|0	DArTseq presence-absence polymorphism	7H	100.832	D	D	D	D	D	D	D	B	D	D	D	B	B	D	D	D	D	B	D	B	B	B	D	D	D	B	D	D	D	D	D	D	B	B	B	D	D	D	B	B	D	B	B	D	D	D
100034233|F|0	DArTseq presence-absence polymorphism	7H	101.683	D	D	D	D	D	D	D	B	D	D	D	B	B	D	D	D	D	B	D	B	B	B	D	D	D	B	D	D	D	D	D	D	B	B	B	D	D	D	B	B	D	B	B	D	D	D
100020345|F|0--63:C>G	DArTseq single nucleotide polymorphism	7H	102.108	D	D	D	D	D	D	D	B	D	D	D	B	B	D	D	D	D	B	D	B	B	B	D	D	D	B	D	D	D	D	D	D	B	B	B	D	D	D	B	B	D	B	B	D	D	D
100013102|F|0	DArTseq presence-absence polymorphism	7H	102.534	D	D	D	D	D	D	D	B	D	D	D	B	B	D	D	D	D	B	D	B	B	B	D	D	D	B	D	D	D	D	D	D	B	B	B	D	-	D	B	B	D	B	B	D	D	D
100024107|F|0	DArTseq presence-absence polymorphism	7H	103.811	D	D	D	D	D	D	D	B	D	D	D	-	B	D	D	D	D	B	D	B	B	-	D	D	D	B	D	D	D	D	D	D	B	B	-	D	D	D	B	B	D	B	B	D	D	D
100021138|F|0--67:G>C	DArTseq single nucleotide polymorphism	7H	104.237	D	D	D	D	D	D	D	B	D	D	D	B	B	D	D	D	D	B	D	B	B	B	D	D	D	B	D	D	D	D	D	D	B	B	B	D	D	D	B	B	D	B	-	D	D	D
100031389|F|0	DArTseq presence-absence polymorphism	7H	104.741	D	D	D	D	D	D	D	B	D	D	D	B	B	D	D	-	D	B	D	B	B	B	D	D	D	B	-	D	D	-	D	-	B	B	B	D	D	D	B	B	D	B	B	D	D	-
100011941|F|0	DArTseq presence-absence polymorphism	7H	106.021	D	D	D	D	D	D	D	B	D	D	D	B	B	D	D	D	D	B	D	B	B	B	D	-	D	B	D	D	D	D	D	B	B	B	B	D	D	D	B	B	D	B	B	D	D	D
100042354|F|0--25:A>C	DArTseq single nucleotide polymorphism	7H	106.471	D	D	D	D	D	D	D	B	D	D	D	B	B	D	D	D	D	B	D	B	B	B	D	-	D	B	D	D	D	D	D	B	B	B	B	D	D	D	-	B	D	B	B	D	D	D
100015090|F|0	DArTseq presence-absence polymorphism	7H	106.902	D	D	D	D	D	D	D	B	D	D	D	B	B	D	D	D	D	B	D	B	B	B	D	D	D	B	D	D	D	D	D	B	B	B	B	D	D	D	B	B	D	B	B	D	D	D
100013669|F|0	DArTseq presence-absence polymorphism	7H	111.597	D	D	D	D	D	D	D	B	D	D	D	B	B	D	D	D	D	B	D	B	B	B	D	B	D	B	D	D	D	D	D	B	B	B	B	D	D	D	B	B	D	B	B	D	D	D
100018364|F|0	DArTseq presence-absence polymorphism	7H	112.448	D	D	D	D	D	D	D	B	D	D	D	B	B	D	D	D	D	B	D	B	B	B	D	B	D	B	D	D	D	D	D	B	B	B	B	D	D	D	-	B	D	B	-	D	D	D
100017499|F|0	DArTseq presence-absence polymorphism	7H	127.407	D	D	B	D	D	D	D	B	D	D	D	B	D	D	B	D	B	D	D	D	B	D	D	B	D	B	D	B	D	D	D	B	B	B	B	D	D	D	B	D	D	B	B	D	D	D
100034273|F|0--67:G>A	DArTseq single nucleotide polymorphism	7H	127.892	D	D	B	D	D	D	D	B	D	D	D	B	D	D	B	D	B	D	D	D	B	D	D	B	D	B	D	B	D	D	D	B	B	B	B	D	D	D	B	D	D	B	B	D	D	D
100017707|F|0	DArTseq presence-absence polymorphism	7H	129.595	D	D	B	D	D	D	D	B	D	D	D	B	D	D	B	D	B	D	D	D	B	D	D	B	D	B	D	B	D	D	D	B	B	B	B	D	D	D	B	D	D	B	B	D	D	D
100009894|F|0	DArTseq presence-absence polymorphism	7H	130.872	D	D	D	D	D	D	D	B	D	D	D	B	D	D	B	D	B	D	D	D	B	D	D	B	D	B	D	B	D	D	D	B	B	B	B	D	D	D	B	D	D	B	B	D	D	D
100048046|F|0	DArTseq presence-absence polymorphism	7H	131.297	D	D	D	D	D	D	D	B	D	D	D	B	D	D	B	D	B	D	B	D	B	D	D	B	D	B	D	B	D	D	D	B	B	B	B	D	D	D	B	D	D	B	B	D	D	D
100014589|F|0--48:C>G	DArTseq single nucleotide polymorphism	7H	131.723	D	D	D	D	D	D	D	-	D	D	D	B	D	D	B	D	B	D	B	D	B	D	D	B	D	B	D	B	D	D	D	-	B	B	B	D	D	D	B	D	D	B	B	D	D	D
100007776|F|0	DArTseq presence-absence polymorphism	7H	132.148	D	D	D	D	D	D	D	B	D	D	D	B	D	D	B	D	-	D	B	D	-	D	D	-	D	B	D	B	D	D	D	B	B	B	B	D	D	D	-	D	D	B	B	D	D	D
100056856|F|0--32:C>A	DArTseq single nucleotide polymorphism	7H	133.425	D	D	D	D	D	D	D	B	D	-	D	B	D	D	B	D	B	D	B	D	B	D	D	B	D	B	D	B	D	D	D	B	B	-	B	D	D	D	B	D	D	B	B	D	D	D
100022273|F|0--24:G>C	DArTseq single nucleotide polymorphism	7H	134.276	D	D	D	D	D	D	D	B	D	D	D	B	D	D	B	D	B	D	B	D	B	D	D	B	D	B	D	B	D	D	D	B	B	B	B	D	D	D	B	D	D	B	B	D	D	D
100009697|F|0	DArTseq presence-absence polymorphism	7H	134.702	D	D	D	D	D	D	D	B	D	D	D	B	D	D	B	D	B	D	B	D	B	D	D	B	D	B	D	B	D	D	D	B	B	B	B	D	D	D	B	D	D	B	B	D	D	D
100037954|F|0	DArTseq presence-absence polymorphism	7H	135.128	D	D	D	B	D	D	D	B	D	D	D	B	D	D	B	D	B	D	B	D	B	D	D	B	D	B	D	B	D	D	D	B	B	B	B	D	D	D	B	D	D	B	B	D	D	D
100033833|F|0	DArTseq presence-absence polymorphism	7H	139.822	D	D	D	B	D	D	D	B	D	B	D	B	D	D	B	D	B	D	B	D	B	D	D	B	D	B	D	B	D	D	D	B	B	B	B	D	D	-	B	D	D	B	B	D	D	D
100020618|F|0	DArTseq presence-absence polymorphism	7H	141.099	D	D	D	B	D	D	D	B	D	B	D	B	D	D	-	D	B	D	B	D	B	D	D	B	D	B	D	-	D	D	D	B	-	B	B	D	D	D	B	D	D	B	B	D	D	D
100037020|F|0--54:C>G	DArTseq single nucleotide polymorphism	7H	143.655	D	D	D	B	D	D	D	B	D	B	D	B	D	D	B	D	B	D	B	D	B	D	D	B	D	B	D	B	D	D	D	B	B	B	B	D	D	D	B	D	D	B	B	D	D	D
100018296|F|0--41:C>T	DArTseq single nucleotide polymorphism	7H	144.08	D	D	D	B	D	D	D	B	D	-	D	D	D	D	B	D	B	D	B	D	B	D	D	B	D	B	D	B	D	D	D	B	B	B	B	D	D	D	B	D	D	B	B	D	D	D
100011185|F|0	DArTseq presence-absence polymorphism	7H	144.506	D	D	D	B	D	D	D	B	D	B	D	D	D	D	B	D	-	D	B	D	B	D	D	B	D	B	D	B	D	D	D	B	B	B	B	D	D	D	B	D	D	B	B	D	D	D
100015974|F|0	DArTseq presence-absence polymorphism	7H	144.931	D	D	D	B	D	D	D	B	D	B	D	D	D	D	B	D	B	D	B	D	B	D	D	B	D	B	D	B	D	D	D	B	B	B	B	D	D	D	B	D	D	B	B	D	D	D
100027618|F|0	DArTseq presence-absence polymorphism	7H	145.357	D	D	D	B	D	D	D	B	D	B	D	D	D	D	B	D	B	D	B	D	B	-	D	B	D	B	D	B	D	D	D	B	B	B	B	D	-	D	B	D	D	B	B	-	-	D
100023601|F|0--60:G>A	DArTseq single nucleotide polymorphism	7H	146.208	D	D	D	B	D	D	D	B	D	B	D	D	D	D	B	D	B	D	B	D	B	D	D	B	D	B	D	B	D	D	D	B	B	B	B	D	D	D	B	D	D	B	B	D	D	D
100020481|F|0	DArTseq presence-absence polymorphism	7H	147.06	D	D	D	B	D	D	D	B	D	B	D	D	D	D	B	D	B	D	B	D	B	D	D	B	D	B	D	B	D	D	D	B	B	-	B	D	D	D	B	D	D	B	B	D	D	D
100019900|F|0	DArTseq presence-absence polymorphism	7H	147.486	D	D	D	B	D	D	D	-	D	B	D	D	D	D	B	D	B	D	B	D	B	D	D	B	D	B	D	B	D	D	D	B	B	B	B	D	D	D	B	D	D	B	B	D	D	D
100011951|F|0--37:G>A	DArTseq single nucleotide polymorphism	7H	147.912	D	D	D	B	D	D	D	B	D	B	D	D	D	D	B	D	B	D	B	D	B	D	D	B	D	B	D	B	D	-	D	B	B	B	B	D	D	D	B	D	D	B	B	D	D	D
100025062|F|0--50:G>T	DArTseq single nucleotide polymorphism	7H	159.612	D	D	D	D	D	D	D	B	D	B	D	D	D	D	B	D	D	D	B	D	B	B	D	B	D	B	D	B	D	D	D	B	B	B	B	D	D	D	D	D	D	B	B	D	D	D
100037185|F|0	DArTseq presence-absence polymorphism	7H	163.023	D	D	D	D	D	D	D	B	D	B	D	D	D	D	B	D	D	D	B	D	B	B	D	B	D	B	D	B	D	D	D	B	B	B	B	D	D	D	D	D	B	B	B	D	D	D
100006833|F|0	DArTseq presence-absence polymorphism	7H	163.449	D	D	D	D	D	D	D	B	D	B	D	D	D	D	B	D	D	D	-	D	B	B	D	-	D	B	D	B	D	D	D	B	B	B	B	D	D	D	D	D	B	B	B	D	D	D
100010242|F|0	DArTseq presence-absence polymorphism	7H	163.875	D	D	D	D	D	D	D	B	D	B	D	D	D	D	B	D	D	D	B	D	B	B	D	B	D	B	D	B	-	D	D	B	B	B	B	D	B	D	D	D	B	B	B	D	D	D
100006667|F|0	DArTseq presence-absence polymorphism	7H	164.301	D	D	D	D	D	D	D	B	D	B	D	D	D	D	B	D	D	D	-	D	B	B	D	B	D	B	D	B	D	D	D	B	B	B	B	D	B	D	D	D	B	B	B	D	D	D
100024827|F|0--60:C>A	DArTseq single nucleotide polymorphism	7H	164.726	D	D	D	D	D	D	D	B	D	B	D	D	D	D	B	D	D	D	B	D	B	B	D	B	D	B	D	B	D	D	D	B	B	B	B	D	B	D	D	D	B	B	B	D	D	D
100010105|F|0	DArTseq presence-absence polymorphism	7H	166.003	D	D	D	D	D	D	D	B	D	B	D	D	D	D	B	-	D	D	B	D	B	B	D	B	D	B	D	B	D	D	D	B	B	B	B	D	B	D	D	D	B	B	B	D	D	D
100017976|F|0	DArTseq presence-absence polymorphism	7H	168.132	D	D	D	D	D	D	D	-	D	B	D	D	D	D	B	D	D	D	B	D	B	B	D	B	D	B	D	B	D	D	D	B	B	B	B	D	B	D	D	D	B	B	B	D	D	D
100013021|F|0	DArTseq presence-absence polymorphism	7H	170.296	D	D	D	D	D	D	D	B	D	B	D	D	D	D	B	D	D	D	B	D	B	B	D	B	D	B	D	B	D	D	D	B	B	B	B	D	B	D	D	D	B	B	B	D	D	D
100016875|F|0	DArTseq presence-absence polymorphism	7H	170.815	D	D	D	D	D	D	D	B	D	B	D	D	D	D	B	D	D	D	B	D	B	B	D	B	D	B	D	B	D	D	D	B	B	B	B	D	B	D	D	D	B	B	B	B	D	D
wri478	KASP single nucleotide polymorphism	7H	171.697	D	D	D	D	D	D	D	B	D	B	D	D	D	D	B	D	D	D	B	D	B	B	D	B	-	B	D	B	D	D	D	B	-	B	B	D	B	D	D	D	B	B	B	B	D	D
100020457|F|0--15:G>C	DArTseq single nucleotide polymorphism	7H	172.551	D	D	D	D	D	D	D	B	D	B	D	D	D	D	B	D	D	D	B	D	B	B	D	B	D	B	D	B	D	D	D	B	B	B	B	D	B	D	D	D	B	B	B	B	D	D
wri493	KASP single nucleotide polymorphism	7H	172.976	D	D	D	D	D	D	D	B	D	B	D	D	D	D	B	D	D	D	B	D	B	B	D	B	-	B	D	B	D	D	D	B	-	B	B	D	B	D	D	D	B	B	B	B	D	D
wri529	KASP single nucleotide polymorphism	7H	175.106	D	D	D	D	D	D	D	B	D	B	D	D	D	D	B	D	D	D	B	D	B	B	D	B	D	B	D	B	D	D	D	B	B	B	D	D	B	D	D	D	B	B	B	B	D	D
wri523	KASP single nucleotide polymorphism	7H	175.957	D	D	D	D	D	D	D	B	D	B	D	D	D	D	B	D	D	D	B	D	B	B	D	B	D	B	D	B	D	D	D	B	B	B	D	D	B	D	D	D	B	B	B	B	D	D
wri532	KASP single nucleotide polymorphism	7H	175.957	D	D	D	D	D	D	D	B	D	B	D	D	D	D	B	D	D	D	B	D	B	B	D	B	D	B	D	B	D	D	D	B	B	B	D	D	B	D	D	D	B	B	B	B	D	D
wri907	KASP single nucleotide polymorphism	7H	177.218	D	D	D	D	D	D	D	B	D	B	D	D	D	D	B	D	D	D	B	D	B	B	D	B	-	B	D	B	D	D	D	B	-	B	D	D	B	D	D	D	B	D	B	B	D	D
wri494	KASP single nucleotide polymorphism	7H	177.218	D	D	D	D	D	D	D	B	D	B	D	D	D	D	B	D	D	D	B	D	B	B	D	B	-	B	D	B	D	D	D	B	-	B	D	D	B	D	D	D	B	D	B	B	D	D
wri508	KASP single nucleotide polymorphism	7H	177.659	D	D	D	D	D	D	D	B	D	B	D	D	D	D	B	D	D	D	B	D	B	B	D	B	-	B	D	B	D	D	D	B	-	B	D	D	B	D	D	D	B	D	B	B	D	D
wri509	KASP single nucleotide polymorphism	7H	177.659	D	D	D	D	D	D	D	B	D	B	D	D	D	D	B	D	D	D	B	D	B	B	D	B	-	B	D	B	D	D	D	B	-	B	D	D	B	D	D	D	B	D	B	B	D	D
wri513	KASP single nucleotide polymorphism	7H	177.659	D	D	D	D	D	D	D	B	D	B	D	D	D	D	B	D	-	D	B	D	B	B	D	B	D	B	D	B	D	D	D	B	B	B	D	D	B	D	D	D	B	D	B	B	D	D
wri518	KASP single nucleotide polymorphism	7H	177.659	D	D	D	D	D	D	D	B	D	B	D	D	D	D	B	D	D	D	B	D	B	B	D	B	D	B	D	B	D	D	D	B	B	B	D	D	B	D	D	D	B	D	B	B	D	D
wri511	KASP single nucleotide polymorphism	7H	177.659	D	D	D	D	D	D	D	B	D	B	D	D	D	D	B	D	D	D	B	D	B	B	D	B	D	B	D	B	D	D	D	B	B	B	D	D	B	D	D	D	B	D	B	B	D	D
wri512	KASP single nucleotide polymorphism	7H	177.659	D	D	D	D	D	D	D	B	D	B	D	D	D	D	B	D	D	D	B	D	B	B	D	B	D	B	D	B	D	D	D	B	B	B	D	D	B	D	D	D	B	D	B	B	D	D
wri549	KASP single nucleotide polymorphism	7H	177.659	D	D	D	D	D	D	D	B	D	B	D	D	D	D	B	D	D	D	B	D	B	B	D	B	D	B	D	B	D	D	D	B	B	B	D	D	B	D	D	D	B	D	B	B	D	D
wri498	KASP single nucleotide polymorphism	7H	178.085	D	D	D	D	D	D	D	B	D	B	D	D	D	D	B	D	D	D	B	D	B	B	D	B	-	B	D	B	D	D	D	B	-	B	D	D	B	D	D	D	B	D	B	B	D	D
wri550	KASP single nucleotide polymorphism	7H	178.085	D	D	D	D	D	D	D	B	D	B	D	-	D	D	B	D	D	D	B	D	B	B	D	B	D	B	D	B	D	D	D	B	B	B	D	D	B	D	D	D	B	D	B	B	D	D
wri551	KASP single nucleotide polymorphism	7H	178.085	D	D	D	D	D	D	D	B	D	B	D	D	D	D	B	D	D	D	B	D	B	B	D	B	D	B	D	B	D	D	D	B	B	B	D	D	B	D	D	D	B	D	B	B	D	D
wri495	KASP single nucleotide polymorphism	7H	178.51	D	D	D	D	D	D	D	B	D	B	D	D	D	D	B	D	D	D	B	D	B	B	D	B	D	B	D	B	D	D	D	B	B	B	D	D	B	D	D	D	B	D	B	B	D	D
wri497	KASP single nucleotide polymorphism	7H	179.361	D	D	D	D	D	D	D	B	D	B	D	D	D	D	B	D	D	D	B	D	B	B	D	B	-	B	D	B	D	D	D	B	-	B	D	D	B	D	D	D	B	D	B	B	D	D
wri499	KASP single nucleotide polymorphism	7H	179.361	D	D	D	D	D	D	D	B	D	B	D	D	D	D	B	D	D	D	B	D	B	B	D	B	-	B	D	B	D	D	D	B	-	B	D	D	B	D	D	D	B	D	B	B	D	D
wri514	KASP single nucleotide polymorphism	7H	179.361	D	D	D	D	D	D	D	B	D	B	D	D	D	D	B	D	D	D	B	-	B	B	D	B	D	B	D	B	D	D	D	B	B	B	D	D	B	D	D	D	B	D	B	B	D	D
wri515	KASP single nucleotide polymorphism	7H	179.361	D	D	D	D	D	D	D	B	D	B	D	D	D	D	B	D	D	D	B	D	B	B	D	B	D	B	D	B	D	D	D	B	B	B	D	D	B	D	D	D	B	D	B	B	D	D
wri517	KASP single nucleotide polymorphism	7H	179.361	D	D	D	D	D	D	D	B	D	B	D	D	D	D	B	D	D	D	B	D	B	B	D	B	D	B	D	B	D	D	D	B	B	B	D	D	B	D	D	D	B	D	B	B	D	D
100015343|F|0	DArTseq presence-absence polymorphism	7H	190.612	D	D	D	D	D	D	D	B	B	B	D	D	D	D	B	D	D	D	B	D	B	B	D	B	D	B	B	D	D	D	D	-	B	D	D	D	B	D	D	D	B	D	B	B	B	D
100090349|F|0	DArTseq presence-absence polymorphism	7H	191.909	D	D	D	D	D	D	D	B	B	B	D	D	D	D	B	D	D	D	B	D	B	B	D	B	D	B	B	D	D	D	D	B	B	D	D	D	B	B	D	D	B	-	B	B	B	D
100089741|F|0--59:T>C	DArTseq single nucleotide polymorphism	7H	194.917	D	D	D	D	D	D	D	B	B	-	D	D	D	D	B	D	-	D	B	D	B	B	D	B	D	B	-	D	D	D	D	B	B	D	D	D	B	B	D	D	B	D	B	B	B	D
100013249|F|0--52:C>T	DArTseq single nucleotide polymorphism	7H	195.361	D	-	D	D	D	D	D	B	B	B	D	D	D	D	B	D	D	D	B	D	B	B	D	B	D	B	B	D	D	D	D	B	B	D	D	D	B	B	D	D	B	D	B	B	B	D
100003880|F|0	DArTseq presence-absence polymorphism	7H	197.904	D	D	D	D	D	D	D	B	B	B	D	D	B	D	B	D	D	D	B	D	B	B	D	B	D	B	B	D	D	D	D	B	B	D	D	D	B	B	D	D	B	D	B	B	B	D
[truncated: 189 more columns]

## Sheet: Table S6
Table S6. Predicted genes within a 3.68 Mb candidate region of the RGT Planet 7H pseudomolecule sequence, showing the PanBaRT20 genes with which they were matched and information on the expression of those PanBaRT20 genes in root tissue of RGT Planet and 19 other barley pan-genome lines.
RGT Planet gene					Matched PanBaRT20 gene										Transcripts per million in root tissue replicates (reps) 1, 2 and 3 for matched PanBaRT20 genes in RGT Planet and 19 other barley lines, showing whether genes are up- or down-regulated relative to RGT Planet
															RGT Planet			Akashinriki						Barke						ZDM02064						ZDM01467						B1K.04.12						Golden Promise
RGT Planet gene ID	Description	Position on RGT Planet 7H			PanBaRT20 gene ID	Gene Ontology (GO) Identifiers	Position on PanBaRT20 7H			PanBaRT20 category	PanBaRT20 copies	PanBaRT20 gene cover	RGT Planet gene cover					Rep 1	Rep 2	Rep 3	Comparison to RGT Planet			Rep 1	Rep 2	Rep 3	Comparison to RGT Planet			Rep 1	Rep 2	Rep 3	Comparison to RGT Planet			Rep 1	Rep 2	Rep 3	Comparison to RGT Planet			Rep 1	Rep 2	Rep 3	Comparison to RGT Planet			Rep 1	Rep 2
		Strand	Start	End			Strand	Start	End						Rep 1	Rep 2	Rep 3				Up- or down-regulated	Adjusted p value	Log2 fold change				Up- or down-regulated	Adjusted p value	Log2 fold change				Up- or down-regulated	Adjusted p value	Log2 fold change				Up- or down-regulated	Adjusted p value	Log2 fold change				Up- or down-regulated	Adjusted p value	log2 fold change
PLANET_7H01G657100	WRKY transcription factor	+	613939863	613940931	PanBaRT20_7H78604	GO:0003677,GO:0003700,GO:0005634,GO:0006351,GO:0006355,GO:0043565	+	672108620	672109997	shell	single	0.775762	1		77.7424	77.5762	83.2061	181.782	199.58	167.925	up	1.26837e-06	1.23294	76.6406	57.8126	59.6967				19.2839	17.5841	20.1233	down	6.47255e-11	-2.18737	3.71917	6.1065	14.0773	down	8.2324e-15	-3.64376	10.239	12.0585	11.223	down	3.73104e-13	-2.90676	35.0989	55.1309
PLANET_7H01G657200	WRKY transcription factor	-	613971758	613972896	PanBaRT20_7H78606	GO:0003700,GO:0006355,GO:0043565	-	672147957	672149676	core	single	0.662209	1		146.725	176.673	190.548	272.857	290.444	265.724				109.456	89.1931	92.3823				29.0761	34.0652	52.7661	down	8.85321e-09	-2.30733	1.75265	1.43695	8.72482	down	1.38355e-13	-6.02559	23.5697	36.7433	41.6739	down	3.09634e-09	-2.4383	102.117	142.851
PLANET_7H01G657300		+	614022564	614022872
PLANET_7H01G657400	Retrotransposon protein, putative, unclassified	+	614069661	614070538
PLANET_7H01G657500		+	614215662	614216874	PanBaRT20_7H78609		+	672332566	672334726	core	single	0.561314	1		6.40761	5.70342	6.01637	10.0882	10.3765	9.28738				12.2392	9.43975	8.92561				10.4096	8.48798	9.05365				11.8847	12.6345	15.0542	up	9.66841e-08	1.01379	12.2895	14.3453	11.907	up	1.63586e-07	1.00829	11.6099	11.9486
PLANET_7H01G657700	Aldehyde oxidase,putative	-	614357835	614363519	PanBaRT20_7H78615	GO:0004031,GO:0005506,GO:0009055,GO:0016491,GO:0016614,GO:0022900,GO:0046872,GO:0050660,GO:0051536,GO:0051537,GO:0055114,GO:0102797,GO:0102798	-	672555567	672562240	shell	single	0.905904	1		0	0	0	0	0	0				0	0	0				0.038009	0	0				0	0	0				0	0	0				0	0
PLANET_7H01G657800	Retrotransposon protein, putative, unclassified	+	614365338	614365892		GO:0003676,GO:0003964,GO:0006278,GO:0008270
PLANET_7H01G657900	Aldehyde oxidase, putative	-	614378205	614378600	PanBaRT20_7H78618	GO:0004031,GO:0005506,GO:0009055,GO:0016491,GO:0016614,GO:0022900,GO:0046872,GO:0050660,GO:0051536,GO:0051537,GO:0055114,GO:0102797,GO:0102798	-	672637737	672638826	shell	single	0.363303	1		0	0	0	0	0	0				0	0	0				0	0	0				0	0	0				0.128262	0	0				0	0
PLANET_7H01G658100	Aldehyde oxidase, putative	+	614394926	614416435	PanBaRT20_7H78620	GO:0004031,GO:0005506,GO:0009055,GO:0016491,GO:0016614,GO:0022900,GO:0046872,GO:0050660,GO:0051536,GO:0051537,GO:0055114,GO:0102797,GO:0102798	+	672650597	672667655	core	multiple	0.954042	1		5.78058	4.35061	6.64837	14.4367	5.43314	8.04244				14.4048	11.3049	13.5406	up	0.0190142	1.27855	29.2699	28.4093	13.5992	up	0.000128329	1.90832	1.70286	2.1298	5.66069				21.162	28.9094	28.6867	up	1.7438e-05	2.16349	3.64727	3.36937
PLANET_7H01G658200	Lysosomal Pro-X carboxypeptidase	+	614437740	614441484	PanBaRT20_7H78622	GO:0004180,GO:0006508,GO:0008236	+	672687907	672696394	shell	single	0.953582	1		0.210106	0.154198	0.08589	0.774415	0.570376	0.685422	up	0.0022893	2.20135	0.755674	0.20893	0.753981	up	0.0258264	1.75945	0.636305	0.515942	0.523985	up	0.012692	1.78188	0.062299	0.038648	0.237174				0.325318	0.250481	0.202762				0.176718	0.194876
PLANET_7H01G658300	Lysosomal Pro-X carboxypeptidase	+	614462156	614465927	PanBaRT20_7H78624	GO:0004180,GO:0006508,GO:0008236	+	672729535	672735060	core	single	0.625226	1		3.14323	2.43953	2.79261	4.20853	5.31146	3.79991				6.62541	6.84253	7.08132	up	5.1885e-10	1.33817	4.77696	4.47739	5.05259				2.75678	2.90235	3.86162				2.80587	2.99236	2.39798				4.81787	4.08966
PLANET_7H01G658400	Two-component response regulator	+	614522460	614526905	PanBaRT20_7H78625	GO:0000160,GO:0003677,GO:0003700,GO:0005634,GO:0006351,GO:0006355,GO:0007165	+	672787776	672792747	shell	single	0.895615	1		0.260127	0.084553	0.024583	0	0.066274	0				0.174913	0.082446	0.126553				0	0	0.084281				0	0.022666	0.105176				0.055886	0.092976	0				0.013468	0
PLANET_7H01G658500		-	614568461	614568658
PLANET_7H01G658600	50S ribosomal protein L35	-	614572517	614573832	PanBaRT20_7H78626	GO:0003735,GO:0005622,GO:0005840,GO:0006412	-	672873736	672875797	shell	single	0.638215	1		7.8235	5.40267	5.93078	8.12377	6.36245	6.24557				5.39545	6.40951	5.40602				8.55702	7.91747	8.2007				6.80651	8.67264	9.43601				3.27849	4.75702	3.69333				6.25554	4.90215
PLANET_7H01G658700		+	614577358	614580824
PLANET_7H01G658800	cytochrome P450,family 82,subfamily C, polypeptide 2	+	614639990	614640200
PLANET_7H01G658900	Pyrophosphate-energized vacuolar membrane proton pump	-	614645958	614646296		GO:0004427,GO:0009678,GO:0016020,GO:0016021,GO:1902600
PLANET_7H01G659000		+	614712509	614712737
PLANET_7H01G659100		+	614748182	614751967	PanBaRT20_7H78641		+	673606787	673611572	shell	single	0.50585	1		0.013371	0.065543	0.137577	0.199283	0.585961	0.233327				0.123735	0.312348	0.25985				1.20328	0.732862	0.486596				0.766703	0.318089	0.371579				0.217633	0.123364	0.097176				0.185714	0.292986
PLANET_7H01G659200		+	614751999	614753053
PLANET_7H01G659300		+	614803761	614806578	PanBaRT20_7H78631		+	673251839	673258146	shell	single	0.446734	1		0.216555	0.331365	0.568572	2.35444	0.973861	1.93846				0.268482	0.533608	0.387136				0.624418	0.812831	1.8233				2.00425	1.05374	1.81957				0	0.10607	0.197217				0.457112	0.409216
PLANET_7H01G659400	Pyrophosphate-energized vacuolar membrane proton pump	-	614823531	614825220		GO:0004427,GO:0009678,GO:0016020,GO:0016021,GO:1902600
PLANET_7H01G659500	Homogentisate phytyltransferase	+	614928263	614931312	PanBaRT20_7H78644	GO:0016020,GO:0016021,GO:0016740,GO:0016765	+	673768437	673772162	core	single	0.818572	1		0.038448	0.142432	0.047067	0.074226	0	0.150421				0.099219	0.091782	0				0	0	0				0	0	0.0349				0.137838	0.020811	0.270651				0.241242	0.230807
PLANET_7H01G659600	Plasma membrane ATPase	+	614941769	614945047		GO:0000166,GO:0005524,GO:0005886,GO:0006811,GO:0008553,GO:0016020,GO:0016021,GO:0016787,GO:0046872,GO:0120029
PLANET_7H01G659700	Kinase family protein	-	614952693	614955607	PanBaRT20_7H78646	GO:0000166,GO:0004672,GO:0004674,GO:0005524,GO:0006468,GO:0016020,GO:0016021,GO:0016301,GO:0016310	-	673820438	673824030	core	multiple	0.8113	1		5.16763	4.75976	3.5538	4.31328	4.91774	4.47648				4.68574	5.4207	6.43631				3.91568	4.89975	4.51333				2.39411	3.40738	4.85104				6.93403	6.77952	4.76216				4.57065	4.73603
PLANET_7H01G659800	Pentatricopeptide repeat-containing protein	+	614994681	614997065		GO:0008270
PLANET_7H01G659900	BTB/POZ domain containing protein, expressed	+	615000481	615000906
PLANET_7H01G660000	Two-component response regulator	+	615013776	615018465		GO:0000160,GO:0003677,GO:0005634,GO:0006351,GO:0006355
PLANET_7H01G660100	Two-component response regulator	+	615038253	615042808		GO:0000160,GO:0003677,GO:0005634,GO:0006351,GO:0006355
PLANET_7H01G660200		+	615046346	615046654
PLANET_7H01G660300		+	615120822	615121928	PanBaRT20_7H78650		+	673986828	673988424	shell	single	0.693175	1		0	0	0	0	0	0				0	0	0				0	0	0				0	0	0				0	0	0				0	0
PLANET_7H01G660400	ATP-dependent zinc metalloprotease FtsH	-	615165605	615167131		GO:0000166,GO:0004222,GO:0005524,GO:0005886,GO:0006508,GO:0008233,GO:0008237,GO:0016020,GO:0016021,GO:0016787,GO:0046872
PLANET_7H01G660500	Histidine kinase	+	615185962	615186180		GO:0000160,GO:0005622,GO:0016301,GO:0016310
PLANET_7H01G660600	Zinc finger protein	+	615189546	615189932		GO:0003676,GO:0005634
PLANET_7H01G660800		-	615294409	615294783
PLANET_7H01G660900		+	615349135	615353525	PanBaRT20_7H78652		+	673994536	674000322	shell	single	0.783135	1		28.7971	34.8666	33.5758	19.7895	21.5896	20.6605				12.1624	12.6926	13.3775	down	4.3004e-08	-1.30181	13.0358	15.5455	21.8406	down	3.09247e-07	-1.09616	4.63144	5.32053	6.83471	down	3.05294e-15	-2.65194	12.5741	16.9625	20.2808	down	6.05664e-07	-1.0602	81.1956	82.6555
PLANET_7H01G661000	Oxygen-dependent choline dehydrogenase	+	615356640	615357161	PanBaRT20_7H78655	GO:0008802,GO:0008812,GO:0016491,GO:0016614,GO:0019285,GO:0050660,GO:0055114	+	674011810	674012067	cloud	single	0.96124	0.475096		0	0	0	0	0	1.0773				1.05753	0	0				0	0	0				0	0	0				0	0	0				0	0
PLANET_7H01G661100		-	615366293	615370478	PanBaRT20_7H78658		-	674030235	674035027	shell	single	0.885875	1		56.4161	64.6208	61.7713	46.2789	40.8366	45.3355				16.0324	21.6765	21.4652	down	5.32883e-08	-1.59539	34.8649	37.0654	44.3679				11.551	13.0308	19.1662	down	1.34842e-11	-2.2003	22.9171	30.6621	43.1805	down	2.80314e-05	-1.03732	80.7163	78.614
PLANET_7H01G661200	Retrotransposon protein,putative, unclassified	+	615377298	615379027
PLANET_7H01G661300		-	615391243	615392364	PanBaRT20_7H78660		-	674041457	674042579	cloud	single	0.958148	0.961573		0.034204	0	0	0	0	0.036917				0	0.034823	0				0.036385	0	0				0	0.034126	0				0	0	0.137082				0.036384	0
PLANET_7H01G661400	B3 domain-containing protein family	-	615398700	615401464		GO:0003677,GO:0005634,GO:0006351,GO:0006355
PLANET_7H01G661500	B3 domain-containing protein family	-	615454505	615454990		GO:0003677,GO:0005634,GO:0006351,GO:0006355
PLANET_7H01G661600	Kinase,putative	-	615476748	615479037	PanBaRT20_7H78661	GO:0004672,GO:0004715,GO:0005524,GO:0006468,GO:0016020,GO:0016021,GO:0016301,GO:0016310,GO:0016740,GO:0018108,GO:0030246	-	674109188	674111781	shell	single	0.878951	1		3.84065	5.43331	3.30651	1.4797	1.63062	1.11026	down	1.21732e-06	-1.52353	0.863129	0.568797	0.789867	down	4.4611e-09	-2.44746	0.908215	1.59374	1.43234	down	4.04132e-08	-1.79551	1.57449	1.55348	2.51818	down	4.33425e-06	-1.26603	2.3157	2.08293	1.37472	down	1.26393e-05	-1.20322	1.51168	1.92825
PLANET_7H01G661700		-	615481714	615482343
PLANET_7H01G661800	Homeobox protein knotted-1, putative	+	615512538	615516104	PanBaRT20_7H78662	GO:0003677,GO:0005634,GO:0006355	+	674179948	674184309	core	single	0.818661	1		96.1556	102.693	108.794	62.0018	65.6122	54.1936				63.7414	64.1049	62.6526				87.885	75.721	72.6076				108.972	110.055	77.7804				73.4275	89.1045	94.0725				94.871	99.7328
PLANET_7H01G661900	Kinase family protein	-	615525010	615529723	PanBaRT20_7H78663	GO:0004672,GO:0005524,GO:0006468,GO:0016301,GO:0016310	-	674193879	674200954	core	single	0.666196	1		16.7871	16.7782	16.851	20.2602	21.1631	22.0676				14.755	17.9676	15.5701				20.8524	20.0603	20.8457				23.3413	25.1944	21.7641				18.0727	20.8777	16.5328				16.7332	16.2467
PLANET_7H01G662000	Receptor-like kinase	+	615648318	615650411		GO:0000166,GO:0004672,GO:0004674,GO:0005524,GO:0006468,GO:0016020,GO:0016021,GO:0016301,GO:0016310,GO:0016740
PLANET_7H01G662100	Indole-3-glycerol phosphate synthase-like	-	615656112	615659403	PanBaRT20_7H78670	GO:0003824,GO:0004425,GO:0006568,GO:0008152	-	674300023	674303764	shell	single	0.880011	1		70.4473	70.5604	77.6613	66.0091	88.0729	57.1595				49.6219	42.323	46.8306				41.4128	42.1586	43.7417				34.9374	42.3625	44.9103				71.6386	28.8799	34.7771				32.2319	33.7326
PLANET_7H01G662200	NHL domain-containing protein, putative	-	615664814	615665134		GO:0016020,GO:0016021
PLANET_7H01G662300	NHL domain-containing protein, putative	-	615672186	615672494		GO:0016020,GO:0016021
PLANET_7H01G662400	NHL domain-containing protein,putative	-	615678808	615679101	PanBaRT20_7H78676	GO:0016020,GO:0016021	-	674333738	674334411	shell	single	0.436202	1		245.622	328.917	422.845	254.15	330.049	323.828				256.276	261.959	209.435				201.205	195.498	224.783				153.89	201.408	151.829	down	4.05614e-05	-1.05686	176.039	180.034	258.192	down	1.36084e-07	-1.63121	534.21	553.322
PLANET_7H01G662500	Eukaryotic translation initiation factor 4 gamma 3	+	615690730	615691373		GO:0000339,GO:0001934,GO:0003723,GO:0003743,GO:0005515,GO:0005575,GO:0006412,GO:0006413,GO:0006417,GO:0007283,GO:0045727,GO:0060903
PLANET_7H01G662700		-	615723524	615724650	PanBaRT20_7H78678		-	674404650	674407643	shell	multiple	0.37642	1		0	0	0	0	0	0				0	0	0				0	0	0				0	0	0				0	0	0				0	0
PLANET_7H01G662800	THO complex subunit 3	-	615728745	615729026		GO:0000346,GO:0000445,GO:0000784,GO:0003723,GO:0005515,GO:0005634,GO:0006397,GO:0006406,GO:0008380,GO:0016607,GO:0046784,GO:0051028
PLANET_7H01G663100	Retrovirus-related Pol polyprotein from transposon TNT 1-94	+	615773341	615773586		GO:0003676,GO:0008270
PLANET_7H01G663200	Polynucleotidyl transferase,ribonuclease H-like superfamily protein	-	615777461	615777916		GO:0003676,GO:0004523,GO:0016740,GO:0090502
PLANET_7H01G663300		-	615808181	615809404
PLANET_7H01G663400		-	615815007	615816200	PanBaRT20_7H78682		-	674831736	674832209	cloud	single	0.991561	0.393635		0	0	0	0	0	0				0	0	0				0	0	0				0	0	0				0	0	0				0	0
PLANET_7H01G663500	60S ribosomal protein L27	-	615865962	615866371		GO:0003735,GO:0005622,GO:0005840,GO:0006412
PLANET_7H01G663600	B3 domain-containing protein	+	615893583	615894246		GO:0003677,GO:0005634,GO:0006351,GO:0006355
PLANET_7H01G663700		-	615896159	615898032	PanBaRT20_7H78686		-	674943087	674943839	shell	single	0.766268	0.313077		0	0	0	0	0.185678	0.116712				0	0	0				0	0	1.57649				0	0	0				0	0	0				0	0
PLANET_7H01G663800	Glycosyltransferase	-	615901069	615906387	PanBaRT20_7H78697	GO:0008152,GO:0016740,GO:0016757,GO:0016758	+	675241318	675243307	shell	single	0.724121	1		0.684554	0.484766	0.351701	1.35868	1.16531	1.24801	up	0.00263667	1.36931	0.729294	1.03214	1.0307				1.44167	1.81429	1.05637	up	0.00156653	1.38433	1.7846	1.66703	2.28214	up	2.25952e-05	1.82354	0.650521	0.754632	1.00739				1.53182	2.17118
PLANET_7H01G663900		+	615910500	615911150
PLANET_7H01G664000		-	615935049	615936370	PanBaRT20_7H78688		-	674986380	674987479	cloud	single	0.791818	0.659349		0	0.157473	0	0	0	0				0	0	0				0	0	0				0	0	0				0	0	0				0	0
PLANET_7H01G664100		-	615948375	615948956
PLANET_7H01G664400		+	616064883	616066097	PanBaRT20_7H78691		-	675051073	675052636	shell	single	0.774936	1		3.57899	2.67309	2.6259	2.23058	3.82054	2.67034				4.52034	5.27031	3.81986				4.97873	5.16138	5.66945				6.72548	6.55681	6.62905	up	1.98165e-07	1.06822	1.23589	0.972228	0.811681				4.67785	3.95368
PLANET_7H01G664500		+	616089432	616094458	PanBaRT20_7H78695		+	675130071	675136967	core	single	0.752356	1		7.96318	8.31082	9.25308	6.337	4.95387	6.59481				4.34489	7.8618	4.73886				3.88025	5.23991	6.32242				3.2206	4.47469	4.01567	down	5.28044e-07	-1.23773	4.19747	4.21019	3.69717	down	2.55197e-06	-1.14966	6.14247	5.87639
PLANET_7H01G664600	Glycosyltransferase	+	616132047	616133495	PanBaRT20_7H78697	GO:0008152,GO:0016740,GO:0016757,GO:0016758	+	675241318	675243307	shell	single	0.728141	1		0.684554	0.484766	0.351701	1.35868	1.16531	1.24801	up	0.00263667	1.36931	0.729294	1.03214	1.0307				1.44167	1.81429	1.05637	up	0.00156653	1.38433	1.7846	1.66703	2.28214	up	2.25952e-05	1.82354	0.650521	0.754632	1.00739				1.53182	2.17118
PLANET_7H01G664700	Retrotransposon protein,putative,Ty1-copia subclass	-	616178069	616180646		GO:0003676,GO:0008270,GO:0015074
PLANET_7H01G664800	Carbonic anhydrase	-	616184127	616186439		GO:0004089,GO:0008270,GO:0015976,GO:0016829
PLANET_7H01G664900	Carbonic anhydrase	-	616187769	616190767	PanBaRT20_7H77511	GO:0004089,GO:0008270,GO:0015976,GO:0016829	-	642392866	642396958	core	single	0.735891	1		100.002	124.058	137.499	107.671	167.872	101.766				141.782	101.338	161.733				41.9189	55.7646	47.2988	down	9.13049e-05	-1.43332	38.5894	34.4977	70.1253	down	3.7919e-05	-1.5014	57.6989	47.1385	51.2521	down	3.79e-05	-1.5014	101.68	124.659
PLANET_7H01G665000		+	616196947	616198693
PLANET_7H01G665100	Methyltransferase-like	-	616199287	616201979	PanBaRT20_7H78700	GO:0008152,GO:0008168,GO:0009507,GO:0010287,GO:0016740,GO:0032259,GO:0080167	-	675355195	675358322	core	single	0.860934	1		5.22289	4.67533	4.8337	4.63142	6.37997	4.34364				3.80424	5.80277	4.91862				5.84022	6.3039	4.47265				5.17154	6.81468	6.17607				5.33895	5.66735	5.52148				6.54369	6.7483
PLANET_7H01G665200	Ribonuclease 3-like protein 3	-	616234871	616243535	PanBaRT20_7H78702	GO:0004525,GO:0006396,GO:0090501,GO:0090502	-	675415049	675424059	shell	single	0.957163	1		20.0805	20.4862	16.0898	12.4146	14.6104	13.3904				12.1261	11.4691	14.9608				12.7835	17.7393	22.8701				13.807	24.4827	20.451				13.3632	16.3692	17.323				22.6832	17.599
PLANET_7H01G665300	Cortactin-binding protein 2	+	616247608	616248243		GO:0005737,GO:0005938,GO:0042995,GO:0043197
PLANET_7H01G665400	30S ribosomal protein S17	+	616249777	616250202		GO:0003735,GO:0005622,GO:0005840,GO:0006412
PLANET_7H01G665600	UvrABC system protein C	+	616257468	616257759		GO:0004518,GO:0005737,GO:0006281,GO:0006289,GO:0006974,GO:0009380,GO:0009381,GO:0009432,GO:0090305
PLANET_7H01G665700	Actin cytoskeleton-regulatory complex protein pan1	+	616259593	616260147		GO:0003779,GO:0005509,GO:0005737,GO:0005768,GO:0005856,GO:0005886,GO:0006897,GO:0010008,GO:0016020,GO:0030479
PLANET_7H01G665800	Transposon protein,putative,Mutator sub-class, expressed	-	616260922	616261968		GO:0008270,GO:0016020,GO:0016021
PLANET_7H01G665900		-	616269807	616270223
PLANET_7H01G666000	Cortactin-binding protein 2	+	616271437	616271991		GO:0005737,GO:0005938,GO:0042995,GO:0043197
PLANET_7H01G666100	Methyl-CpG-binding domain protein	-	616329071	616333836	PanBaRT20_7H78705	GO:0003677,GO:0005634	-	675547800	675555332	core	multiple	0.632948	1		21.9806	22.1388	21.952	14.1815	16.5521	14.4999				18.1367	19.9949	16.5759				21.9825	19.8642	21.2516				30.2207	23.5803	21.7655				18.583	20.8614	20.957				20.6135	20.3589
PLANET_7H01G666200		-	616442802	616444772
PLANET_7H01G666300	Transcription initiation factor TFIID subunit 1	+	616469563	616493648	PanBaRT20_7H78707	GO:0003743,GO:0006413	+	675919842	675940793	core	single	0.953704	1		17.5804	23.597	18.7902	13.4964	14.889	20.4928				17.3456	19.1484	15.2842				18.5723	16.8427	21.3952				26.586	20.5103	18.5241				13.3433	19.4322	20.1525				23.3166	18.7957
PLANET_7H01G666400	XH/XS domain-containing family protein	-	616494773	616497740	PanBaRT20_7H78709	GO:0005655,GO:0031047	-	675940899	675944674	core	single	0.779661	1		28.0405	28.345	27.7644	26.3742	19.5469	26.6819				18.8055	22.6173	21.4574				26.7521	29.7275	28.2666				38.3517	35.8851	35.8288				26.5279	32.7716	30.6937				30.3391	29.5334
PLANET_7H01G666500	Transcription initiation factor TFIID subunit 1	+	616586787	616606778	PanBaRT20_7H78710	GO:0003743,GO:0006413	+	676000586	676016338	core	single	0.931315	1		22.7956	18.1205	23.1764	14.6945	13.2308	19.3771				23.3401	25.7879	14.9957				18.965	17.6777	19.9088				23.1425	13.412	12.9862				12.973	10.7351	10.9817				25.8836	25.1728
PLANET_7H01G666600	Transmembrane protein	+	616609332	616612171	PanBaRT20_7H78711	GO:0016020,GO:0016021	+	676017804	676021479	core	single	0.768226	1		19.5403	28.4463	22.7237	32.784	33.785	28.1268				23.2666	13.1173	24.1207				9.65542	13.5726	13.7145	down	0.00101377	-1.05431	7.46873	9.3914	10.6478	down	2.04047e-05	-1.46408	15.0567	12.2539	8.80416	down	0.000937451	-1.06308	20.0736	25.3125
PLANET_7H01G666700		+	616625762	616626351
PLANET_7H01G666800		-	616642778	616644479	PanBaRT20_7H78712		-	676068474	676070429	cloud	single	0.870143	1		0.238364	0.169427	0.098393	0.077886	0.147411	0.156026				0	0	0.025503				0.23073	0.357224	0.409007				0	0	0				0.226609	0.121213	0.336734				0	0
PLANET_7H01G666900		+	616652117	616652740	PanBaRT20_7H78714		+	676077647	676079213	shell	single	0.398213	1		1.76953	1.84908	1.83556	1.51301	1.61414	1.62542				2.3372	2.48678	2.28781				2.22256	2.79767	2.64105				2.29819	4.08378	2.80627				2.35784	2.59043	3.88348				1.57993	0.87752
PLANET_7H01G667100	Glycosyltransferase	+	616661446	616662570		GO:0008152,GO:0016740,GO:0016757,GO:0016758
PLANET_7H01G667300	NF-X1-type zinc finger protein NFXL1	-	616703442	616706795	PanBaRT20_7H78717	GO:0003700,GO:0005634,GO:0006355,GO:0008270	-	676099223	676105453	core	multiple	0.538276	1		4.20623	4.05469	3.58293	3.17692	3.60342	3.67856				4.21193	3.94216	3.4221				5.77644	5.91879	5.40701				10.1622	9.55759	6.23182				6.14798	5.55154	8.46756				6.60387	5.96031
PLANET_7H01G667400	Isoleucine--tRNA ligase	-	616713215	616725769	PanBaRT20_7H78719	GO:0000049,GO:0000166,GO:0002161,GO:0004812,GO:0004822,GO:0005524,GO:0005737,GO:0006412,GO:0006418,GO:0006428,GO:0016874,GO:0106074	-	676111450	676124792	core	single	0.952335	1		72.0437	72.0458	68.3829	68.6244	67.0601	64.0834				78.7735	92.4153	92.9301				70.7792	78.8709	69.7426				87.0283	78.9613	75.1538				68.7376	66.2233	67.5149				85.3787	80.5922
PLANET_7H01G667500	Mis12 protein	-	616807645	616812931	PanBaRT20_7H78720	GO:0000278,GO:0000775,GO:0005634,GO:0007049	-	676218123	676231067	core	single	0.408729	1		29.3919	23.7283	25.5258	26.0511	22.8871	25.138				23.683	29.4151	26.8581				28.003	31.2537	29.6235				49.4343	44.5757	41.1409				29.6652	30.5642	33.6579				26.816	23.8614
PLANET_7H01G667600		+	616854607	616854861
PLANET_7H01G667700	Sugar transporter	+	616916212	617136888		GO:0005215,GO:0008643,GO:0016020,GO:0016021,GO:0022857,GO:0055085
PLANET_7H01G667800		-	617140801	617145682
PLANET_7H01G667900		-	617170139	617170582	PanBaRT20_7H78730		-	676536135	676537061	shell	single	0.482201	1		263.031	407.627	389.917	262.967	240.647	294.449				194.716	164.71	199.187				57.4472	73.8092	80.8909	down	2.45693e-09	-2.42814	1.93005	7.09415	15.2964	down	1.26759e-13	-5.97059	27.4465	32.1368	29.3474	down	1.65883e-12	-3.62539	187.027	255.355
PLANET_7H01G668000		-	617212291	617212734
PLANET_7H01G668100		-	617318989	617319435	PanBaRT20_7H78730		-	676536135	676537061	shell	single	0.475728	1		263.031	407.627	389.917	262.967	240.647	294.449				194.716	164.71	199.187				57.4472	73.8092	80.8909	down	2.45693e-09	-2.42814	1.93005	7.09415	15.2964	down	1.26759e-13	-5.97059	27.4465	32.1368	29.3474	down	1.65883e-12	-3.62539	187.027	255.355
PLANET_7H01G668200		+	617338809	617341230	PanBaRT20_7H78735		+	676588519	676591440	shell	single	0.828884	1		45.641	40.8669	40.7892	38.5245	35.4613	32.2021				33.124	37.3727	38.0193				54.1752	52.2533	50.1117				45.7815	42.8565	48.699				41.8395	49.2866	40.9484				41.2339	38.6689
PLANET_7H01G668300	Leucine-rich repeat receptor-like protein kinase family protein, putative	+	617391219	617393801	PanBaRT20_7H78738	GO:0016301,GO:0016310	+	676643030	676645801	cloud	single	0.905483	0.971738		0.075808	0.063214	0.240957	0.049748	0.06434	0.102434				0.118552	0.078855	0.097688				0.049175	0.030935	0.228266				0.047181	0.046706	0				0.115791	0.077977	0.287799				0.016323	0.032255
PLANET_7H01G668400	Amino acid transporter-like protein	+	617401692	617403176	PanBaRT20_7H78741	GO:0003333,GO:0005774,GO:0005789,GO:0015171,GO:0016020,GO:0016021	+	676653382	676655715	core	single	0.636247	1		22.2507	25.8343	21.9085	21.7285	24.1548	23.1247				18.3797	20.4233	20.0661				19.263	20.3354	21.3187				11.768	12.9542	17.527				20.0588	21.8132	24.2144				18.0395	20.1077
PLANET_7H01G668500	WD40 repeat-like protein	-	617404918	617412884	PanBaRT20_7H78742	GO:0006364,GO:0032040	-	676656443	676665166	core	single	0.909789	1		33.2329	32.2009	29.6785	33.7298	31.2778	37.4232				24.9099	30.1345	31.538				41.7878	39.5126	39.8023				38.29	34.0866	40.5666				32.4923	28.5177	30.4373				37.7995	31.3379
PLANET_7H01G668600		-	617441299	617443219
PLANET_7H01G668700		-	617473041	617500431
PLANET_7H01G668800	S-acyltransferase	-	617592672	617598420	PanBaRT20_7H78743	GO:0016020,GO:0016021,GO:0016740,GO:0016746,GO:0019706	-	676886195	676893144	core	single	0.828201	1		26.5597	26.2363	26.4799	19.1304	18.067	18.4524				22.0384	21.3291	23.7525				26.2621	22.8551	29.2849				23.021	23.5007	25.1161				25.9918	28.8203	26.7601				25.1731	29.3332
PLANET_7H01G668900	Pyrophosphate-energized vacuolar membrane proton pump	-	617601308	617605789	PanBaRT20_7H78744	GO:0004427,GO:0009678,GO:0016020,GO:0016021,GO:1902600	-	676895297	676901689	core	multiple	0.7028	1		204.9	167.015	178.551	83.6676	84.6945	85.1947	down	2.65373e-10	-1.0814	119.938	126.822	137.834				87.2678	102.221	105.462	down	8.32204e-10	-1.02006	103.105	111.956	101.869				114.302	99.9833	96.2667				171.15	149.134
[truncated: 72 more columns]

## Sheet: Table S7
Table S7. Markers assayed using competitive allele-specific polymerase chain reaction (KASP) technology.
Marker	Primer_AlleleX	Primer_AlleleY	Primer_Common	Sequence
wri475	GAAGGTGACCAAGTTCATGCTCGCAGCTCCGCGCAAGCT	GAAGGTCGGAGTCAACGGATTCGCAGCTCCGCGCAAGCC	TGAATTACTGAAGGGGAATCGATCCAT	TGCAGCTCTCAATCTAATTCTGAATTACTGAAGGGGAATCGATCCAT[A/G]GCTTGCGCGGAGCTGCGGACA
wri477	GAAGGTGACCAAGTTCATGCTGTGTCGCTTGTTGAAAATCCTGTGA	GAAGGTCGGAGTCAACGGATTGTCGCTTGTTGAAAATCCTGTGG	CAATGATACGCTCCTGACTTGGCAT	TGCAGTGAGTGTCGAGGAGAAACAGTCATCCTCATTCAATGATACGCTCCTGACTTGGCATTA[T/C]CACAGGATTTTCAACAAGCGACACAAACTTATTCAT
wri478	GAAGGTGACCAAGTTCATGCTTTCTCCGTGTGCATCATCATTCCA	GAAGGTCGGAGTCAACGGATTCTCCGTGTGCATCATCATTCCC	CCATGAGCATCCATGTAGCAAGGTA	TGCAGCGGCGACATAGCCATGAGCATCCATGTAGCAAGGTAGGGCAG[T/G]GGAATGATGATGCACACGGAGAAAACATACCAGGGACTCTCAGGCTCCAACA
wri481	GAAGGTGACCAAGTTCATGCTTTGTGCTGACCATACAGTTCTCTG	GAAGGTCGGAGTCAACGGATTCTTTGTGCTGACCATACAGTTCTCTT	GTAGTGGCGCGAAGAAACTTGTACTT	CCTAAAATCTGCAGCATGCTTCTTTGTGCTGACCATACAGTTCTCT[G/T]CAAGGTATAAGTACAAGTTTCTTCGCGCCACTACCTCGAATGTTCCAACTAGT
wri488	GAAGGTGACCAAGTTCATGCTTGTGGAAATATGTTTCTGTAAGCA	GAAGGTCGGAGTCAACGGATTCTTGTGGAAATATGTTTCTGTAAGCG	GTTCACGTTAACACAGAGACGAAACATTT	CGTACGTCGTCGTGTGGGAATAAGCGAGTGGTGCATGTACCACTTAAGTTGGGGCACTAGTGACTCCATGGAGGTGCCACATCATGTGATGTGTGCTTGTGGAAATATGTTTCTGTAAGC[A/G]TGTAAAATGTTTCGTCTCTGTGTTAACGTGAACAAACGTCTCCGTGTGATCAAAAAAAAAAAAAAAACTTTGGCCTGGCTCACTAAAACCAGTGCATCAGCGTGAAAAAGATTGCAAACT
wri491	GAAGGTGACCAAGTTCATGCTCGCGATCGAACTAGCTCAGGAT	GAAGGTCGGAGTCAACGGATTGCGATCGAACTAGCTCAGGAG	CCGTAGGGGACTAGTAATCCATGTA	GTTACGGCGTCGTGCCGTCCTTCTGATCCGTACGTCGGCGCGCAGCACGGGCCGGCCGCCTTGTACTTGTACCATTGATGCATGTACAGAGTACCGTAGGGGACTAGTAATCCATGTACT[A/C]TCCTGAGCTAGTTCGATCGCGCTAGTGATGTACTGGTAGTAATACTGTAAACTGTAACAGTAGTATTCTGGCCAATACGCTCGTTTAATTTTGGATCGCCGAAAACTAGTACTACTAGCC
wri492	GAAGGTGACCAAGTTCATGCTATTACAAAATCAAACAGCAGATCGAGG	GAAGGTCGGAGTCAACGGATTACAAAATCAAACAGCAGATCGAGC	GGTTCTTGGTTTCTAGCTACCCTCTT	CGAGGCCGAGGCCAAGAAGAAGCACCTCGCAGGTTGATCACGGCTTAGACTGCGTGCAAGATTGCTAGGGCTGTATGGATTGCATTTCGGTTAGGTTCTTGGTTTCTAGCTACCCTCTTT[C/G]CTCGATCTGCTGTTTGATTTTGTAATAAATTCCAGCTGAAGTTTGTTACGATGTTAAGAGGTGCGGTTTAGTCTGCCTCTGTGAGACTAGTTTTGCAGTGCACGCGTGTCTCAAACTGTG
wri493	GAAGGTGACCAAGTTCATGCTGGAAGTGAGTGAGATGCCTGGT	GAAGGTCGGAGTCAACGGATTGAAGTGAGTGAGATGCCTGGC	GCTGAACACCGGCCTAATTACCTAA	ACCAACTATCGACGGTTCAGACATCATCAGAGCTATAGGACAGACAGATGATAGCGTCGCTTAACACAGGACAATGAGCCAGTCGTTAACGCTGAACACCGGCCTAATTACCTAAGCCTC[A/G]CCAGGCATCTCACTCACTTCCAGGCTGGGTACGAGTTGTCCCGCCTGTTGTTCCTGAAAGCGCAGCACCCAACAGAGTAGACGATGATGAGGAAGATGAGGAATACGATGTTGACGGTGG
wri494	GAAGGTGACCAAGTTCATGCTGAAGACAACCCGGTCGACAGT	GAAGGTCGGAGTCAACGGATTGAAGACAACCCGGTCGACAGC	ACACGTCGTTTCCGTCGAACATGTT	CTGTTTAAGCTCGTGCTTCAGCTCTTGCCTGACGCGCTCGACCAAGGATCTCTCACCCTCGGTTAGCATCCCGAAGCCCATGCCATCGGACACGTCGTTTCCGTCGAACATGTTGCTCTC[A/G]CTGTCGACCGGGTTGTCTTCATCATCAGACATAGTTGCCCCGGTGCCTTCGCCAGGAGATGCCCCTGTAAGACTCTGTAAAGTCTGCTCGAGCTCCCAGCAAGCCATCACCGCTTCCATG
wri495	GAAGGTGACCAAGTTCATGCTGGTAGCGAAATGGACGGCCATTT	GAAGGTCGGAGTCAACGGATTGTAGCGAAATGGACGGCCATTC	AACATAACTCCCAAGACACTCTAATACAAA	CCATTGAAAATTCAAGACACGAAATCCGCAATGNGCATACAAGATTCATCNTCGTCGTCGTCGTCATCATCCATCTACAGGCAAAACATAACTCCCAAGACACTCTAATACAAACCTGTC[A/G]AATGGCCGTCCATTTCGCTACCCTCTGCTACCACTACTACAGCTACCNGAATGAAAAACTAGACAAGTTCCAACATGATTGCGCAAGACCAGGAACAACAAAATGTAAAACACAAGAGGG
wri496	GAAGGTGACCAAGTTCATGCTAGCTCTGTTGTCATCAGTTGATCGT	GAAGGTCGGAGTCAACGGATTCTCTGTTGTCATCAGTTGATCGC	CGGTCGSTGTCACAATCAGAACATA	TCCGGAAGCCGCTGAAGAACTCTAGGCCTTCATCTAGTCCATCCTGCCCTTTAGCACTCGCTCTTGAACTTCGGTCGSTGTCACAATCAGAACATAGCCTCCCCACCCACTGAGACAGTC[A/G]CGATCAACTGATGACAACAGAGCTTGTGATATGGTCTCRAAGAGTTCCTCAGGTTCCATGTTCGGTTTGTACATGGATTCACAGGCACCATATAGAGACTCTGATGCTGTCCCTGAGACA
wri497	GAAGGTGACCAAGTTCATGCTAAATTCACGCTGCCGAGAGCG	GAAGGTCGGAGTCAACGGATTAAATTCACGCTGCCGAGAGCC	TGGAGCACGCTGCTGCTACGTA	TGGCTTACTAACTAACTAAACAGTAAACAGAGAGCTCGCTCGCTCTMCSTGAATGATGTCGAGGAAGAGGAGGAAGAAGAAGAAGAAGTGTGGAGCACGCTGCTGCTACGTACCTGGTCA[C/G]GCTCTCGGCAGCGTGAATTTGTAGAAGCATGCTTGCCGTGCCTTCTTCCGGGTGCACCGGAGGCTGGCATGTGAGCAGGGCTGCTTCAGTGATGCAGAAGAAAAAAGGCAAGTCTTATCG
wri498	GAAGGTGACCAAGTTCATGCTCCACTCGACCCTGCAGCTGA	GAAGGTCGGAGTCAACGGATTCACTCGACCCTGCAGCTGG	CGTCGTTCCGGTTCCACTGGTA	GTGTACATCACGGTCGGTGATGGAGGCAACCAGGAAGGGCTCGCCTCGAGGTTCARCGACCCGCAGCCGGACTACTCCGCGTTCAGGGAGGCGAGCTACGGCCACTCGACCCTGCAGCTG[A/G]TGAACCGGACGCAYGCSGTGTACCAGTGGAACCGGAACGACGACGGGAAGCACGTGCCCACGGACAACGTGGTGTTCCACAACCAGTACTGGGCGAGCAACACGCGGCGCAGGCGGCTGA
wri499	GAAGGTGACCAAGTTCATGCTAAAGACAAAAAGTTCAAATAATCTAAAGCGT	GAAGGTCGGAGTCAACGGATTAAAGACAAAAAGTTCAAATAATCTAAAGCGA	CGCGCACTGCTAAACCGGTTGTT	CCATCTCATCAGCAGCGAACTCGCGGAGAGCGGGCTGTTCTTGGAGGAGCAGCAGGGAGGCGGCGCGTACTCGTGGAACATGTGACCCGCGCACTGCTAAACCGGTTGTTTTTAAGTAAA[A/T]CGCTTTAGATTATTTGAACTTTTTGTCTTT
wri500	GAAGGTGACCAAGTTCATGCTGAGTGGACTAGCAACTGAATCTGT	GAAGGTCGGAGTCAACGGATTAGTGGACTAGCAACTGAATCTGC	CTCGCTCCTCCCATTCTTGCAAAAT	ATCAACAAACCAAACCATGGTTGCAAAACAAGGATTGCACTTCCTATCACCAGACCAAACCCCGATAATACCAAAACAAAGGATCGCTCGCTCCTCCCATTCTTGCAAAATAACAGTGTC[A/G]CAGATTCAGTTGCTAGTCCACTCCCTCGCAGGCCACAGCTGTGTCAAATGACTTTCTTTCTTACCCGCCTTTTTGGGCAAACCAGAAGTGGCTAAAATATTAAATCTACGCAGTTACTGA
wri501	GAAGGTGACCAAGTTCATGCTGGCGCATCCGTGCCATGTCA	GAAGGTCGGAGTCAACGGATTGCGCATCCGTGCCATGTCG	CAGGGCCCCAAGCCTGGGAA	GGCAGCGGCCGGAGCTCCATCCTTCCCAGCGGCTGCCACGGCRGGTGGTGGAGGTGGCTTCATGTGTGGTGGCGGTGTGTGCTTCAGTTTCGACAGGATCTGGCGCATCCGTGCCATGTC[A/G]GTGGCCTTCCCAGGCTTGGGGCCCTGGACCACGATGATTCCGGGCTTCTTGTCCTTGTCTTTCTTCCCCGTCCTCTTTTCGATGTGTGCAATCTCCTGTGGGATGAGCTCGGATATCGCC
wri503	GAAGGTGACCAAGTTCATGCTCTCTCATACTGTTGTCCTTGAAC	GAAGGTCGGAGTCAACGGATTACTCTCTCATACTGTTGTCCTTGAAT	CAACATCCAGCAAAGAACGCAGGTT	GAGCTGCAGCTAGACTTGGTCCCGAGACTCTCTCATACTGTTGTCCTTGAA[C/T]TGGAAAACCTGCGTTCTTTGCTGGATGTTGTCTCCCTGAATTTACACG
wri504	GAAGGTGACCAAGTTCATGCTGTGTAGTTGGCAGGGTCGTC	GAAGGTCGGAGTCAACGGATTGTGTGTAGTTGGCAGGGTCGTT	CGTGCTGATGACCCTGAAATCCTT	TGCAGGCGGACCGTGGCCACGCTGTGGCATTACCATGGAGGGTGTGTAGTTGGCAGGGTCGT[C/T]GACAAGGATTTCAGGGTCATCAGCACGCAGTCTCTTCGCGTGGTGGATGG
wri506	GAAGGTGACCAAGTTCATGCTCACCAACCTCGATCCCTTCTTCT	GAAGGTCGGAGTCAACGGATTACCAACCTCGATCCCTTCTTCC	TGCAGGCGAGTGCAGTTGCGTA	TGCAGGCGAGTGCAGTTGCGTAGGGAGC[A/G]GAAGAAGGGATCGAGGTTGGTGTTGTCGTCGTGGCTGGAT
wri507	GAAGGTGACCAAGTTCATGCTCTTCGAGAAGATACCTCGAAC	GAAGGTCGGAGTCAACGGATTCCTCTTCGAGAAGATACCTCGAAT	GAGGACGGCCGCCGTCGAT	TCTGCAGTACTGTCGGCAGCCACGAACAGGTCCTCTCAAGGCGCCTCTTCGAGAAGATACCTCGAA[C/T]TTGAAGGCCCCAATCGACGGCGGCCGTCCTCTGCCTCCCTGACACTTCCCTCTGCGTAGCGAT
wri508	GAAGGTGACCAAGTTCATGCTGGTAGCTAGCTAGTGTGGATGC	GAAGGTCGGAGTCAACGGATTGGTAGCTAGCTAGTGTGGATGG	TCTCTGATCTGCAGCTACACATATGTAT	GTACTGTACAAGGTAAATGAAGAAGTTCCTCTCTGATCTGCAGCTACACATATGTATC[G/C]CATCCACACTAGCTAGCTACCCAGTAGGTGCTAATCAACTATGGAGTCTGGACAGAAGAGAGACCGGATGA
wri509	GAAGGTGACCAAGTTCATGCTATCCAGACCCTGTGGTACACC	GAAGGTCGGAGTCAACGGATTGTATCCAGACCCTGTGGTACACA	GGGGCGGGGGAAGCTATGAAAA	GGCTGCAGCTGCCCCGTTGTCGCCGGGGGCGGGGGAAGCTATGAAAAGATGACGCC[G/T]GTGTACCACAGGGTCTGGATACTCCATCGGAGTGGGGACGGCATAAGGTACTTGGGGAAGCACG
wri511	GAAGGTGACCAAGTTCATGCTGTTACCGAGCATCTGAAGAGGC	GAAGGTCGGAGTCAACGGATTGTTACCGAGCATCTGAAGAGGG	CTTATTCATTTTTTCTGCAGAGCCTCCTT	CTGTTCCCAGCATGCATGCCTCTTATTCATTTTTTCTGCAGAGCCTCCTTTTTACTGACCCT[G/C]CCTCTTCAGATGCTCGGTAACCATGTCAACGATTGCCGCGACAGCTCGATCCTGCGGCCCGTCCG
wri512	GAAGGTGACCAAGTTCATGCTAAATTCAAACCATCGCCCGTCATTG	GAAGGTCGGAGTCAACGGATTGAAATTCAAACCATCGCCCGTCATTA	TTCTACATTGTACACACAATGGAGGCAA	ATCATGGGCTGCAGATGTCTGATCTTTGTGTGTGTGGTTCTACATTGTACACACAATGGAGGCAACTGA[C/T]AATGACGGGCGATGGTTTGAATTTCCACTCTTTGATCTCTTTTGGTGCAG
wri513	GAAGGTGACCAAGTTCATGCTACCGTGTGGGCTGCGCGT	GAAGGTCGGAGTCAACGGATTCCGTGTGGGCTGCGCGC	ATCCGTATCTASATTTTTGACGGTTCGAT	TGTGAGACAACCGGCACGATAACTGCAGTGGAGCTGGCTCTTCAAATCCGTATCTASATTTTTGACGGTTCGAT[A/G]CGCGCAGCCCACACGGTGGATGGCGACGGCAGATGAAGATGATTCCACCCGGCAC
wri514	GAAGGTGACCAAGTTCATGCTTAAGCACGGGGGTTTCGGTG	GAAGGTCGGAGTCAACGGATTCTTAAGCACGGGGGTTTCGGTA	GGCCGTATCTTGCAGATAGCAACTA	GGCGTCGCTGCAGGAGCTTTGGCTGACCTCGCCTGCGGGCCGTATCTTGCAGATAGCAACTATCGA[C/T]ACCGAAACCCCCGTGCTTAAGCAATTGATCTTTGGCTCCTTTTTCGCTCCGGATGACATTTCCGT
wri515	GAAGGTGACCAAGTTCATGCTCCTGCTGCCCTCGCCTGT	GAAGGTCGGAGTCAACGGATTCCTGCTGCCCTCGCCTGC	GAAACCCAGGCGAGGTAGAGCTT	TGCAGCGACGCCGATTTGACGGTGAGGTGGCCGTTGAAGAAAGAAACCCAGGCGAGGTAGAGCTTGC[A/G]CAGGCGAGGGCAGCAGGAGAGCAAGCGGTCAATGGCAACATTGCAGTAGGAGAGGCACAGCGTGTCCAGTGCGGCGAAGT
wri516	GAAGGTGACCAAGTTCATGCTCAAGCAAAAGCTCCTGCAGCG	GAAGGTCGGAGTCAACGGATTCAAGCAAAAGCTCCTGCAGCC	CAGAATGGGTCGATCTCAYTGCACTT	CAGAGGGGCGACGATGTCGATTGCATCCGTGTGCACTATGCTGGTTTCAAGCAAAAGCTCCTGCAGC[G/C]ACGGCAAGTGCARTGAGATCGACCCATTCTGGACAAGTCCGAAGCCGTCATTGACGAACTTG
wri517	GAAGGTGACCAAGTTCATGCTGTGCGCGGCATCGTGGTG	GAAGGTCGGAGTCAACGGATTGTGCGCGGCATCGTGGTC	ACGCGGGAGGACACGGTTAGTT	TGCAGGAGCTCGTGCTCAACGTGGAGGGCCACACAAGGGTGCGCGGCATCGTGGT[G/C]GCAACACCCAWSCTGGAGCAACTAACCGTGTCCTCCCGCGTCGGAGTCAA
wri518	GAAGGTGACCAAGTTCATGCTAATCTCCAAATCAATTTAATACGCTGC	GAAGGTCGGAGTCAACGGATTCTAATCTCCAAATCAATTTAATACGCTGT	TCGCGACGTACGTACGCACGTA	TGCAGAGTTACTGCTGAGTCACGTGAAGCTAATCTCCAAATCAATTTAATACGCTG[C/T]TGCTGCYGMSRKCCTGTACGTGCGTACGTACGTCGCGAGTCCGGTCGCAGTTAATGGCCCTGT
wri519	GAAGGTGACCAAGTTCATGCTAAGCATTGCTATGATCTTGTCACGG	GAAGGTCGGAGTCAACGGATTAAGCATTGCTATGATCTTGTCACGA	CGACGCGAGTAATTGGTCGGGAT	GTCACTACTGCAGGTCCTCCGACGCGAGTAATTGGTCGGGATCAGGA[C/T]CGTGACAAGATCATAGCAATGCTTAATGAGAACAAAGACCAATTCCAAACAAATATCGTCAAT
wri520	GAAGGTGACCAAGTTCATGCTACGGAGATGATGGCCAGGTTTG	GAAGGTCGGAGTCAACGGATTACGGAGATGATGGCCAGGTTTC	AAAGTTGAGTAAGCCTAGGTTGCTCATA	TGCAGGCCGTGCTTCACCTCAATGCCTAGGTAAAAGTTGAGTAAGCCTAGGTTGCTCATAC[C/G]AAACCTGGCCATCATCTCCGTCTTGAAACTGTGGACCACCTCGGCATTGGCTCCGGTGA
wri523	GAAGGTGACCAAGTTCATGCTCAACTATATTTGCCAGCTCTGCAAC	GAAGGTCGGAGTCAACGGATTAACAACTATATTTGCCAGCTCTGCAAT	CACAGAAAATGAAAAGAGGACTCCAGATT	TCACGGCCGGTTGTGGTGCAACGACCGTCTGCAGCGGCGAGGGTGGGAAAACAACTATATTTGCCAGCTCTGCAA[C/T]AGAAATCTGGAGTCCTCTTTTCATTTTCTGTGGGACTGCGAGGTCTCGAGGGAAATCTGGACGACAGTGGCCTCATGGGCCGGCTGCGCTGCGCT
wri524	GAAGGTGACCAAGTTCATGCTGAGTACGTCTTATGGACCTTTCCAAA	GAAGGTCGGAGTCAACGGATTAGTACGTCTTATGGACCTTTCCAAC	GGCGGGATGTTTCCAGTAAGGTTAT	TCTATCCAAGAACTCACTGCAGGGGAATATTCCAGACGCACTTGCAAATTGTTCCAGACTCAGAATGCTATCCCTCTCTTCTAACTCACTGCAGGGGAATATTCCAGGCCCCCTCTCCAATCTAGGAGTACGTCTTATGGACCTTTCCAA[A/C]AATAACCTTACTGGAAACATCCCGCCAACCTTCAGCAACATGACTCAGTTACAATTAATATCACTTGCACACAATCATC
wri526	GAAGGTGACCAAGTTCATGCTGCCGGCGGCCGAGCATG	GAAGGTCGGAGTCAACGGATTGCCGGCGGCCGAGCATC	CCGTGGAGAAGTACCCCAGCAA	GTCTCTCGATCTAATAACATGTCTTGTGCGACCAACCCCTGCAGCGCTTCCGTGGAGAAGTACCCCAGCAACCC[C/G]ATGCTCGGCCGCCGGCCAGTCGTCGACGGCAAGGTGCGTACTTCTTCTTCTAGTATATCTCAGTTCAACTAGCTGGACAGC
wri528	GAAGGTGACCAAGTTCATGCTAGAGCTACCTGCAGCTCAACTA	GAAGGTCGGAGTCAACGGATTAGAGCTACCTGCAGCTCAACTG	GCTGGACGTGATCGATGATGATGAT	ACAACAACAGCCCCGCCGCCGAGATCATCCGCAGCCTCCTCCGCTAGCTAGCTAGAGCTACCTGCAGCTCAACT[A/G]CTCATCATCATCATCATCATCGATCACGTCCAGCTGATTGTCCTAAGCTAGCTCATCATCTACTTACAGCTCGTGCATGCCTAGCTAAGCCCGCGCATATATCTACATATACATACAAGT
wri529	GAAGGTGACCAAGTTCATGCTAAGGTTGAAGAATTGTTGATGACCTCT	GAAGGTCGGAGTCAACGGATTGGTTGAAGAATTGTTGATGACCTCC	TGTTAGGAAATGGGCATACCTGTAATCAT	CTTGGGGATGCCTTTCTCGGTGGAGGAGGTCAAGGCAGCCATCTTTTCTCTCTGTAGTGACAAAGCCCCTGAGACTCGACGAATTTACTGCAGCCTTCTCCAAAGAGTGTTAGGAAATGGGCATACCTGTAATCAT[A/G]GAGGTCATCAACAATTCTTCAACCTTCAAGTCTCGCACTTAGATTGGTTGAACTTGGCCAATAACTCTCTCACTCCGGATAAAGATGATGCATAGGATATATCCGATTTTACACCAAGTAGTC
wri531	GAAGGTGACCAAGTTCATGCTCACTTCCGCTATTTTCTTGTCAC	GAAGGTCGGAGTCAACGGATTGCTCACTTCCGCTATTTTCTTGTCAT	GGCCCATTACGTACTAAAAAAGGACAA	TGCAGACGTGAGCTGCTATGTTCTAATCCTAGCTCACTTCCGCTATTTTCTTGTCA[C/T]GTTGTCCTTTTTTAGTACGTAATGGGCCGGCT
wri532	GAAGGTGACCAAGTTCATGCTCGAGGAGAACAGGAGGCTGGT	GAAGGTCGGAGTCAACGGATTGAGGAGAACAGGAGGCTGGG	CCACCAGCGCGCGGAGCAT	TGCAGGTCGGAGTACTTGGCCACCAGCGCGCGGAGCATGTCG[A/C]CCAGCCTCCTGTTCTCCTCGCCCACTCGCCGGAG
wri533	GAAGGTGACCAAGTTCATGCTCGATTTTTCGCCCCATAGGCAC	GAAGGTCGGAGTCAACGGATTCGATTTTTCGCCCCATAGGCAG	TCTGCGGTGTTTTTCTCCACGGAT	TGCAGGCAGCAAGACACCGATTTTTCGCCCCATAGGCA[G/C]AGATCCGTGGAGAAAAACACCGCAGAGGAC
wri535	GAAGGTGACCAAGTTCATGCTGCAGCCCGTGCACGATA	GAAGGTCGGAGTCAACGGATTCTGCAGCCCGTGCACGATC	GAAGGAGATCAGCTTCGCGACGTT	TAGCTGGCCATGGACAGCACGGTGCCGACGAGGAACATGCCGAGGAAGGCGGCGCCGGCTGCGCGCGAAGGCATGGCGAGCGCCGGCAGGATGATCATGAGCGCGTCTGGCTGCAGCCCGTGCACGAT[A/C]CCCGTGGCRAACGTCGCGAAGCTGATCTCCTTCTTCTTGCCGCCAGCGCCCAGCAGCGCCTTCTCCAGCGCGTCTTTGTTGCCGTGCTGGTGCGCGCTCCCGGTGCCGC
wri538	GAAGGTGACCAAGTTCATGCTGCCAGTGGGACAGCGGCA	GAAGGTCGGAGTCAACGGATTGCCAGTGGGACAGCGGCT	ACGTTTTGATCCGGTCGCTTGTCTT	CGCCATCAAATAATGCATGCACTCGCACTGCCACTGCCACTGCCTGCAGCAGTGGCCAGTGGGACAGCGGC[A/T]ACAAGACAAGCGACCGGATCAAAACGTACCACGATGCCATTCAGTTCATCACTTCAGTTCAATTCAGTTCAGTTCGTCGCCCC
wri539	GAAGGTGACCAAGTTCATGCTCAGACGTAGTCAACGACTGGTT	GAAGGTCGGAGTCAACGGATTCAGACGTAGTCAACGACTGGTG	CATGATGGCGGCGGCCAACAA	TGCAGGGAAAGGTCAGCGGCATGATGGCGGCGGCCAACAACCAC[A/C]ACCAGTCGTTGACTACGTCTGAGGGCAGTTCCGCGGCCTCGCCG
wri545	GAAGGTGACCAAGTTCATGCTGAAATACTCCCTTAGTTTCATGGCC	GAAGGTCGGAGTCAACGGATTGGAAATACTCCCTTAGTTTCATGGCT	CTTTCGCCCACTCTGCGTCCTT	GCCGGAAGCAGGGAGAGAATCCTCCGCCCTCTCTGCTCCGCCGCCGCCGCAGCCGCCTGCAGGTTCGAGCAGGAAATACTCCCTTAGTTTCATGGC[C/T]CCGCCCACATCCCCGGCGGACGGCCGGGCGCAGGGAAAGGACGCAGAGTGGGCGAAAGAGAATATTGCGCCCTCGGCACCAAGGTTGAAGAAGAAGAAGAAGAGATACCT
wri546	GAAGGTGACCAAGTTCATGCTAGTTTTCACTGGCCTAGCCTGC	GAAGGTCGGAGTCAACGGATTCAGTTTTCACTGGCCTAGCCTGA	CTCCACCACGTATAGCCGAGCTA	CACTCCACAGTATCCCTTCCTCTCCAGAGACGAAACGAGAGTACTGCGGAGCGGACYTGGTCAGTATACTCCACCACGTATAGCCGAGCTAGGCTGCARMTTGT[G/T]CAGGCTAGGCCAGTGAAAACTGCTTGCCTTTTCAGTCTTCACTCGGTTTTTGGCTCATGTCGCTTGTCCGTTGCGGCGGCCATGGCAAGAAAGAGGGTCTGTGCCAAAGCAAGTCTCAGTCTGAGAG
wri549	GAAGGTGACCAAGTTCATGCTAAGGACGGCCCATCATCATCAC	GAAGGTCGGAGTCAACGGATTAAAAGGACGGCCCATCATCATCAT	GGTCAGGCTCTCAGCCGTGAAA	TTCCCGGTAGACATTTTAAGCCAAAGGCGCAGCGACGAGCCTGCAGTGCACTAGTCGTCGATCGTTTGCACAAACTAGCAGTGAAAAAGGACGGCCCATCATCATCA[C/T]CCTTTCACGGCTGAGAGCCTGACCGGTGGAGGCCACTCTATATACGACCCGATCGGCCATGGCTGTGTGACCTACTGACCGAGCTGTACCCGCGTGCAGCAA
wri550	GAAGGTGACCAAGTTCATGCTGCAGGTCCCAGCCGCGA	GAAGGTCGGAGTCAACGGATTGCAGGTCCCAGCCGCGG	TCGAGGACTACGTGGCGCTGTT	GCGCCCTCGCGCCGCTCCTTCTCCTTGCCCCGGATGATGGACTCGAGCAGCGCGTCGAACCTGGCGTGCACGCCGCGCGTCCGGCGGGACAGCCCCTGCAGGTCCCAGCCGCG[A/G]AACAGCGCCACGTAGTCCTCGAGGTTGAAAGCGCCGACGAGCTCGGCCACCTGCTTGGCGCAGTCGCGGGCCAGGTCCGCCATGTCGCCGGGCAGCGCGCTGGCCACCATCCGCATCATGGCGTTGTTCGACAGCCGGATGAGCTGCCTGC
wri551	GAAGGTGACCAAGTTCATGCTATTATGCTATATGGACTTTGGTCAGGT	GAAGGTCGGAGTCAACGGATTATGCTATATGGACTTTGGTCAGGG	ACAGGAAATTATCATATTTTCTGCAGCCAT	ATGAAATGGACCTGAATATATCAATCTCCTGACACGTGCTCCGAACCTGCAGCGATAATCAATTTCAACCGTTTTACAGGAAATTATCATATTTTCTGCAGCCAT[A/C]CCTGACCAAAGTCCATATAGCATAATAACCGCGTAAATATACGCCTAGGACTAGAGTCCCCTCTGAATGACAAGCTGGAAGTAAGCTAGGGACCGGATTTTATGCGCTGAAAGCCCTCCTTGGTTT
wri552	GAAGGTGACCAAGTTCATGCTCATGATTGAACTTGCACACTCAT	GAAGGTCGGAGTCAACGGATTCTCATGATTGAACTTGCACACTCAC	GAGATACAAGAGAAAGCTGCAGCGAT	TAGCGTCGTGAATGAGCTGTGTTCAGTGGACCATCTGGGATCTTATTGGATGATACTCAAGGAGATACAAGAGAAAGCTGCAGCGAT[A/G]TGAGTGTGCAAGTTCAATCATGAGCGGAGTGAGCACAATGGGGAACCACATAGGTTGGCTAAGATGGCAACTTCTTCTTAATATAGGTCAACATGTATGGCTGATTGATCGACCGGGTCATTTATGTATTC
wri553	GAAGGTGACCAAGTTCATGCTACCCATCGTGAGATGCCATCG	GAAGGTCGGAGTCAACGGATTCACCCATCGTGAGATGCCATCA	CTGCCGAGGCATTCCAAACCATTAA	GTGACGTGATCCCGCTGTCCCCCCAGCAACTCATCGACTGTGACGGCAGCAACCGGAACTGCAGAGGCGGCAACCCTGCCGAGGCATTCCAAACCATTAAGCTCGG[C/T]GATGGCATCTCACGATGGGTGGACTATCCATACACTGGCGCCAAGGGCTGGTGCTACCCGGCCCGCAAAGGAGTGGGCATCAGGGGCTGGGCGCGTGTGGAGCCACGGAA
wri557	GAAGGTGACCAAGTTCATGCTCATACTACTCGCGTCGCGTGC	GAAGGTCGGAGTCAACGGATTCATACTACTCGCGTCGCGTGG	GAATCAGTCTCCGATTTCGGAGCAA	AGCGGCTCCGAGCAAAACCACCGCCAACTTTAATTTTGCCTGCAGAACGGTTTCGGTGGGCAAGAAAGAACCAGCGCCATACTACTCGCGTCGCGTG[C/G]CCCCCTGGCATTGCTCCGAAATCGGAGACTGATTCTAACGAGAATGCAGAGGCCCGCTATGCAACCAAGAACCAAGAACTGGTGTGCAGGAGAAGGGCCCTGCAAAGGCA
wri558	GAAGGTGACCAAGTTCATGCTTCTCCCGCAGTCTTTTATTCTTA	GAAGGTCGGAGTCAACGGATTCTTCTCCCGCAGTCTTTTATTCTTC	CGTGAGTGACGGCCGAACTGTA	GCTCTGCGCTGCCGTGGTGCAGGCCTACCTGCAACAGTGAGCCCCCGCCAGCTCGCCACCTTCCACTGCAGCTCCTGCTTCTCCCGCAGTCTTTTATTCTT[A/C]GTACAGTTCGGCCGTCACTCACGCGCGCTTGTCTACTACCCCGTCGTCGTCTCCGGCGATTTATCTCCCGTCCTCTTCTTTTTACGGCGAAACAGTGCTTCGTCCTGCGGACAGAGG
wri560	GAAGGTGACCAAGTTCATGCTTCACCTGCAGGCCACCC	GAAGGTCGGAGTCAACGGATTGCTTCACCTGCAGGCCACCT	CCGGCGTGCTCACCGTGCTT	CTGCAAGAGGTCCCCGACGTTGATCACAAGCGCGCCGGGTACAGGCTTCGCGTCAACCCAGTAGCTCTCCCCGTCCTCATTGGTGTGCTTCACCTGCAGGCCACC[C/T]ACGCCGTCCTGTGCAAGCACGGTGAGCACGCCGGGGTCGGTGTGCGGGACTAAGCCCATGGTGCGCTCAGGCTCGGGGCACACCGGGTAGTAATGGCAGACCATGACCTTCCCCTCCAGGC
wri859	GAAGGTCGGAGTCAACGGATTTCGCCGCCTTCAGACGTCAGT	GAAGGTGACCAAGTTCATGCTTCGCCGCCTTCAGACGTCAGC	AAGCGTGGTGATGGAGGGCGTG	TGCAGCCGCAGCACGGTGCTCAAATTAGGCTGAAGAAGATATGAGCATGTTTTCTCATTGGGCAGTGAATTTACTTACGTGTTGTGTATAGTTTAAAGTTTTAGCATTCGGCTGAATAAAAATGCAACCATGTTTACNTGTTGTGTATTTTTTTTTGAAATACCTGAATGAATGGAAATGTAGTTTCNATTGAACTGTCGTTTGCTTCAGTTCATAACAGTTCTGAAAGTCTGTAACTGTCATTCAATGGAACTCCTTTCATCAGGCCGCANAAACATANGAGATGACAGTGATAACTCTCNGAACCATACAGCNTATGCATCCTCCTTACATTTACTTCTTGAGCCGAAATAGGACCATCGACTCGCCGCCTTCAGACGTCAGTTCACGCCCTCCATC…
wri860	GAAGGTGACCAAGTTCATGCTGACCGGAATGCATCGGGGCTT	GAAGGTCGGAGTCAACGGATTCCGGAATGCATCGGGGCTG	CCTTCCTCGATCCGATCCCCTT	TGCAGCCCCCACACCAGGTCCGCCCGTTCCCTTCCTCGATCCGATCCCCTTCTCCAAGCCCCGATGCAT
wri862	GAAGGTGACCAAGTTCATGCTATCAGTGCGCGAATCCCGACT	GAAGGTCGGAGTCAACGGATTCAGTGCGCGAATCCCGACG	ATGAGATACCAGGGCAGAGGACAT	TGCAGGGGAACGAAGACACTGATCATTGGCATGAGATACCAGGGCAGAGGACATGGTT[A/C]GTCGGGATTCGCGCACTGATCTCACACAGACAGTTCATGTAGCCTTGGGATAAATTT
wri866	GAAGGTGACCAAGTTCATGCTCGATGAGGCAGCTTTTTGACTTCTT	GAAGGTCGGAGTCAACGGATTGATGAGGCAGCTTTTTGACTTCTC	ATCCCATGCACACATTTCTTTATCGGTTT	TGCAGAATCAGTATCCCATGCACACATTTCTTTATCGGTTTTGCC[A/G]AGAAGTCAAAAAGCTGCCTCATCGCTTTGCGCTTTCTTCCCTCCAATCCAATGGC
wri871	GAAGGTGACCAAGTTCATGCTCAAAGTGGCCGAACCAACATAATGA	GAAGGTCGGAGTCAACGGATTAAAGTGGCCGAACCAACATAATGG	CTGGCCTGGTGCCCGGGTT	TGCAGTTTTTTTCGTAGAGCGTCATGGATCGACCAAAGTGGCCGAACCAACATAATG[A/G]TCCTCAACCCGGGCACCAGGCCAGGAACCGACATGGTGA
wri877	GAAGGTGACCAAGTTCATGCTGTGTAAACAAGCTTGAATAAAGACTTGG	GAAGGTCGGAGTCAACGGATTGTGTAAACAAGCTTGAATAAAGACTTGC	ATAGCGTGCTTGCAGGTGCTGATA	GCAACAAACAAACACTCCTCTGAATTACTATCAGCAACTCAGAAACAAAGCATACAGCGGCGCTTACCAACAGACACCGATGATCGGGTTGATAGCGTGCTTGCAGGTGCTGATACTACT[C/G]CAAGTCTTTATTCAAGCTTGTTTACACAGATGGATAGATACTTCACTAATGCTACTACTACTGAAACAACAGGATTATTTATTATTCAACTTATATCCAACATGGGCGTACATAGCCACT
wri878	GAAGGTGACCAAGTTCATGCTCACAGTTTCGACAGTCCTGCCA	GAAGGTCGGAGTCAACGGATTACAGTTTCGACAGTCCTGCCG	CCTGGACCAATGAGGAGTGGGAT	AATAGCATTTAGTGCTATGAAGAGAGCCTTGATAACGTTGAGCGGGCTCCTCGATCCAATAATCTTTGACTTGACGTTGCTAAACCCGGCTAGATACATCACAGTTTCGACAGTCCTGCC[A/G]GCGGCACACATCCCACTCCTCATTGGTCCAGGCCAGAGGTAGATCTTTGTTTTCTCGTATTTGGCCTGAATCGCATGAGCAATTGTGTGTTCCTCATACCGCTCCATGTAATGTAGGTTC
wri879	GAAGGTGACCAAGTTCATGCTGATAACGAGCGACTAAAAATGTAAAGGA	GAAGGTCGGAGTCAACGGATTATAACGAGCGACTAAAAATGTAAAGGG	TCCGCGCCATTACTACCCCGAA	CCATCATATCTCATAAGATCCAATCTAAAAACATAGTCTTTACGGGCAATACCAAAGCCAAAACAGGAAATCTTGAGCGCAGCAACAGTTTCCGATAACGAGCGACTAAAAATGTAAAGG[A/G]TTCGGGGTAGTAATGGCGCGGACGGACGAANAACCTANAAGCGGAGCTTGGTGAAGAACCACCTGTTCTTGCCGGTCTTGAACCTCTCCTCGAGCTTGGCCTTGGCGGACTTGGCGGCGG
wri880	GAAGGTGACCAAGTTCATGCTGGGTGCTATAAACAGTAGCTCTTGA	GAAGGTCGGAGTCAACGGATTGGGTGCTATAAACAGTAGCTCTTGT	CTCGGCCCATCTCATCACTACTATA	GTTCAGCCTCATCCACATTAAGGTCCATAAATTCAAATTTTCCTGTAGCTTTGAGTTCCTCGATAACTTCCARGTCTACTGGTAAATCCCCAATCGGGGTGCTATAAACAGTAGCTCTTG[A/T]CAGGGCACATTTTGGAGTATAGTAGTGATGAGATGGGCCGAGCAGAAACACMCGAGAAATGTTAGTTGGATCAATGTTGCCAAAAGCATAGGCTGCACAGCGCCCTGAGTACGAATAGCC
wri882	GAAGGTGACCAAGTTCATGCTGTGTGCGTGTAGCCTTGAATAAAAAT	GAAGGTCGGAGTCAACGGATTGTGTGCGTGTAGCCTTGAATAAAAAC	CCCACCATCATCGGTATTACATTTTGATA	TTGNCTATTATTATTCTCTCTTTTGCACAGACAAAGTATCACAGACGAACCCGGCAACGCCGGCTGACGACACCCCACCATCATCGGTATTACATTTTGATATTCATTTCGCNGCTGCAC[A/G]TTTTTATTCAAGGCTACACGCACACAACGACAGATTCAGTTCATGCTGCACCCCTCCTTGGCTCCGTCGATCGACGCCANCTGAGGCGGGCGAGCGACTGCCTCCCTCCTCCTTGTCCAT
wri883	GAAGGTGACCAAGTTCATGCTACTGCAGCGACACCACACATGA	GAAGGTCGGAGTCAACGGATTCTGCAGCGACACCACACATGG	GTCATACTGCATCATCTCCTGCCTT	AAAAGCCGGATTTGCAAGGTCCAGCTATAGATGCTCTTAGACTGCAGCGACACCACACATG[A/G]ATTTTTCCTGCCTGCTCACACACAAGGCAGGAGATGATGCAGTATGACA
wri885	GAAGGTGACCAAGTTCATGCTGTATCGTTAGCGATTTGTGACTGAGA	GAAGGTCGGAGTCAACGGATTATCGTTAGCGATTTGTGACTGAGG	AATGTACTGCGGATATCTCTGGTGTTTT	CAAGAATTTAGTAATAATGACTGCAGTATCGTTAGCGATTTGTGACTGAG[A/G]GAAAACACCAGAGATATCCGCAGTACATTCTAAGTCGGAGCATTGCATAAAGCAATTTAGA
wri887	GAAGGTGACCAAGTTCATGCTGCAGGTGGAAGATTTGACCA	GAAGGTCGGAGTCAACGGATTCTGCAGGTGGAAGATTTGACCG	CTTCCGATCTCGGGCACATGGAT	AATCTGAAAAAGAAATACCGATAGGCTGCAGGTGGAAGATTTGACC[A/G]TGCCGCACCACCCCGCATCCATGTGCCCGAGATCGGAAGAGC
wri888	GAAGGTGACCAAGTTCATGCTGGCTCTCAGCTGCAGGAGACA	GAAGGTCGGAGTCAACGGATTGCTCTCAGCTGCAGGAGACG	GACCGTTTTTCTAAAACAGAGCAAYTGTTT	AGCAGCAAGAGAGAGCAACGCGAAACGGGCTCTCAGCTGCAGGAGAC[A/G]ATCCTGAAACARTTGCTCTGTTTTAGAAAAACGGTCGCGGCTGACGCAGAAGCAGRATTGGTTTGGTC
wri889	GAAGGTGACCAAGTTCATGCTGGCGGAGGAGGTGGAGGC	GAAGGTCGGAGTCAACGGATTGGCGGAGGAGGTGGAGGG	CGAAGTCCAGGTTGTCGTACATCAT	AGGCGGCCGCGAAGTCCAGGTTGTCGTACATCATCGCGCCCTGCAGGTGGCGCTG[G/C]CCTCCACCTCCTCCGCCGCCGGCCTGCACCATGCCG
wri892	GAAGGTGACCAAGTTCATGCTCCCTATACATGCTCGGCGGTAAT	GAAGGTCGGAGTCAACGGATTCCTATACATGCTCGGCGGTAAC	AGGAGGCGAGGCTGCCGGA	TGCAGTCAGAGGAGGCGAGGCTGCCGGA[A/G]TTACCGCCGAGCATGTATAGGGCCGTACAGCCGAGATCGG
wri894	GAAGGTGACCAAGTTCATGCTGCAGCTCGTGTCCGTG	GAAGGTCGGAGTCAACGGATTGCTGCAGCTCGTGTCCGTC	GCCGAGGTGGCCMACGAACAT	GGCGGCATCCTCCGGTCGTCGCTGCAGCTCGTGTCCGT[G/C]ATGTTCGTKGGCCACCTCGGCGAGCTTCCCCTCGCCG
wri895	GAAGGTGACCAAGTTCATGCTGAGGAGCTCCTCGTCGAGCA	GAAGGTCGGAGTCAACGGATTAGGAGCTCCTCGTCGAGCG	CCTGAGGGATAATCACCTTCTCCAA	CCAGGTCTATGCTCATAAGGAAACCTGCAGCGAGGAGCTCCTCGTCGAGC[A/G]CCTCGTGCGCAGAGGCTTGGAGAAGGTGATTATCCCTCAGGRAGGCGCATCTAATAAATCTCTGAG
wri902	GAAGGTGACCAAGTTCATGCTAGAGGTGGCTCTCTTGTTGGTC	GAAGGTCGGAGTCAACGGATTAGAGGTGGCTCTCTTGTTGGTG	CAACAGTTGTTGAAGAAGTCGAAGAACAA	CCAGTAGAACATGGACCTACAACAGTTGTTGAAGAAGTCGAAGAACAAGCTGCAG[G/C]ACCAACAAGAGAGCCACCTCTGCGAAGAACCCAAGGGTTCTGCCACCGAGATCGGAAGAGCGG
wri903	GAAGGTGACCAAGTTCATGCTGCAGCTATGGAGATCGTTGGA	GAAGGTCGGAGTCAACGGATTGCAGCTATGGAGATCGTTGGG	GCACGTAGTTAATCGTCATCATCTATCTT	ACTCCAAAGGACTTGCTCTGCATCTACTCGGTGCTGCAGCTATGGAGATCGTTGG[A/G]TATTAATTAATTTCCAGCTAAAAGATAGATGATGACGATTAACTACGTGCAAA
wri904	GAAGGTGACCAAGTTCATGCTGGATCATCGCCACTGAGCTTGTA	GAAGGTCGGAGTCAACGGATTGATCATCGCCACTGAGCTTGTG	TTGGTTCAAGCTGACAGCGCGAAA	ACACTGAGACCATCAGGGCAGGTCTATATCTCACTGCAGGCAAAAGGATCATCGCCACTGAGCTTGT[A/G]TTTCGCGCTGTCAGCTTGAACCAAGGACCCATGTTCATCTCTGATCACGATCCCCGGACCTGCCAACTTGTTTG
wri906	GAAGGTGACCAAGTTCATGCTCGGCGCCGACGCGCTG	GAAGGTCGGAGTCAACGGATTCGGCGCCGACGCGCTC	CCAGGTACCTCAAGGTCGGCAA	GGTCGTCCAAGGCCGGCCTGCAGTTCCCCGTCGGCCGCGTCGCCAGGTACCTCAAGGTCGGCAAGTACGCG[C/G]AGCGCGTCGGCGCCGGCGCCCCCGTCTACCTCGCCGCCGTCCTCGAGTACCTCGCCGCAGAGGTACGCGTCC
wri907	GAAGGTGACCAAGTTCATGCTCAGTTTTTACAGATACCGGCTGTAGT	GAAGGTCGGAGTCAACGGATTAGTTTTTACAGATACCGGCTGTAGC	AATGGCTGCAGCTGGCACCTATAAA	TATGATTTTTTTGTTACAACCGGTGCCGATTTTTAATACAACCGATATCCATTTTTTCTGCAATGGCTGCAGCTGGCACCTATAAAA[A/G]CTACAGCCGGTATCTGTAAAAACTGYTACCGGCGTCGAGATGCGACT
wri908	GAAGGTGACCAAGTTCATGCTCATCGCCAAGGCCACCGAG	GAAGGTCGGAGTCAACGGATTCCATCGCCAAGGCCACCGAA	TGCAGGAGCGCGGCGTGGA	GCGGAGCCAGCGGCAGCGTAGGCGGCGGCATTGGCGCCGCCCTGCAGGAGCGCGGCGTGGAGCGCGCGCAG[C/T]TCGGTGGCCTTGGCGATGGCCGCCTGGATTTCCTGGCGCGTGGCCGGGAACGCGGTGGGCGGGTGGGAGGAGGACGACGGGGC
wri910	GAAGGTGACCAAGTTCATGCTGCAGTTCTTGCTTTAGCATGCGAAA	GAAGGTCGGAGTCAACGGATTGCAGTTCTTGCTTTAGCATGCGAAT	AAGATACATGCATACACCAGGACCTTAAT	TCTAAAGCAAGAAGGACCCTCACTGCGTGGTGGGCGCTGTTTGTAACATACCTCCGGCCCTGACTGCAGTTCTTGCTTTAGCATGCGAA[A/T]ATTAAGGTCCTGGTGTATGCATGTATCTTGCACTTGCACTCCTTGTACATAGTTTGGATACAGCAGTTCCTATCTCCGGTGAGATGCA
wri911	GAAGGTGACCAAGTTCATGCTTCTGCACCTGCAGCAGCAATG	GAAGGTCGGAGTCAACGGATTTTCTGCACCTGCAGCAGCAATT	CCACTCCGCGTCGCCTCCAT	GCTGTTAATCCGGGGTTTTTTTTGGGTAGAAAGATGATGCTTTTTTCTGCACCTGCAGCAGCAAT[G/T]GCCATGGAGGCGACGCGGAGTGGAAGCTGGACGTAGCATGCACGGGCGCCGGCGAGAGGGCGGTGAAGGTGGAAG
wri912	GAAGGTGACCAAGTTCATGCTACAAGCTCCATCAATCGGG	GAAGGTCGGAGTCAACGGATTGCTACAAGCTCCATCAATCGGC	GCCTAGTTTAGTGGCTGGTACCAT	AGGGCGGRGCGATCCCGAATGAGAAAACTGCAGGCGTGAACAATGCTGTCAGAGTCATCAACACTGGCAAGGGCAAGCAGTAGGCACCGCCGCGCGCCTAGTTTAGTGGCTGGTACCATG[C/G]CCGATTGATGGAGCTTGTAGCGCCRCTTTGTCTGTGARTGGTCYGGTTCATCTTAGATTTCCAGTACCTTTGAGATTTGAGAAGGATTGAACTTGTCGTGCACCATTATTCAGGATGTCG
wri915	GAAGGTGACCAAGTTCATGCTCAGTTCAGCATCAACGAGGGAAAA	GAAGGTCGGAGTCAACGGATTAGTTCAGCATCAACGAGGGAAAC	GCTGGTGGCGGCTGATTAGCAT	TTCAGAAAGACGCAGCGCCGACAGCCCAGCCGAAGCCCGAGCCAAACAACAGCGGCAGCATTGGTGGGGAGGACTCGGAAGGATCAGACGATGAATTCAGTTCAGCATCAACGAGGGAAA[A/C]CGCAGATGCTAATCAGCCGCCACCAGCTATGTCCCGAAAGGACTCGTTCGGAGACCTGCTGATGAACCTCCCCCGCATCGCCTCGATACCGCAGTTCCTGTTCAAGATACCAGAGGATTC
wri916	GAAGGTGACCAAGTTCATGCTCGCACACCCCACGACAGACA	GAAGGTCGGAGTCAACGGATTGCACACCCCACGACAGACG	GCTATGATTTGTCTACCGTAGTTTYCATTT	ATGAAAGATGAACACCACGGGCAGGCGTTTATTCGAGGCGGCTGGCATGAACCAGCAAGCAGCACTGCCCAAGACCTCACGAATGKGCCGAGACATCAAATCGCACACCCCACGACAGAC[A/G]GACCAAATGRAAACTACGGTAGACAAATCATAGCGCAGCCGACACTTCACCCTCCYGCTCGATGAAKGCGCCCTCTTCATGCCCCRAATCCGCGCTAGTTGCCGCTGCTCTCGCCGTCGA
wri917	GAAGGTGACCAAGTTCATGCTTGCCGCTGGAGGGTATGATCA	GAAGGTCGGAGTCAACGGATTGCCGCTGGAGGGTATGATCG	GCCACCACTTTGTTGCCTTCCTTT	ATTGCCACATGGTAGAACCCCGAATGGCCATTGTGGATGGCCGCAGGCAGATACCCCACAGGCTCTTGCCCTTCAGGAAAGCATTCAACGGCACGTTCATTGCCGCTGGAGGGTATGATC[A/G]AAAGGAAGGCAACAAAGTGGTGGCCGACGGCTATGCTGATCTTGTTGCTTACGGAAGGATCTTTCTTGCTAATCCAGATTTGCCTAAGAGATTTGAGCTCGACGCTCCTTTGAACAAGTA
wri918	GAAGGTGACCAAGTTCATGCTTTTGTGCGTGGAATTTGCTCAGATT	GAAGGTCGGAGTCAACGGATTTGTGCGTGGAATTTGCTCAGATC	CTCTCGAATTCCACGCCCCTCAT	GGGTTGCCTCGGCGGGGTGGAGATGGTGCTCAAGGACATCGGGTACCCGGTGAAGCTTGGCAGCGGCGTGGCGGCCGCGGCGGCGTACCTCTCGAATTCCACGCCCCTCATCCCCTCCAG[A/G]ATCTGAGCAAATTCCACGCACAAAAGCAAGGGGGTCGCGAGGAGAAGAACAAACACGTACAGTGTGCCCTGCTTGGGTCTGCTGCTGGGCACACGGCAGAGCACAGCAGAGCAGGCGTAG
wri919	GAAGGTGACCAAGTTCATGCTCCTAGGCACAAAACTTCATCCAA	GAAGGTCGGAGTCAACGGATTCCTAGGCACAAAACTTCATCCAG	CGCTCGCTCAAGTGCTACATCATAT	GCCTGAGTCAGCATCTTCATGAGGCGTTTACTCGCGTACTGAAACAACAGACTGCTCAATTCTATCATCAGGCTCCGCCACCAAGTATTGGGAGAGCTCCTAGGCACAAAACTTCATCCA[A/G]AGCCCAAGATATGATGTAGCACTTGAGCGAGCGACCTCCGCAGCTGGATTTGGAGTTTTGAACCATGAGAATAACTTGAGTGGATTTGCCATCTAAATGTAACAATAGACTGAAATCCTG
wri921	GAAGGTGACCAAGTTCATGCTGTACTACATTTACATCATCCGACAGA	GAAGGTCGGAGTCAACGGATTGTACTACATTTACATCATCCGACAGT	AGAACCAAGGAAGCGCGCGCAT	AATTATAGAACTTGCATAAGTACGTACATGGATCGATCCCGCGTAACAACAGACACAAATGAAAGAATGCGATATGCATGCTACTACTACGGTACGTACTACATTTACATCATCCGACAG[A/T]GCTCTGATGCGCGCGCTTCCTTGGTTCTCGNAGACCGAAAGCCGAAACCAAACACATCTCATGGTTCATGCGTTGTTCTTGTAAAGCTGCTGCAGCTGGAGGATCCCATTCTCATCAGCG
wri923	GAAGGTGACCAAGTTCATGCTGCATGCGTGCACACTAGTTCAAT	GAAGGTCGGAGTCAACGGATTGCATGCGTGCACACTAGTTCAAG	AGATCCGCGTCGACTGCAGGAA	GCTCGTTAGGTTCTATGCCGCCAACCCGGAGGCGTTCAGGAGGGACTTCGCGGATGCCATGGTGAGGATGGGCGGTCTGATCACCGGGAGTGGCGGCGAGATCCGCGTCGACTGCAGGAAGGTGA[A/C]TTGAACTAGTGTGCACGCATGCACAACAGGAGGTCTGAGCCAAATGCACTGTGTTTCCGGAAACGGAGCATAGTCGAACAGTGTTCTTGGTTTTAATTTTTAGTTGTGTGGCTTGCATTTTATTTCATTCCTTGAAACAGGCTTT
wri924	GAAGGTGACCAAGTTCATGCTGCAGTAGTTTCCATTTGCTCGC	GAAGGTCGGAGTCAACGGATTCTGCAGTAGTTTCCATTTGCTCGT	GACGCCGGCTTCATATCACTTCATA	GCCATGGATACGTGCGGACTCTTGCTGATCCGTCTCATCGACGAGACTGAAATCGAACTGCGCCCTCACGGGGTCTGCAGTAGTTTCCATTTGCTCG[C/T]ACAGGCAAATATGAAGTGATATGAAGCCGGCGTCCTCCTGGCAGCGGCCGCCGGGGTAGTAGTAGATGCACCAGCGATGGCCTCCTACTGTGAAGGCGCGAGACATGATGCATTGCTGCAGACCGT
wri925	GAAGGTGACCAAGTTCATGCTCAACTGCAGAGGCAAATCTGCTC	GAAGGTCGGAGTCAACGGATTCAACTGCAGAGGCAAATCTGCTT	TCTCGGCAGGCTGCTCCAAGAA	TGTGTGCAACTGCAGAGGCAAATCTGCTYTTCTTGGAGCAGCCTGCCGAGATCGGAAGAGCGGTTCAGCAGGAATGCCG
wri931	GAAGGTGACCAAGTTCATGCTCCGGCGTGTCGCATCGCG	GAAGGTCGGAGTCAACGGATTCCGGCGTGTCGCATCGCA	GGAGACGTGTGACRGCCGCAT	CCGTCCACCCATCCGGCGGGGCCCGAGACCGGCCACCCATCCTCCTTCTGCAGCCGAAACGAGACGAAATTCGCAACCGATCGACGGAGACGTGTGACRGCCGCATGCGA[C/T]GCGATGCGACACGCCGGACACGATGGCAGGAGGCCAGGCCAGGCTCGTCGGGGAGGCACGATTGGCGGCCGGGGGAGGAGTCCTGGTTAG
wri934	GAAGGTGACCAAGTTCATGCTCCTGCAGAGTGGCAGCGGA	GAAGGTCGGAGTCAACGGATTCTGCAGAGTGGCAGCGGG	GGGAGGAGTGGGTGCGCTCTT	CGCGCTGGCTTCCTCCCTCCGTCCCGTCCCTGCAGAGTGGCAGCGG[A/G]GAGACAAGAGCGCACCCACTCCTCCCACCCCTCACGGGCCGCTCCGCCGCCTCCTTCGGATTCCCCG
wri935	GAAGGTGACCAAGTTCATGCTACAGTAAGGTTGGACAGATTGGTG	GAAGGTCGGAGTCAACGGATTCACAGTAAGGTTGGACAGATTGGTA	CGGTTGCAGAAACTGGCTTCAACTA	TTTATGGACAGGAGCCTCACGGTTGCAGAAACTGGCTTCAACTACT[C/T]ACCAATCTGTCCAACCTTACTGTGCTTACCCTCTGCAGCATTGTCCTACGGG
wri936	GAAGGTGACCAAGTTCATGCTGACGAGCCCTACTGTTACTGTG	GAAGGTCGGAGTCAACGGATTGACGAGCCCTACTGTTACTGTA	CTCGCTCGCTGTTACGGGCATA	CTGTGCTGAGCTTATAACAGCTCGCTCGCTGTTACGGGCATATTCA[C/T]ACAGTAACAGTAGGGCTCGTCAATCGACTGTTCCGCAATCAATCTAAGCAGCAGCAACCAAGCTGCA
wri937	GAAGGTGACCAAGTTCATGCTCCCGCAGCCGTCGGCG	GAAGGTCGGAGTCAACGGATTCCCGCAGCCGTCGGCC	CGCCAGCGCCTGCAGACGA	GACGAGGCGGCGCCAGCGCCTGCAGACGAGGGAGGCGCGCGGGAG[C/G]GCCGACGGCTGCGGGGGCAGGCGGAGCAGGATCTCCCCGAGGA
wri938	GAAGGTGACCAAGTTCATGCTGCGGTGTGGCGACTGGCG	GAAGGTCGGAGTCAACGGATTGCGGTGTGGCGACTGGCT	CTCCCTCCATGGCGCTCCATTA	CACCCCACGACGTTGTGGGGAGAGGACCACGGCGCGCTGCAGGTCGGTGGTGAGTGCGGTGTGGCGACTGGC[G/T]AGCAGGCCGRCGAAATAATGGAGCGCCATGGAGGGAGAGACCGAGTGATTGACTAGTGAATCCCCGACCGGACTCGTCTTGGACCATGGGTGGCGCCGTG
wri939	GAAGGTGACCAAGTTCATGCTTCTCCTCTCGTAAGTCTGCAGA	GAAGGTCGGAGTCAACGGATTCTCCTCTCGTAAGTCTGCAGG	CAGCCCATCATAATCTGAATGCTCTAATT	AGCGACAGATGCGCCAACGGCTGCTGCGTCTTGGGACACGTTCGCTGCCCCGCGTCCAGCCACTTCTGGATGCTTCTCCTCTCGTAAGTCTGCAG[A/G]AYAATTAGAGCATTCAGATTATGATGGGCTGATCGCCAAGATGAAGAAGAATTCCCCACACAATCGTGTGCGACTAAAATGTCCTGTACGTAATGAGGAGCAC
wri940	GAAGGTGACCAAGTTCATGCTTTTGAATCCCCACTCATGTGCCAA	GAAGGTCGGAGTCAACGGATTGAATCCCCACTCATGTGCCAG	GTGTTGAATTGGAGCGGAAAATTTGGATA	GTTATATAAAGCTCGCCCTAGGTATTTGTTAAGAACACTTAGTAGTTGGACTGGCAAGCAAGGTGAACGCACAAAAATGAATTCTGCAGTTTTTGAATCCCCACTCATGTGCCA[A/G]CTTTTTTTATCCAAATTTTCCGCTCCAATTCAACACTAGTGGGCCGGCCATGGAGCAACATCCATTTGCCGCAAAACGTGGCAACCTCCCGAATGCTCTAGGCTTCTGTGGGAAGTTGGCTGGTGG
wri941	GAAGGTGACCAAGTTCATGCTGTGTTAATTGGGATTTACTAAACCATACC	GAAGGTCGGAGTCAACGGATTGTGTTAATTGGGATTTACTAAACCATACG	GAATGGCATTTTCAGAAATCTGGAGTACTA	TATCTTCTTTGGAATTTATTCATTCAACCCTGTACTTTAAGATAATCATATCTTGCCTCTGCAGTTCCAGATCTAGTAAGTGTTAATTGGGATTTACTAAACCATAC[C/G]TTTTAGTACTCCAGATTTCTGAAAATGCCATTCAATCCGGTGACACATGAATGTCATGGCGTTGCCACGGCCTTCGGTCCCAACTCGGAGTCGTATCCAACCCAGGGAC
wri945	GAAGGTGACCAAGTTCATGCTCTCAGGTCCTTCCTGAGA	GAAGGTCGGAGTCAACGGATTGCTCTCAGGTCCTTCCTGAGG	CGAAGAGTCCTGCCGGCAAGAT	TGATTTTGGACAGAGTTGTGTGTGTAAGATGGGACTCAGCTCTTAGACGCTGTGCTTCCACTGCCTGGGATGCCTGCRGCGAGCTTTGCTCTCAGGTCCTTCCTGAG[A/G]ATCTTGCCGGCAGGACTCTTCGGAACCGAGTCCGCAAAGAAAACTTTGTGGATCCTTTTGTAGAAAACAACCTGTAAGAATATGGTAAAATTTGTTAGGTTTGAACTCT
wri946	GAAGGTGACCAAGTTCATGCTGTGGCTGAGTGCGACGTGCA	GAAGGTCGGAGTCAACGGATTGGCTGAGTGCGACGTGCG	CACCAGCTCAGGTCCTATGATTGAT	TCAAGGCACGACACGACAAAGGAAGAGAGAGCTAGCTTATCGTAAACAATGGCGCCGGTGCGTGCACTGCACTGCAGTGCATGGCCTGTGGCTGAGTGCGACGTGC[A/G]TGGCGATAACAATCAATAGTTTTATCAATCATAGGACCTGAGCTGGTGGCCGCCGATGCGCGGTCTGCCAGGGCTAAATCCGAAACGGAACGGGATCGGCGGAGGGACTGGGA
wri947	GAAGGTGACCAAGTTCATGCTGCAGAACACACAACCACTGCCA	GAAGGTCGGAGTCAACGGATTCAGAACACACAACCACTGCCG	CGAAGTAAACGTCATCGCCGAAGTT	CTTCGGGGCCCGCGACACCAGTTGACATGGTAATCGACTACTACCAGCACGACTTCGAGTTCGCCGAGCCGCCGCGCGTGACGAGCCTGCAGAACACACAACCACTGCC[A/G]ACGTTCAACAACTTCGGCGATGACGTTTACTTCGTGGCGGACCAGCGGGGTTACGAGTCCGTGGTGTACCATGTCGCGGGGCAGTACCTCAAGACCGACCGCAAGTCCGGCGCCATCACC
wri952	GAAGGTGACCAAGTTCATGCTCAGCGACTTCGTTCGTTACATAAATT	GAAGGTCGGAGTCAACGGATTCAGCGACTTCGTTCGTTACATAAATC	TTGCCCACAGGTCGGCGGTAAT	CTTCTCTAGAACTCGAGTTGCCCACAGGTCGGCGGTAATCA[A/G]ATTTATGTAACGAACGAAGTCGCTGCAGGCGTGCAGTTTCCCATCGT
